# Supplementary material for: Alternate virtual populations elucidate the type I interferon signature predictive of the response to rituximab in rheumatoid arthritis
Source: BMC Bioinformatics. 2013 Jul 10;14:221. doi: 10.1186/1471-2105-14-221 (PMC3717130; doi:10.1186/1471-2105-14-221)
Supplement: Additional file 1 — Acceptance ranges for biosimulation results that define feasible virtual patients to include in the cohort. The literature was reviewed for the density of inflammatory cells found in the synovial tissue and cytokine concentrations measured in the serum. [file 1471-2105-14-221-S1.xlsx]

## Sheet: Sheet1
Treatment/Simulation	Measure	Feasible Range for VP*
Untreated (Baseline RA)	Plasma C-Reactive Protein	<255 mg/L
	Synovial Tissue Volume Occupied by Cells	<0.95 (Fraction)
	Synovial Sublining B Cell Density	0.48 - 37.92 (x106 cells/mL)
	Synovial Sublining T Cell Density	0.32 - 408.48 (x106 cells/mL)
	CD4: CD8 T Cells	1-3 (ratio)
	Circulating CD28-/CD4+ T Cells	<0.61 (fraction of CD4+ T Cells)
	Circulating Th17 Cells	<0.85 (fraction of CD4+ T Cells)
	Average Synovial NK Cell Density	<6 (x106 cells/mL)
	Synovial Sublining Plasma Cell Density	9.28 - 119 (×106 cells/mL)
	Synovial Macrophage Density	18.16 - 189.36 (×106 cells/mL)
	Synovial Lining FLS Density	18 - 104.1 (×106 cells/mL)
	Cartilage Degradation Rate	0.1 - 1.5 (mm/yr)
	Bone Metabolism Rate	<-1 - 1 (x10-6 mL/hr)
	Serum TNFa Level	<3.6 (ng/mL)
	Serum IL-1Ra	0.1 - 5.2 (ng/mL)
	Serum COMP	2.6 - 32 (µg/mL)
	Serum VEGF	0.025 - 5.5 (ng/mL)
	Serum IL-1	<1.03 (ng/mL)
	Serum Free and Complexed IL-6	<52 (ng/mL)
	Serum Total IL-6R	<0.0185 - 218 (ng/mL)
	Serum Total SGP-130	50 - 1068 (ng/mL)
NSAID, 27.5 ng/ml, 1 year	Improvement in JSN Progression Rate	-25% to 50%
	Improvement in BES Progression Rate	-25% to 50%
	Improvement in ACR-N Score	>-10%
Methotrexate, 14.2mg/wk, 1 year	Plasma C-Reactive Protein	<255 mg/L
	Synovial Tissue Volume Occupied by Cells	<0.95 (Fraction)
	Improvement in JSN Progression Rate	>-25%
	Improvement in BES Progression Rate	>-25%
	Improvement in ACR-N Score	>-25%
Methotrexate, 16.5mg/wk, 1 year	Same feasibility constraints as MTX 14.2
Rituximab, 1,000 mg, and MTX, following 1 year on MTX	Same feasibility constraints
Adalimumab, 40 mg s.c., and MTX, following 1 year on MTX	Same feasibility constraints
Tocilizimumab, 4 mg/kg, and MTX, following 1 year on MTX	Same feasibility constraints
Tocilizimumab, 8 mg/kg, and MTX, following 1 year on MTX	Same feasibility constraints
Anakinra, 100 mg s.c., and MTX, following 1 year on MTX	Same feasibility constraints
Infliximab, 3 mg/kg, and MTX, following 1 year on MTX	Same feasibility constraints
Infliximab, 10 mg/kg, and MTX, following 1 year on MTX	Same feasibility constraints
