# Supplementary material for: Alternate virtual populations elucidate the type I interferon signature predictive of the response to rituximab in rheumatoid arthritis
Source: BMC Bioinformatics. 2013 Jul 10;14:221. doi: 10.1186/1471-2105-14-221 (PMC3717130; doi:10.1186/1471-2105-14-221)
Supplement: Additional file 2 — MAPEL archive. The archive contains: Virtual patient cohort - The spreadsheet includes the measures used to run the MAPEL algorithm. MAPEL - The MAPEL algorithm is run in the R environment. MAPEL bin targets - Discrete distribution response targets were calculated from published clinical trial data and used to guide the MAPEL algorithm. MAPEL mnsd targets - Mean and standard deviation targets were calculated from published clinical trial data and used to guide the MAPEL algorithm. MAPEL utilities - Utilities used for running the MAPEL algorithm. MAPEL packages - Install packages needed to run MAPEL algorithm. Sample MAPEL script - Simple script for running the MAPEL algorithm using the supplied virtual patient cohort and targets. [file 1471-2105-14-221-S2.zip › Additional file 2/install_MAPEL_packages.r]

install.packages('mvtnorm',dep=T)
install.packages('Rsolnp',dep=T)
install.packages('rgenoud',dep=T)
install.packages('Hmisc',dep=T)
install.packages('RODBC',dep=T)
