# Supplementary material for: Alternate virtual populations elucidate the type I interferon signature predictive of the response to rituximab in rheumatoid arthritis
Source: BMC Bioinformatics. 2013 Jul 10;14:221. doi: 10.1186/1471-2105-14-221 (PMC3717130; doi:10.1186/1471-2105-14-221)
Supplement: Additional file 2 — MAPEL archive. The archive contains: Virtual patient cohort - The spreadsheet includes the measures used to run the MAPEL algorithm. MAPEL - The MAPEL algorithm is run in the R environment. MAPEL bin targets - Discrete distribution response targets were calculated from published clinical trial data and used to guide the MAPEL algorithm. MAPEL mnsd targets - Mean and standard deviation targets were calculated from published clinical trial data and used to guide the MAPEL algorithm. MAPEL utilities - Utilities used for running the MAPEL algorithm. MAPEL packages - Install packages needed to run MAPEL algorithm. Sample MAPEL script - Simple script for running the MAPEL algorithm using the supplied virtual patient cohort and targets. [file 1471-2105-14-221-S2.zip › Additional file 2/MAPEL_b1.0.R]

###
# This software developed by Entelos, Inc.
# Patent pending.
#
#
# Revision History:
# Date	Rev.		Name		Comments
# 7/21/2012	b1.0		BJS		Cleaned up code
# 
###

# Load required packages
if (!require(mvtnorm)) print("Do not have mvtnorm installed") 
if (!require(Rsolnp)) print("Do not have Rsolnp installed")
if (!require(rgenoud)) print("Do not have rgenoud installed")
if (!require(Hmisc)) print("Do not have sfsmisc installed")
if (!require(RODBC)) print("Do not have RODBC installed")
source('Rutils.r') # Utility functions, i/o etc.

# Transforms
# NOTE: Transform is a little more complicated when we have correlations
# because the correlation parameter is allowed to lie between -1 and 1,
# We use the transform f(x) = x/sqrt(1+x^2) for that, with inverse
# f^{-1}(x) = x/sqrt(1-x^2)
# To identify the correlation, it's easier to apply the transformation
# function onto the probabity list, not the concatenated vector
trans_sigmoid = function(x)
{	ob
	corrinds = grepl(" X.CORR.X ", names(x))
	x[!corrinds] = lapply(x[!corrinds],function(v) {log(v)-log(1-v)})
	x[corrinds] = lapply(x[corrinds],function(v) v/sqrt(1-v**2))
	x	
}
trans_hyper = function(x)
{	
	corrinds = grepl(" X.CORR.X ", names(x))
	x[!corrinds] = lapply(x[!corrinds],hypertrans)
	x[corrinds] = lapply(x[corrinds],function(v) v/sqrt(1-v**2))
	x	
}
trans_square = function(x)
{	
	corrinds = grepl(" X.CORR.X ", names(x))
	x[!corrinds] = lapply(x[!corrinds],sqrt)
	x[corrinds] = lapply(x[corrinds],function(v) v/sqrt(1-v**2))
	x	
}
invtrans_sigmoid = function(x)
{
	corrinds = grepl(" X.CORR.X ", names(x))
	x[!corrinds] = lapply(x[!corrinds],function(v) exp(v)/(1+exp(v)))
	x[corrinds] = lapply(x[corrinds],function(v) v/sqrt(1+v**2))
	x	
}
invtrans_hyper = function(x)
{
	corrinds = grepl(" X.CORR.X ", names(x))
	x[!corrinds] = lapply(x[!corrinds],hyperinvtrans)
	x[corrinds] = lapply(x[corrinds],function(v) v/sqrt(1+v**2))
	x	
}
invtrans_square = function(x)
{
	corrinds = grepl(" X.CORR.X ", names(x))
	x[!corrinds] = lapply(x[!corrinds],function(v) v**2)
	x[corrinds] = lapply(x[corrinds],function(v) v/sqrt(1+v**2))
	x	
}
hypertrans = function(x)
{
	x = sqrt(x) # we need to do this because for hyperspherical
	# coords sum(x**2) = 1, for us sum(x) = 1 (probability)

	# For hyperspherical coordinate desc., see Wiki page
	N = length(x)
	theta = rep(0,N-1)
	for (i in 1:(N-2))
		theta[i] = atan( sqrt(sum((x[(i+1):N])**2))/x[i] )
	
	# NOTE: in proper definition of hyperspherical coordinates
	# this last atan function should return values between (-pi,pi)
	# (not (-pi/2,pi/2) like the standard range). I think this is 
	# the "atan2" function, see Wiki. I'm not implementing it because
	# this gives the correct inverse anyway
	theta[N-1] = atan(x[N]/x[N-1])
	theta
}
hyperinvtrans = function(theta)
{
	Nminus1 = length(theta)
	N = Nminus1 + 1
	x = rep(1,N)
	x[1:Nminus1] = x[1:Nminus1]*cos(theta)
	for (i in 2:N)
		x[i:N] = x[i:N]*sin(theta[i-1])
	x**2
}

effective_sample = function(pws)
{
	effective_size = 1/sum(pws**2)
	effective_size
}

make_bins = function(sample,type=1,bin_method=10,equal_bin_breaks=F)
{
	# Just implement absolute simplest case.
	# type = 1 is for continous variables
	# type = 2 is for discrete variables
	# bin_method at the moment is just an integer giving number of (equally
	# spaced) bins required, but this may be used as a flag later, hence the
	# name
	if (type == 1)
	{
		npts = bin_method  # round(length(sample)/50)
		if (npts < 1) { print("Error npts < 1 in make_bins"); return(0); }
		if (equal_bin_breaks)
		{
			bins = seq(min(sample),max(sample),length.out=(npts+1))
		} else
		{
			bins = quantile(sample,seq(0,1,length.out=(npts+1)))
		}
		bins[npts+1] = bins[npts+1] + 1.0e-12 
		# just so last point
		# is not lost
	} else if (type == 2)
	{
		bins = unique(sample)
	} else { cat("Wrong type passed into make_bins") }
	bins
}

find_indices = function(sample,bins,type=1)
{
	# Assuming here that bin boundaries span the values in sample
	# type = 1 is for continous variables
	# type = 2 is for discrete variables
	n = length(bins)
	indices = rep(0,length(sample))
	if (type==1)
	{
		for (i in 1:(n-1))
			indices[(sample >= bins[i]) & (sample < bins[i+1])] = i
	} else if (type==2)
	{
		for (i in 1:n)
			indices[sample==bins[i]] = i
	}
	indices
}

assign_indices = function(input_table,bin_method=10,equal_bin_breaks=F)
{
	d = dim(input_table)
	mech_axes = (input_table[d[1],] == 1  |   # code for cns mech axis
			     input_table[d[1],] == 2)  # code for discrete mech axis
	index_table = cbind(Virtual.Patient = input_table[,"Virtual.Patient"],
						input_table[,mech_axes,drop=F])
	bins = list() # bin boundaries, x is in a bin if b_i <= x < b_{i+1}
	bin_mids = list()
	for (id in names(input_table)[mech_axes])
	{
		type = input_table[d[1],id]
		sample = input_table[1:(d[1]-1),id]
		bins[[id]] = make_bins(sample,
								type=type,bin_method=bin_method,
								equal_bin_breaks=equal_bin_breaks)
		indices = find_indices(sample,bins[[id]],
								type=type)
		# print(id)
		index_table[,id] = c(indices,type)
		these = bins[[id]]
		if (type==1) bin_mids[[id]] = (these[2:length(these)] +
									these[1:(length(these)-1)])/2.0
		if (type==2) bin_mids[[id]] = bins[[id]]
	}
	list(index_table=index_table,bins=bins,mids=bin_mids)
}

assign_indices_mset = function(input_table,bin_method=10,equal_bin_breaks=F)
{
	d = dim(input_table)
	RT_axes = (input_table[d[1],] == 0) 
	index_table = cbind(Virtual.Patient = input_table[,"Virtual.Patient"],
						input_table[,RT_axes])
	bins = list() # bin boundaries, x is in a bin if b_i <= x < b_{i+1}
	bin_mids = list()
	# print(RT_axes)
	for (id in names(input_table)[RT_axes])
	{
		# type = input_table[d[1],id]
		sample = input_table[1:(d[1]-1),id]
		# Setting type = 1 to make it treat RT data the same as a continuous
		# mechanistic axis
		bins[[id]] = make_bins(sample,
								type=1,
								bin_method=bin_method,
								equal_bin_breaks=equal_bin_breaks)
		indices = find_indices(sample,bins[[id]],
								type=1)

		# set Type correctly to "0" here
		index_table[,id] = c(indices,0)
		these = bins[[id]]
		bin_mids[[id]] = (these[2:length(these)] +
									these[1:(length(these)-1)])/2.0
	}
	
	list(index_table=index_table,bins=bins,mids=bin_mids)
}

initialize_probs = function(bins,index_table,pws=NULL)
{
	d = dim(index_table)
	types = index_table[d[1],]
	indices_only = subset(index_table,Virtual.Patient!="Type",select=-1)
	if (is.null(pws)) pws = rep(1/(d[1]-1),d[1]-1)
	probs = list()
	for (id in names(indices_only))
	{
		if (types[,id] == 1) nbins = length(bins[[id]]) - 1
		if (types[,id] == 2) nbins = length(bins[[id]])
		probs[[id]] = rep(0,nbins)
		for (i in 1:nbins) probs[[id]][i] = sum(pws*as.integer(indices_only[,id]==i))
		probs[[id]] = probs[[id]]/sum(probs[[id]])
	}	
	probs
}

initialize_probs_mset = function(bins,index_table,pws=NULL)
{
	d = dim(index_table)
	types = index_table[d[1],]
	indices_only = subset(index_table,Virtual.Patient!="Type",select=-1)
	if (is.null(pws)) pws = rep(1/(d[1]-1),d[1]-1)
	probs = list()
	for (id in names(indices_only))
	{
		if (types[,id] == 0) nbins = length(bins[[id]]) - 1
		probs[[id]] = rep(0,nbins)
		for (i in 1:nbins) probs[[id]][i] = sum(pws*as.integer(indices_only[,id]==i))
		binwidth = bins[[id]][2] - bins[[id]][1]
		probs[[id]] = probs[[id]]/(sum(probs[[id]])*binwidth)
	}	
	probs
}

weighted_quantiles = function(pws,mset_only,quantile_probs)
{
	# Function to evaluate the quantile points for a weighted sample
	# mset_only is a data frame of samples, each column a different 
	# variable, quantile_probs is a list of desired quantile probabilities
	# one for each measurement (names of the list), and pws are the 
	# prevalence weights per VI, corresponding to every row in mset_only
	# NOTE: this function should correspond to the "quantile" function
	# in R for the case of uniform prevalence weights. This is the 
	# case, but only when the flag type=4 is set in the argument
	# list for "quantile" (this sets the linear interpolation algorithm)
	# the default "quantile" algorithm is slightly
	# different 
	ids = names(quantile_probs)
	all_quantiles = matrix(0,nrow=length(quantile_probs),
							ncol=length(quantile_probs[[1]]))
	row.names(all_quantiles) = ids 
	# The linear interpolator doesn't like duplicate values. Since we're treating
	# the CDF y coords as the independent variable, we need to filter out
	# those with zero prevalence weight or we will get duplicate values 
	filter = pws > 1.0e-16
	pwsfilt = pws[filter]
	for (id in ids)
	{
		quantprobvals = quantile_probs[[id]]
		mvals = mset_only[,id]
		mvals = mvals[filter]

		ordered = order(mvals)
		mvals_sort = mvals[ordered]
		pws_sort = pwsfilt[ordered]
		cum_pws = cumsum(pws_sort)
		linfun = approxfun(cum_pws,y=mvals_sort,method="linear",
				min(mvals_sort),max(mvals_sort))
		mval_interp = c()
		for (q in quantprobvals) mval_interp = c(mval_interp,linfun(q))

		all_quantiles[id,] = mval_interp
	}
	dimnames(all_quantiles)[[2]] = paste("Q",1:ncol(all_quantiles),sep='')
	all_quantiles
}

weighted_pdf = function(values,breaks,pws=NULL)
{
	N = length(breaks)
	M = length(values)
	if (is.null(pws)) pws = rep(1,M)/M
	if (sum(pws)!=1) { cat("Sum of pws in weighted_pdf =",sum(pws),"\n")
		cat("Renormalizing\n")
		pws = pws/sum(pws)
	}
	mids = (breaks[1:(N-1)] + breaks[2:N])/2.0
	probs = c()
	for (i in 1:(N-2))
	{
		probs = c(probs,sum(pws[(values >= breaks[i]) &
								(values < breaks[i+1])]) )
	}
	probs = c(probs,sum(pws[(values >= breaks[N-1]) &
							(values <= breaks[N])]) )
	# Normalize probs
	delta = breaks[2] - breaks[1]
	probs = probs/sum(probs*delta) 
	h = list(density=probs,mids=mids)
}

weighted_percentiles = function(pws,msets,quantile_cutoffs)
{
	# Function to evaluate the quantile probabilities for a weighted sample
	# msets is a data frame of samples, each column a different 
	# variable, quantile_cutoffs is a list of desired quantile cutoffs 
	# one for each measurement (names of the list), and pws are the 
	# prevalence weights per VI, corresponding to every row in msets
	ids = names(quantile_cutoffs)
	ncols = length(quantile_cutoffs[[1]])
	all_quantiles = matrix(0,nrow=length(quantile_cutoffs),
							ncol=ncols)
	dimnames(all_quantiles) = list(ids,rep(NULL,ncols)) 
	for (id in ids)
	{
		probvals = c()
		for (quantcutoff in quantile_cutoffs[[id]])
		{
			choose_these = msets[,id] < quantcutoff
			probvals = c(probvals,sum(pws[choose_these]))
		}	
		all_quantiles[id,] = probvals 
	}
	dimnames(all_quantiles)[[2]] = paste("P",1:ncol(all_quantiles),sep='')
	all_quantiles
}

weighted_corr = function(vect1,vect2,pws)
{
	if (abs(sum(pws)-1) > 1.0e-14) {cat("Error in weighted_corr, pws do not 
	sum to one\nSums to",sum(pws),"\n"); return(0); }
	sd1 = weighted_sd(vect1,pws); sd2 = weighted_sd(vect2,pws)
	m1 = weighted_mean(vect1,pws); m2 = weighted_mean(vect2,pws)
	dot = (sum(pws*vect1*vect2)	- m1*m2)/(sd1*sd2)
	dot
}

probs_to_probvect = function(probs)
{
	# This function is important for the optimizer to be able to vary
	# the probabilities. Will try to keep the names attached, hopefully
	# does not cause any problem
	probvect = c(); ids = c()
	for (id in names(probs))
	{
		probvect = c(probvect,probs[[id]])
		ids = c(ids,rep(id,length(probs[[id]])))
	}	
	names(probvect) = ids
	probvect
}

probvect_to_probs = function(probvect)
{
	probs = list()
	ids = names(probvect)
	for (i in 1:length(probvect))
	{
		id = ids[i]
		value = as.numeric(probvect[i]) # as.numeric to strip off name
		if (!(id %in% names(probs))) { probs[[id]] = c(value) } else
			{ probs[[id]] = c(probs[[id]],value) }
	}
	probs
}

uniform_probs = function(index_table,random=T)
{
	d = dim(index_table)
	types = index_table[d[1],]
	# Following should work for both discrete and continuous variables
	ids = names(index_table)[(types==1) | (types==2)]
	probsunif = list()
	for (id in ids) {
		nbins = max(index_table[,id]) - min(index_table[,id]) + 1
		if (random) { probsunif[[id]] = 2 + runif(nbins) } else
					{ probsunif[[id]] = rep(1,nbins)/nbins }
		probsunif[[id]] = probsunif[[id]]/sum(probsunif[[id]])
	}
	probsunif
}

assign_PWs = function(index_table,probs)
{
	# We look for entries in
	# probs that are vectors OF LENGTH ONE. Since this is 
	# not a legitimate probability bin, we interpret it as
	# a correlation value between two axes, and strip off the 
	# axes names by using the convention that the correlation
	# is named in the probs list as "id1 X id2", ie. we split the 
	# string on " X.CORR.X "
	index_table = index_table[-dim(index_table)[1],]
	d = dim(index_table)
	
	pws = rep(0,d[1])
	correlations = sapply(probs,length) == 1
	single_probs = names(probs)
	joint_probs = list()
	i = 1
	for (id in names(probs)[correlations])
	{
		joint_probs[[i]] = strsplit(id," X.CORR.X ")[[1]] 
		single_probs = setdiff(single_probs,c(joint_probs[[i]],id))
		i = i + 1
	}	
	for (joint in joint_probs)
	{
		id1 = joint[1]; id2 = joint[2]
		corval = probs[[paste(id1,id2,sep=" X.CORR.X ")]]
		this_joint = joint_with_corr(probs[[id1]],
									probs[[id2]],
									corval)
		jointvals = this_joint$f[cbind(index_table[,id1],index_table[,id2])]
		pws = pws + log(jointvals)
	}
	for (id in single_probs)
	{
		pws = pws + log(probs[[id]][index_table[,id]])
	}
	names(pws) = index_table[,"Virtual.Patient"]
	pws = pws - max(pws) 	# make sure biggest prob is order 1 
					# to avoid underflow
	pws = exp(pws)/sum(exp(pws))
	pws
}

joint_with_corr = function(probs1,probs2,corval)
{
	if (corval < -1.0) corval = -1.0
	if (corval > 1.0) corval = 1.0
	# Pass in a vector of probs for each of two variables and a required
	# correlation.
	# Returns a matrix of the joint distribution with the required correlation
	u = cumsum(probs1); v = cumsum(probs2)
	# Because probs sum to one, the last value in each of these vectors
	# has to equal one. Then qnorm of this value is Inf. Enforce this 
	# rather than let qnorm accidentally give NaN on a number just exceeding
	# one because of numerical precision
	pu = c(qnorm(u[1:(length(u)-1)]),Inf)
	pv = c(qnorm(v[1:(length(v)-1)]),Inf)
	F = matrix(0,nrow = length(probs1),ncol = length(probs2))
	cmat = matrix(c(1,corval,corval,1),nrow=2,ncol=2)
	lower = c(-Inf,-Inf)
	for (i in 1:length(probs1))
		for (j in 1:length(probs2))
			F[i,j] = pmvnorm(lower=lower, upper=c(pu[i],pv[j]),corr=cmat)
	f = matrix(0,nrow = length(probs1),ncol = length(probs2))
	for (i in 2:length(probs1))
		for (j in 2:length(probs2))
			f[i,j] = F[i,j] - F[i,j-1] - F[i-1,j] + F[i-1,j-1]
	for (i in 2:length(probs1))
		f[i,1] = F[i,1] - F[i-1,1]
	for (j in 2:length(probs2))
		f[1,j] = F[1,j] - F[1,j-1]
	f[1,1] = F[1,1]
	list(f=f,F=F)
}

assign_PWs_norenorm = function(index_table,probs)
{
	# No renomalization of weights, because we have different 
	# subcohorts
	# We now look for entries in
	# probs that are vectors OF LENGTH ONE. Since this is 
	# not a legitimate probability bin, we interpret it as
	# a correlation value between two axes, and strip off the 
	# axes names by using the convention that the correlation
	# is named in the probs list as "id1 X id2", ie. we split the 
	# string on " X.CORR.X " 
	index_table = index_table[-dim(index_table)[1],]
	d = dim(index_table)
	
	pws = rep(0,d[1])
	correlations = sapply(probs,length) == 1
	single_probs = names(probs)
	joint_probs = list()
	i = 1
	for (id in names(probs)[correlations])
	{
		joint_probs[[i]] = strsplit(id," X.CORR.X ")[[1]] 
		single_probs = setdiff(single_probs,c(joint_probs[[i]],id))
		i = i + 1
	}	
	for (joint in joint_probs)
	{
		id1 = joint[1]; id2 = joint[2]
		#print(id1); print(id2)
		corval = probs[[paste(id1,id2,sep=" X.CORR.X ")]]
		this_joint = joint_with_corr(probs[[id1]],
									probs[[id2]],
									corval)
		jointvals = this_joint$f[cbind(index_table[,id1],index_table[,id2])]
		pws = pws + log(jointvals)
	}
	for (id in single_probs)
	{
		pws = pws + log(probs[[id]][index_table[,id]])
	}
	names(pws) = index_table[,"Virtual.Patient"]
	# pws = pws - max(pws) # make sure biggest prob is order 1 to avoid
						# underflow
	pws
}

weighted_mean = function(meas_vals,pws)
{
	wmean = sum(pws*meas_vals)
	wmean
}

weighted_sd = function(meas_vals,pws)
{
	# Definition from NIST software
	# http://www.itl.nist.gov/div898/software/dataplot/refman2/ch2/weightsd.pdf
	wmean = weighted_mean(meas_vals,pws)
	wvar = sum(pws*((meas_vals - wmean)**2))
	# Put in the unbiased correction so it gives the 
	# same answer as R's sd function
	n = sum(pws > 1.0e-16)
	wvar = wvar*n/(n-1)
	wsd = sqrt(wvar)
	wsd
}

predicted_moments = function(meas_ids,mset_table,pws)
{
	Mean = list()
	SD = list()
	for (meas_id in meas_ids)
	{ 
		if (!(meas_id %in% names(mset_table)))
		{
			cat(meas_id,"not in names(mset_table)\n")
			print(names(mset_table))
		}
		meas_vals = mset_table[,meas_id]
		Mean[[meas_id]] = weighted_mean(meas_vals,pws)
		SD[[meas_id]] = weighted_sd(meas_vals,pws)
	}
	list(Mean=Mean,SD=SD)
}

normalize = function(probs)
{
	# Do not want to normalize the correlations, which appear
	# with a " X.CORR.X " string in the label
	corrinds = grepl(" X.CORR.X ", names(probs))
	probs[!corrinds] = lapply(probs[!corrinds],function(v) v/sum(v))
	probs
}

objective_single = function(trans_probvect,mset_only,pws,dat,dist_dat=NULL,RTcor_dat=NULL,ids = NULL,normalize=T)
{
	if  ((!is.null(dat)) | (!is.null(dist_dat)) | (!is.null(RTcor_dat)) )
	{
		ret = evaluate_fit_pws2(pws,mset_only,dat,dist_dat=dist_dat,RTcor_dat=RTcor_dat)
		gof = goodness_of_fit(ret)
		objective = 0
		eps = 1e-16
		if (!is.null(dat))
		{

			objective = objective - 2*(
                                        sum(dat[,"weight mean"]*log10(gof$pvals_dat[,"Mean"]+eps)) +
                                                sum(dat[,"weight SD"]*log10(gof$pvals_dat[,"SD"]+eps)))
		}
		if (!is.null(dist_dat))
		{
			objective = objective - 2*sum(
						dist_dat[,"weight"]*log10(gof$pvals_dist[,"Dist"]+eps))
		}
		if (!is.null(RTcor_dat))
		{
			objective = objective - 2*sum(RTcor_dat[,"weight"]*log10(gof$pvals_cor[,"corr"]+eps) )
		}
	} else {objective = 0}
	objective
}

objective = function(trans_probvect,mset_only,index_table,dat,dist_dat=NULL,RTcor_dat=NULL,spread_out=0,ids = NULL,normalize=T)
{
	# Following line is for the genoud and solnp optimizers, they seem
	# to strip off the names of the trans_probvect	
	if (!is.null(ids)) names(trans_probvect) = ids
	probs = invtrans(probvect_to_probs(trans_probvect))
	# Re-normalize probs (optimizer will break normalization,
	# except when we use hyperspherical coordinate transforms,
	# or we use the constraint optimizer solnp)
	if (normalize) probs = normalize(probs)	
	logpws = assign_PWs_norenorm(index_table,probs) 
	pws_all = logpws - max(logpws)
	pws_all = exp(pws_all)/sum(exp(pws_all))	
	objective = 0
	d = dim(dat)
	if (spread_out) # put in a prior to spread out probabilities evenly
	{
		N = length(pws_all)
		notunif = spread_out*(N*sum(pws_all**2)-1)/(N-1)
		objective = objective + notunif 

	}
	if (any(grepl("selectVP",names(mset_only))))
	{
		VPids = names(mset_only)[grepl("selectVP",names(mset_only))]
		pop_ids = as.integer(sub("selectVP","",VPids))
		for (pop_id in pop_ids[pop_ids!=0])
		{
			full_pop_id = "selectVP" %+% pop_id
			select_logical = as.logical(mset_only[,full_pop_id])
			# If dat, dist_dat or RTcor_dat is NULL, these
			# selections will just produce NULL, which is 
			# ok, as they will be passed on as NULL to objective_single
			if (!is.null(dat))
			{
				datSelect = dat[dat$selectVP==pop_id,
								names(dat)!="selectVP"]
				if (nrow(datSelect)==0) datSelect=NULL
			} else {datSelect = NULL}

			if (!is.null(dist_dat))
			{
				dist_datSelect = dist_dat[dist_dat$selectVP==pop_id,
								names(dist_dat)!="selectVP"]
				if (nrow(dist_datSelect)==0) dist_datSelect=NULL
			} else {dist_datSelect = NULL}

			if (!is.null(RTcor_dat))
			{
				RTcor_datSelect = RTcor_dat[RTcor_dat$selectVP==pop_id,
								names(RTcor_dat)!="selectVP"]
				if (nrow(RTcor_datSelect)==0) RTcor_datSelect=NULL
			} else {RTcor_datSelect = NULL}

			mset_onlySelect = mset_only[select_logical,
							!grepl("selectVP",names(mset_only))]

			pws = pws_all[select_logical]
			# Re-normalize on sub-cohort
			pws = pws/sum(pws)
			objsingle = objective_single(trans_probvect,mset_onlySelect,pws,datSelect,dist_dat=dist_datSelect,RTcor_dat=RTcor_datSelect,ids = ids,normalize=normalize)
			objective = objective + objsingle 
		}
	} else
	{

		# No subcohorts, just use all data
		objective = objective + objective_single(trans_probvect,mset_only,pws_all,dat,dist_dat=dist_dat,RTcor_dat=RTcor_dat,ids = ids,normalize=normalize)

	}

	if (is.null(dist_dat) & is.null(dat)) {cat("ERROR in objective, dist_dat and dat is NULL\n"); return}	
	objective
}

quantile_prediction = function(mset_table,dist_dat,pws)
{
	dist_ids = dist_dat[,"measurements"]
	dist_stripped = dist_dat[,-c(1,2)]
	dd = dim(dist_stripped)
	# We drop the last probability because it is not required
	# When we do the cumulative sum, the last prob will add to one, but
	# the format (to be consistent with old PW tool) does not include that
	# last percentile cutoff (i.e. the max)
	# e.g.  P1 Q1 P2 Q2 P3  = 0.2 191.5 0.6 315.8 0.2, you can see as
	# far as the quantile values Q1 and Q2 are concerned the important
	# cumulative probs are P1, P1+P2, i.e. P1+P2+P3 = 1 is not used
	interval_probs = dist_stripped[,seq(1,dd[2]-1,by=2)]
	quantile_probs = as.data.frame(apply(interval_probs,1,cumsum))
	names(quantile_probs) = dist_ids
	quantpred = weighted_quantiles(pws,mset_table,quantile_probs)
	quantpred
}

quantile_probs_prediction = function(mset_table,dist_dat,pws)
{
	dist_ids = dist_dat[,"measurements"]
	dist_stripped = dist_dat[,-c(1,2)]
	dd = dim(dist_stripped)
	# We drop the last probability because it is not required
	# When we do the cumulative sum, the last prob will add to one, but
	# the format (to be consistent with old PW tool) does not include that
	# last percentile cutoff (i.e. the max)
	# e.g.  P1 Q1 P2 Q2 P3  = 0.2 191.5 0.6 315.8 0.2, you can see as
	# far as the quantile values Q1 and Q2 are concerned the important
	# cumulative probs are P1, P1+P2, i.e. P1+P2+P3 = 1 is not used
	interval_cutoffs = dist_stripped[,seq(2,dd[2]-1,by=2)]
	quantile_cutoffs = as.data.frame(t(interval_cutoffs))
	names(quantile_cutoffs) = dist_ids
	quant_probpred = weighted_percentiles(pws,mset_table,quantile_cutoffs)

	# Take differences of subsequent columns to get the final matrix
	quant_probpred = cbind(quant_probpred,1) - cbind(0,quant_probpred)
	quant_probpred
}

RTcor_prediction = function(mset_only,RTcor_dat,pws)
{
	w_corrs = c()
	RTcor_pred = RTcor_dat
	#print(RTcor_dat)
	for (i in 1:nrow(RTcor_dat))
	{
		id1 = RTcor_dat[i,"RT1"]; id2 = RTcor_dat[i,"RT2"]
		w_corr = weighted_corr(mset_only[,id1],mset_only[,id2],pws)
		w_corrs = c(w_corrs,w_corr)
	}
	RTcor_pred[,"corr"] = w_corrs
	RTcor_pred[,"N"] = length(pws) # sum(pws > 1.0e-14) #
	RTcor_pred	
}

moment_prediction = function(mset_table,dat,pws)
{
	d = dim(dat)
	N = nrow(mset_table)
	measurements = dat$measurements
	predicted_moments = predicted_moments(measurements,mset_table,pws)
	predMean = predicted_moments[["Mean"]]
	predSD = predicted_moments[["SD"]]
	prediction = dat
	for (i in 1:d[1])	
	{
		measid = measurements[i]
		prediction[i,"Mean"] = predMean[[measid]]
		prediction[i,"SD"] = predSD[[measid]] 
		prediction[i,"N"] = length(pws) # sum(pws > 1.0e-14)
	}
	prediction
}

find_fit = function(init_probs,mset_table,index_table,dat,niters,dist_dat=NULL,RTcor_dat=NULL,spread_out=0,traceval=1,reltol=1.0e-8,REPORT=1,optimtype="Nelder-Mead")
{
	# Default params for Nelder-Mead
	# alpha0 = 1.0; beta0 = 0.5; gamma0 = 2.0
	alpha = 1.0; beta = 0.5; gamma = 2.0

	# NOTE : In call to optim below we strip out last row of mset_table
	# to create mset_only because the former contains the measurement
	# types that we no longer need
	init_transprobvect = probs_to_probvect(trans(init_probs))
	mset_only = mset_table[-dim(mset_table)[1],]

	if (optimtype=="Nelder-Mead")
	{
		optout = optim(init_transprobvect,objective,gr=NULL,
		mset_only,index_table,dat,dist_dat,RTcor_dat,spread_out,
		method="Nelder-Mead",
		control=list(trace=traceval,maxit=niters,reltol=reltol,alpha=alpha,beta=beta,
		gamma=gamma,REPORT=REPORT))
		print(paste("Convergence code is",optout$convergence))
	} else if (optimtype=="CG")
	{
		optout = optim(init_transprobvect,objective,gr=NULL,
		mset_only,index_table,dat,dist_dat,RTcor_dat,spread_out,
		method="CG",
		control=list(trace=traceval,maxit=niters,reltol=reltol,REPORT=REPORT))
		print(paste("Convergence code is",optout$convergence))
	} else if (optimtype=="GA")
	{
	limits = c(-pi/2,pi/2)
	# Default params 
	P1=50; P2=50; P3=50; P4=50; P5=50; P6=50; P7=50; P8=50; P9=0
	#P1=500; P2=500; P3=0; P4=0; P5=0; P6=500; P7=0; P8=0; P9=0
	# print(init_transprobvect)
	optout = genoud(objective, length(init_transprobvect),
			 max=FALSE, pop.size=1000, max.generations=niters, wait.generations=10,
             hard.generation.limit=TRUE, starting.values=init_transprobvect, MemoryMatrix=TRUE, 
             Domains=limits, default.domains=pi/2, solution.tolerance=0.001,
             gr=NULL, boundary.enforcement=0, lexical=FALSE, gradient.check=TRUE, BFGS=TRUE,
             data.type.int=FALSE, hessian=FALSE, unif.seed=812821, int.seed=53058,
             print.level=2, share.type=0, instance.number=0,
             output.path="stdout", output.append=FALSE, project.path=NULL,
             P1=P1, P2=P2, P3=P3, P4=P4, P5=P5, P6=P6, P7=P7, P8=P8, P9=P9,
             P9mix=NULL, BFGSburnin=round(niters/2), BFGSfn=NULL, BFGShelp=NULL,
             control=list(trace=traceval), optim.method= "Nelder-Mead",
             transform=FALSE, debug=FALSE, cluster=FALSE, balance=FALSE,
			 mset_only,index_table,dat,dist_dat,RTcor_dat,spread_out,
			 names(init_transprobvect))
	names(optout$par) = names(init_transprobvect) # names are lost in call to genoud
	} else if (optimtype=="solnp")
	{
		N = length(init_transprobvect)
		optout = solnp(init_transprobvect,objective,
		eqfun = NULL, eqB = NULL,
		ineqfun = NULL, ineqLB = NULL, ineqUB = NULL, 
		#LB = rep(-2,N), UB = rep(2,N), 
		LB = NULL, UB = NULL, 
		control = list(trace=traceval,REPORT=REPORT),
		mset_only,index_table,dat,dist_dat,RTcor_dat,spread_out,
		ids=names(init_transprobvect),normalize=T)
		pars = optout$pars
		optout$par = pars
		names(optout$par) = names(init_transprobvect)
	} else if (optimtype=="L-BFGS-B")
	{
		optout = optim(init_transprobvect,objective,gr=NULL,
		mset_only,index_table,dat,dist_dat,RTcor_dat,spread_out,
		method="L-BFGS-B",
		lower = rep(-pi/2+.001,length(init_transprobvect)),# -Inf,
		upper = rep(pi/2-.001,length(init_transprobvect)), # pi/2, upper = pi/2,
		control=list(trace=traceval,maxit=niters,reltol=reltol,REPORT=REPORT))
	} else if (optimtype=="BFGS")
	{
		optout = optim(init_transprobvect,objective,gr=NULL,
		mset_only,index_table,dat,dist_dat,RTcor_dat,spread_out,
		method="BFGS",
		control=list(trace=traceval,maxit=niters,reltol=reltol,REPORT=REPORT))
	} else cat("ERROR: Wrong optim type passed into find_fit\n")

	print(paste("Convergence code is",optout$convergence))
	probs = invtrans(probvect_to_probs(optout$par))
	# Re-normalize (optimizer has broken normalization, but objective
	# function is always evaluated with the normalized parameters)
	probs = normalize(probs)
	pars = probs_to_probvect(probs)

	evalfit = evaluate_fit(probs,mset_table,index_table,dat,dist_dat=dist_dat,RTcor_dat=RTcor_dat)
	ret = list(optpars = pars,optprobs = probs,optout = optout,
				convcode = optout$convergence)
	# Append the rest
	for (id in names(evalfit)) ret[[id]] = evalfit[[id]]
	ret
}

evaluate_fit = function(probs,mset_table,index_table,dat,dist_dat=NULL,RTcor_dat=NULL)
{
	ret = list()
	mset_only = mset_table[-nrow(mset_table),]
	all_pws = assign_PWs(index_table,probs)
	# These are sort of "global" valid for (meta)-cohort
	ret[["optpws"]] = all_pws
	ret[["mset_table"]] = mset_table
	####################################################

	if (any(grepl("selectVP",names(mset_only))))
	{
		VPids = names(mset_only)[grepl("selectVP",names(mset_only))]
		pop_ids = as.integer(sub("selectVP","",VPids))
		all_objs = list()
		all_keep = c()
		for (pop_id in pop_ids)
		{
			full_pop_id = "selectVP" %+% pop_id
			# The "Type" for the selectVP column is 3, so as.logical
			# for that will always be TRUE
			select_logical = as.logical(mset_table[,full_pop_id])
			pws = all_pws[select_logical[-length(select_logical)]]
			pws = pws/sum(pws)
			mset_tableSelect = mset_table[select_logical,]

			if (!is.null(dat))
			{
				datSelect = dat[dat$selectVP==pop_id,
								names(dat)!="selectVP"]
				if (nrow(datSelect)==0) datSelect = NULL
			} else {datSelect = NULL}

			if (!is.null(dist_dat))
			{
				dist_datSelect = dist_dat[dist_dat$selectVP==pop_id,
								names(dist_dat)!="selectVP"]
				if (nrow(dist_datSelect)==0) dist_datSelect = NULL
			} else {dist_datSelect = NULL}

			if (!is.null(RTcor_dat))
			{
				RTcor_datSelect = RTcor_dat[RTcor_dat$selectVP==pop_id,
								names(RTcor_dat)!="selectVP"]
				if (nrow(RTcor_datSelect)==0) RTcor_datSelect = NULL
			} else {RTcor_datSelect = NULL}

			eval = evaluate_fit_pws(pws,mset_tableSelect,datSelect,dist_datSelect,RTcor_datSelect)

			keep = names(eval)[names(eval)!="mset_table"]
			all_keep = c(all_keep,keep)
			for (id in keep)
			{
				if (id %in% names(all_objs))
				{
					obj = eval[[id]]
					obj = cbind(obj,selectVP=pop_id) # print(obj)
					all_objs[[id]][[pop_id]] = obj
				} else
				{
					obj = eval[[id]]
					obj = cbind(obj,selectVP=pop_id)
					# print(obj)
					all_objs[[id]] = list()
					all_objs[[id]][[pop_id]] = obj
					ret[[id]] = obj
				}
			}			
			ret[["optpws " %+% pop_id]] = pws
		}
		# bind the dataframes across selectVP subcohorts
		for (id in unique(all_keep)) ret[[id]] = do.call("rbind",all_objs[[id]])
	} else # no subcohorts
	{
		pws = all_pws
		pws = pws/sum(pws)
		ret = evaluate_fit_pws(pws,mset_table,dat,dist_dat,RTcor_dat)
		ret[["optpws"]] = all_pws
	}
	ret
}

evaluate_fit_pws = function(pws,mset_table,dat,dist_dat=NULL,RTcor_dat=NULL)
{
	pws = pws/sum(pws)
	ret = list()
	mset_only = mset_table[-nrow(mset_table),]

	if (!is.null(dat)) dat = dat[(dat[,"weight mean"]!=0) | (dat[,"weight SD"]!=0),]
	if (!is.null(dist_dat)) dist_dat = dist_dat[dist_dat$weight!=0,]

	if (!is.null(RTcor_dat)) {
		predcor = RTcor_prediction(mset_only,RTcor_dat,pws)
		ret[["RTcor_pred"]] = predcor
	}
	if (!is.null(dat)) {
		pred = moment_prediction(mset_only,dat,pws);
		ret[["pred"]] = pred
		ret[["dat"]] = dat
	}

	if (!is.null(dist_dat))
	{
		pred_quantprobs = quantile_probs_prediction(mset_only,dist_dat,pws)
		ret[["predquantprobs"]] = pred_quantprobs

		dataquant = dist_dat[,seq(4,ncol(dist_dat)-1,by=2)]
		row.names(dataquant) = dist_dat$measurements
		ret[["dataquant"]] = dataquant

		predquant = quantile_prediction(mset_only,dist_dat,pws)
		ret[["dataquantprobs"]] = dist_dat[,seq(3,ncol(dist_dat)-1,by=2)]
		row.names(ret[["dataquantprobs"]]) = dist_dat$measurements
		ret[["predquant"]] = predquant
		ret[["dist_dat"]] = dist_dat
		dist_pred = dist_dat

		dist_pred[,seq(3,ncol(dist_dat)-1,by=2)] = pred_quantprobs
		dist_pred[,seq(4,ncol(dist_dat)-2,by=2)] = predquant[,1:(ncol(predquant)-1)]
		
		## Assuming here sample size is just same as number of 
		## non-zero VIs
		dist_pred[,"N"] = length(pws) #sum(pws > 1.0e-14)
		ret[["dist_pred"]] = dist_pred
		
	}

	ret[["mset_table"]] = mset_table # this is assigned later too 
									# in MAPEL funciton but we may want
									# to call this fn. separately 

	if (is.null(dat) & is.null(dist_dat) & is.null(RTcor_dat)) cat("ERROR in evaluate_fit, dat and dist_dat are both NULL")
	ret
}

evaluate_fit_pws2 = function(pws,mset_only,dat,dist_dat=NULL,RTcor_dat=NULL)
{
	pws = pws/sum(pws)
	ret = list()

	if (!is.null(dat)) dat = dat[(dat[,"weight mean"]!=0) | (dat[,"weight SD"]!=0),]
	if (!is.null(dist_dat)) dist_dat = dist_dat[dist_dat$weight!=0,]
	
	if (!is.null(RTcor_dat)) {
		predcor = RTcor_prediction(mset_only,RTcor_dat,pws)
		ret[["RTcor_pred"]] = predcor
		ret[["RTcor_dat"]] = RTcor_dat
	}
	if (!is.null(dat)) {
		pred = moment_prediction(mset_only,dat,pws);
		ret[["pred"]] = pred
		ret[["dat"]] = dat
	}

	if (!is.null(dist_dat))
	{
		pred_quantprobs = quantile_probs_prediction(mset_only,dist_dat,pws)
		ret[["predquantprobs"]] = pred_quantprobs

		dataquant = dist_dat[,seq(4,ncol(dist_dat)-1,by=2)]
		row.names(dataquant) = dist_dat$measurements
		ret[["dataquant"]] = dataquant

		predquant = quantile_prediction(mset_only,dist_dat,pws)
		ret[["dataquantprobs"]] = dist_dat[,seq(3,ncol(dist_dat)-1,by=2)]
		row.names(ret[["dataquantprobs"]]) = dist_dat$measurements
		ret[["predquant"]] = predquant
		ret[["dist_dat"]] = dist_dat
		dist_pred = dist_dat

		dist_pred[,seq(3,ncol(dist_dat)-1,by=2)] = pred_quantprobs
		dist_pred[,seq(4,ncol(dist_dat)-2,by=2)] = predquant[,1:(ncol(predquant)-1)]
		
		## Assuming here sample size is just same as number of 
		## non-zero VIs
		dist_pred[,"N"] = length(pws)#sum(pws > 1.0e-14)#length(pws)
		ret[["dist_pred"]] = dist_pred
		
	}

	ret[["mset_table"]] = mset_only # this is assigned later too 
									# in MAPEL but we may want
									# to call this fn. separately 

	if (is.null(dat) & is.null(dist_dat) & is.null(RTcor_dat)) cat("ERROR in evaluate_fit, dat, dist_dat and RTcor_dat are all NULL")
	ret
}


MAPEL = function(root,inputfiles,nbins,initial_probs=NULL,randomstart=0,niters=10000,sourcefile=NULL,equal_bin_breaks=F,reltol=1E-2,...)
{
	# Brief description of function arguments for this highest level MAPEL 
	# "wrapper" function

	# root : Path (relative or absolute) to data directory

	# inputfiles : filenames for 5 tab-delimited input files in the following order
	# 		1) MAPEL input file, containing measurement sets and mech axes values 
	#		2) Data file, containing mean/SD data
	#		3) Distribution file, containing percentiles
	#		4) Correlation file, containing pairs of axis names for 
	#          which we seek allow a mechanistic correlation 
	#		5) RT correlation file, containing measurement correlation
	#		   constraints
	# Note: Can make any of these input file names = "" if they are 
	# not to be used in fitting

	# nbins : number of bins per continuous axis

	# initial_probs : A list of initial probabilities, if allowed to 
	# 		be NULL, probabilities are initialized to be uniform

	# randomstart : A real number >=0. If = 0 the initial parameters 
	# are not perturbed in anyway, otherwise the initial parameters 
	# are perturbed with random (normally distributed) noise that has
	# standard deviation = randomstart*(parameter value), 
	# e.g. randomstart = .01 perturbs parameters by 1% on average

	# niters: number of iterations for Nelder-Mead

	# sourcefile : Another MAPEL input file type, which contains mset
      #		and mech axis values that *generated* the MAPEL RT data,
      # 	    if available -- used for testing inferred axis distributions
	# ... : extra arguments for "find_fit" function, 
	# 		such as spread_out, traceval or new arguments we have not invented yet
	names(inputfiles) = c("a","dat","dist_dat","cor_dat","RTcor_dat")
	for (id in names(inputfiles))
	{
		if (inputfiles[id]!="")
		{
			tmp = read_data(root %+% inputfiles[id])
			assign(id,tmp)
		} else assign(id,NULL)
	}
	if (!is.null(dat)) dat = dat[(dat[,"weight mean"]!=0) | (dat[,"weight SD"]!=0),]
	if (!is.null(dist_dat)) dist_dat = dist_dat[dist_dat$weight!=0,]
	if (!is.null(RTcor_dat)) RTcor_dat = RTcor_dat[RTcor_dat$weight!=0,]

	retsim = assign_indices(a,bin_method=nbins,
		equal_bin_breaks=equal_bin_breaks) # 2nd arg, number of bins
	index_table = retsim$index_table; bins = retsim$bins; bin_mids_sim = retsim$mids
	d = dim(index_table)
	if (is.null(initial_probs)) {
		# What does uniform probs give, use as initial 
		# conditions (random or fixed)
		startprobs = uniform_probs(index_table,random=randomstart)
	} else {
		if (!randomstart) startprobs = initial_probs
		# Perturb initial parameters
		if (randomstart) {
			init_transprobvect = probs_to_probvect(trans(initial_probs))
			deviations = randomstart*abs(init_transprobvect) # 1% variation in transformed parameters should be default, randomstart = .01
			init_transprobvect = init_transprobvect + rnorm(length(init_transprobvect),sd=deviations)
			startprobs = invtrans(probvect_to_probs(init_transprobvect))
		}
	}
	unifpredict = evaluate_fit(startprobs,a,index_table,dat,
								dist_dat=dist_dat,RTcor_dat=RTcor_dat)

	pred2 = unifpredict$pred; predquant2 = unifpredict$predquant
	init_probs = startprobs
	if (!is.null(cor_dat))
	{
		# Correlations: initially set to zero
		for (i in 1:nrow(cor_dat)) {
			id = cor_dat[i,1] %+% " X.CORR.X " %+% cor_dat[i,2]
			# No initial probs passed in or passed in but no
			# correlations attached
			if ((is.null(initial_probs)) |
			!(id %in% names(initial_probs)) ) init_probs[[id]] = 0 
		}
	}

	initpws = assign_PWs(index_table,init_probs)
	pwsmat = cbind(names(initpws),as.numeric(initpws))

	ret = find_fit(init_probs,a,index_table,dat,niters,
					dist_dat=dist_dat, RTcor_dat=RTcor_dat,reltol=reltol,...)
	optpws = ret$optpws; pred = ret$pred; predquant = ret$predquant
	init_probs = ret$optprobs

	ret[["binmids"]] = bin_mids_sim

	ret[["dat"]] = dat
	# For multicohort fitting the row order be altered, need to 
	# put it right
	predtmp = ret[["pred"]]
	cnt = 1
	for (measid in dat$measurements) 
	{
		predtmp[cnt,] = ret[["pred"]][ret[["pred"]]$measurements==measid,]
		cnt = cnt + 1
	}
	ret[["pred"]] = predtmp
	if (!is.null(dist_dat)) {
		############################### should not have to be reset here
		ret[["dist_dat"]] = dist_dat
		############################################################
		# For multicohort fitting the row order can be altered, need to 
		# put it right
		disttmp = ret[["dist_pred"]]
		cnt = 1
		for (measid in dist_dat$measurements)
		{
			disttmp[cnt,] = ret[["dist_pred"]][ret[["dist_pred"]]$measurements==measid,]
			cnt = cnt + 1
		}
		ret[["dist_pred"]] = disttmp

		MAPELdistmatch = sum((ret[["dataquant"]]-ret[["predquant"]])**2)
		ret[["SSE_dist"]] = MAPELdistmatch

		MAPELprobmatch = sum(ret$dist_dat[,"weight"]*(ret[["dataquantprobs"]] - ret[["predquantprobs"]])**2)
		ret[["SSE_probs"]] = MAPELprobmatch

	}
	if (!is.null(dat)) {
		ret[["dat"]] = dat 
		MAPELmatch = sum(ret[["dat"]][,c("weight mean","weight SD")]*
						(ret[["pred"]][,c("Mean","SD")] - 
						ret[["dat"]][,c("Mean","SD")])**2)
		ret[["SSE_dat"]] = MAPELmatch 
		}

	if (!is.null(RTcor_dat)) {
		ret[["RTcor_dat"]] = RTcor_dat
		ret[["SSE_corr"]] = sum((ret[["RTcor_dat"]][,"corr"]-ret[["RTcor_pred"]][,"corr"])**2)
	}

	################# PREPARE for PLOTTING ##########################
	if (sourcefile!="")
	{
		asource = read_data(root %+% sourcefile)
		retsource = assign_indices(asource,bin_method=nbins,
							equal_bin_breaks=equal_bin_breaks) # 2nd arg, number of bins
		index_table_source = retsource$index_table; bins_source = retsource$bins
		bin_mids_source = retsource$mids
		target_probs = initialize_probs(bins_source,index_table_source)
		ret[["targetprobs"]] = target_probs
		ret[["targetbinmids"]] = bin_mids_source
	}

	# What is the new probability distribution along the axes --- take into
	# a/c the optimized axes probs AND the distribution of VIs
	actual_probs = initialize_probs(bins,index_table,optpws) 
	init_probs = initialize_probs(bins,index_table,initpws)
	ret[["actual_probs"]] = actual_probs


	#####################################################################
	# Useful to pass back these if we want to call other functions defined 
	# in MAPEL_X.r
	ret[["index_table"]] = index_table; ret[["mset_table"]] = a 
	ret[["bins"]] = bins
	gof = goodness_of_fit(ret)
	# gof = goodness_of_fit(ret,TRUE)
	ret[["gof"]] = gof

	# Effective sample sizes
	ret[["effN"]] = effective_sample(ret$optpws)
	if (any(grepl("selectVP",names(a))) ) {
		selnames = names(a)[grepl("selectVP",names(a))]
		selectids = sub("selectVP","",selnames)
		for (id in selectids)
		{
			these_pws = ret[["optpws " %+% id]]
			ret[["effN " %+% id]] = effective_sample(these_pws)
		}		
	}
	ret
} # End MAPEL function

two_sample_ttest = function(mean1,mean2,sd1,sd2,N1,N2)
{
	mean_resids = abs(mean1 - mean2)
	denominator = sqrt( ((N1-1)*sd1**2 +
					(N2-1)*sd2**2)/(N1+N2-2) )
	denominator = denominator*sqrt((N1 + N2)/(N1*N2))
	Tstat = mean_resids/denominator
	# Arguments to R's T distribution are quantiles, degrees of freedom
	# and non-centrality parameter which we do not need
	mean_pvals = pt(Tstat,N1+N2-2,lower.tail=F)
	# want two sided test
	mean_pvals = 2*min(c(mean_pvals,1-mean_pvals))
	mean_pvals
}

two_sample_Ftest = function(sd1,sd2,N1,N2)
{
	lower_pvals = pf((sd1/sd2)**2,N1-1,N2-1,lower.tail=T)
	# want two sided test
	SD_pvals = 2*min(c(lower_pvals,1-lower_pvals))
	SD_pvals	
}

goodness_of_fit = function(ret,effectiveN=F)
{
	# Two sample version, takes into a/c uncertainty in the data (as
	# the one sample does) AND the simulation
	# NOTE: FOR THE MOMENT, I'M TREATING THE SAMPLE SIZE FOR THE
	# SIMULATION AS THE NUMBER OF VIS WITH NON-ZERO WEIGHT, BUT 
	# THERE MAY HAVE TO BE A MORE SUBTLE ESTIMATE OF THIS BECAUSE
	# IF THE WEIGHTS ARE HIGHLY NON-UNIFORM, EVEN IF NOT EXACTLY ZERO
	# IT SEEMS THE EFFECTIVE SAMPLE SIZE SHOULD BE REGARDED AS SMALLER
	# THAT EFFECTIVE SAMPLE SIZE WOULD HAVE TO BE INCLUDED IN THE 
	# "N" COLUMN RETURNED BY THE find_fit RETURNED OBJECT's "pred"
	# entry
	# 11/2/10 FRC: I've computed an "effective" sample size as 
	# 1/sum(all_pws**2) which can be derived by considering the std.
	# err. on a weighted mean. It also is "correct" in the limit of 
	# uniform weights or all weight on one VI. I think it's better
	# *not* to use this sample size in the optimization, so by 
	# default I set the flag to F, but for evaluating a fit it 
	# would make sense to set it to T
	gof = list()
	# Takes list returned by function "MAPEL", estimates goodness of fit
	if ("dat" %in% names(ret))
	{	
		dat = ret[["dat"]]
		pred = ret[["pred"]]
		if (effectiveN)
		{
			if ("selectVP" %in% names(pred))
			{
				for (selectVP in unique(pred[,"selectVP"])) pred[pred[,"selectVP"]==selectVP,"N"] = round(1/sum(ret[["optpws " %+% selectVP]]**2))
			} else
			{
				pred[,"N"] = round(1/sum(ret[["optpws"]]**2))
			}	
		}

		datstrip = dat[,c("Mean","SD")]
		abs_resids = abs(dat[,c("Mean","SD")] - ret$pred[,c("Mean","SD")])
		Ndat = dat[,"N"]
		Npred = pred[,"N"] 
		pvals_dat = dat[,c("measurements","Mean","SD")]
		# Deal with means first
		mean_resids = abs(dat[,"Mean"] - ret$pred[,"Mean"])
		denominator = sqrt( ((Npred-1)*pred[,"SD"]**2 +
						(Ndat-1)*dat[,"SD"]**2)/(Npred+Ndat-2) )
		denominator = denominator*sqrt((Npred + Ndat)/(Npred*Ndat))
		Tstat = mean_resids/denominator
		# Arguments to R's T distribution are quantiles, degrees of freedom
		# and non-centrality parameter which we do not need
		mean_pvals = pt(Tstat,Npred+Ndat-2,lower.tail=F)
		# want two sided test
		mean_pvals = 2*apply(cbind(mean_pvals,1-mean_pvals),1,
					function(x) min(c(x[1],x[2])) )

		# Now SDs, two sample requires an F statistic with dof for
		# numerator and denominator
		s1 = pred[,"SD"]
		s2 = dat[,"SD"]
		lower_pvals = pf((s1/s2)**2,Npred-1,Ndat-1,lower.tail=T)
		# want two sided test
		SD_pvals = 2*apply(cbind(lower_pvals,1-lower_pvals),1,
					function(x) min(c(x[1],x[2])) )
		pvals_dat[,c("Mean","SD")] = cbind(mean_pvals,SD_pvals)
		gof[["pvals_dat"]] = pvals_dat
	}
	if ("dist_dat" %in% names(ret))
	{	
		dist_dat = ret[["dist_dat"]]
		dist_pred = ret[["dist_pred"]]
		if (effectiveN)
		{
			if ("selectVP" %in% names(dist_pred))
			{
				for (selectVP in unique(dist_pred[,"selectVP"])) dist_pred[dist_pred[,"selectVP"]==selectVP,"N"] = round(1/sum(ret[["optpws " %+% selectVP]]**2))
			} else
			{
				dist_pred[,"N"] = round(1/sum(ret[["optpws"]]**2))
			}	
		}
		Ndat = dist_dat[,"N"]
		Npred = dist_pred[,"N"]
		#################################################
		# Not clear that 
		# 1) Can get Kolmogorov's K distribution for R  and
		# 2) It may not be appropriate for binned data

		# => we are using Chi squared statistics now. All that requires
		# is a two column contigency table comparing sample 1 and
		# sample 2. The rows correspond to different bins. 
		# For this to work, we convert probabilities back into counts

		# Below makes no difference if selectVP does not exist
		dist_pred_filt = dist_pred[,names(dist_pred)!="selectVP"]
		data_filt = dist_dat[,names(dist_dat)!="selectVP"]

		pred_diff = dist_pred_filt[,seq(3,ncol(dist_pred_filt)-1,by=2)]
		data_diff = data_filt[,seq(3,ncol(data_filt)-1,by=2)]
		predcounts = round(pred_diff*Npred)
		datcounts = round(data_diff*Ndat)

		tmpmat = matrix(0,nrow=2,ncol=ncol(pred_diff))
		Chistats = c()
		for (i in 1:nrow(predcounts))
		{
			tmpmat[1,] = as.numeric(predcounts[i,])
			tmpmat[2,] = as.numeric(datcounts[i,])
			Chistats = c(Chistats,(chisq.test(tmpmat))$p.value)
		}
		pvals_dist = data.frame(measurements = ret$dist_dat$measurements,
							Dist=Chistats,stringsAsFactors=F)
		gof[["pvals_dist"]] = pvals_dist
	}

	if ("RTcor_dat" %in% names(ret))
	{ 
		RTcor_dat = ret[["RTcor_dat"]]; RTcor_pred = ret[["RTcor_pred"]]
		if (effectiveN)
		{
			if ("selectVP" %in% names(RTcor_pred))
			{
				for (selectVP in unique(RTcor_pred[,"selectVP"])) RTcor_pred[RTcor_pred[,"selectVP"]==selectVP,"N"] = round(1/sum(ret[["optpws " %+% selectVP]]**2))
			} else
			{
				RTcor_pred[,"N"] = round(1/sum(ret[["optpws"]]**2))
			}	
		}
		t_stats = .5*abs(log(1+RTcor_dat[,"corr"])/log(1-RTcor_dat[,"corr"])
					-log(1+RTcor_pred[,"corr"])/log(1-RTcor_pred[,"corr"]))
		Ndat = RTcor_dat[,"N"]; Npred = RTcor_pred[,"N"]
		se1_sqr = 1/(Ndat - 3)
		se2_sqr = 1/(Npred - 3) 
		t_stats = t_stats/sqrt(se1_sqr + se2_sqr)
		pvalues = pt(t_stats,Npred+Ndat-2,lower.tail=F)
		pvalues = 2*apply(cbind(pvalues,1-pvalues),1,
					function(x) min(c(x[1],x[2])) )
		# print(pvalues)
		pvals_corr = data.frame(RT1 = RTcor_dat$RT1,
							RT2 = RTcor_dat$RT2,
							corr = pvalues, stringsAsFactors=F)
		gof[["pvals_cor"]] = pvals_corr 
	}
	gof
}

fisher_pvals = function(pvals)
{
	dof = 2*length(pvals)
	fisher_stat = -2*sum(log(pvals))
	pval = pchisq(fisher_stat,dof,lower.tail=F) 
	pval
}

composite_gof = function(gof)
{
	# Takes the returned object from "goodness-of-fit" function
	# and computes a single composite p-value
	all_pvals = c()
	if ('pvals_dat' %in% names(gof))
		all_pvals = c(all_pvals,gof$pvals_dat[,"Mean"],
								gof$pvals_dat[,"SD"])
	if ('pvals_dist' %in% names(gof))
		all_pvals = c(all_pvals,gof$pvals_dist[,"Dist"])
	composite = fisher_pvals(all_pvals)
	composite
}


plot_fits = function(ret,filenames=NULL)
{
	if (("pred" %in% names(ret)) & ("dist_pred" %in% names(ret)))
	{
		meas_dat = ret$pred$measurements
		meas_dist = ret$dist_pred$measurements
		Nmeas_dat = length(meas_dat)
		if (is.null(filenames))
		{
			x11(width=Nmeas_dat*2,height=6); par(mfrow=c(1,Nmeas_dat),mar=c(20,3,2,1),oma=c(0,0,0,8),las=2)
		} else
		{
			png(filenames[1] %+% ".png",width=Nmeas_dat*2,height=6,units="in",res=300); par(mfrow=c(1,Nmeas_dat),mar=c(20,3,2,1),oma=c(0,0,0,8),las=2,cex=1.1)
		}
		pred = ret$pred; dat = ret$dat
		for (i in 1:length(meas_dat))
		{
			id = meas_dat[i]
			predi = pred[i,"Mean"]; prediSD = pred[i,"SD"]
			dati = dat[i,"Mean"]; datiSD = dat[i,"SD"]

			ymin = min(c(predi + sign(predi)*prediSD,
						dati + sign(dati)*datiSD,
						predi,dati,0))
			ymax = max(c(predi + sign(predi)*prediSD,
						dati + sign(dati)*datiSD,
						predi,dati,0))
			b = barplot(rbind(predi,dati),
					col=c("red","black"),beside=T,ylim=c(ymin,ymax),
					names.arg = id)
			# b[1,] are midpoints for predicted bars
			# b[2,] are midpoints for data bars
			x1 = b[1,1]; x2 = b[2,1]
			lines(c(x1,x1),c(predi,predi + sign(predi)*prediSD))
			lines(c(x2,x2),c(dati,dati + sign(dati)*datiSD))
			# caps
			h = (x2-x1)/4
			yval = predi + sign(predi)*prediSD
			lines(c(x1-h,x1+h),c(yval,yval))
			yval = dati + sign(dati)*datiSD
			lines(c(x2-h,x2+h),c(yval,yval))
		}
		coords = par('usr')	
			legend(coords[2]+.1,coords[4],xjust=0,yjust=1,legend=c("pred","data"),fill=c("red","black"),xpd=NA)	
		if (!is.null(filenames)) dev.off()	

		# Now do distribution plot
		if (is.null(filenames))
		{
			x11(width=7,height=6); par(mfrow=c(1,1),mar=c(20,3,2,1),oma=c(0,0,0,8),las=2)
		} else
		{
			png(filenames[2] %+% ".png",width=7,height=6,units="in",res=300); par(mfrow=c(1,1),mar=c(20,3,2,1),oma=c(0,0,0,8),las=2)
		}
		dist_vals = ret$dist_dat[,seq(3,ncol(ret$dist_dat)-1,by=2)]
		preddist_vals = ret$dist_pred[,seq(3,ncol(ret$dist_pred)-1,by=2)]

		allvals = c()	
		N = ncol(dist_vals)
		for (k in 1:N)
			allvals = rbind(allvals,as.numeric(dist_vals[,k]),
							as.numeric(preddist_vals[,k]) )
		colnames(allvals) = ret$dist_dat$measurements
		colvals = c()
		basecols = rainbow(N)
		for (col in basecols)
		{
			colfade = col
			substr(colfade,8,10) = "66"
			colvals = c(colvals,col,colfade)
		}
		cols = rep(colvals,6)
		barplot(allvals,col=cols,beside=T)
		coords = par('usr')
		legend_ids = c()
		for (id in names(dist_vals))
		{
			legend_ids = c(legend_ids,paste(id,"dat"))
			legend_ids = c(legend_ids,paste(id,"pred"))
		}
		legend(coords[2],coords[4],xjust=0,yjust=1,legend=legend_ids,fill = colvals,xpd=NA)
	if (!is.null(filenames)) dev.off()	

	} else if ("pred" %in% names(ret))
	{
		Nmeas = nrow(ret$pred)
		x11(width=Nmeas+2,height=6); par(mfrow=c(1,Nmeas),mar=c(8,4,2,1),oma=c(0,0,0,8),las=2)
		pred = ret$pred; dat = ret$dat
		for (i in 1:Nmeas)
		{
			ymin = min(c(pred[i,"Mean"] + sign(pred[i,"Mean"])*pred[i,"SD"],
						dat[i,"Mean"] + sign(dat[i,"Mean"])*dat[i,"SD"],
						pred[i,"Mean"],dat[i,"Mean"],0))
			ymax = max(c(pred[i,"Mean"] + sign(pred[i,"Mean"])*pred[i,"SD"],
						dat[i,"Mean"] + sign(dat[i,"Mean"])*dat[i,"SD"],
						pred[i,"Mean"],dat[i,"Mean"],0))

			b = barplot(rbind(pred[i,"Mean"],dat[i,"Mean"]),
					beside=T,
					col=c("red","black"),ylim=c(ymin,ymax),
					names.arg = pred$measurements[i])
			# b[1,1] are midpoints for predicted bars
			# b[2,1] are midpoints for data bars
			j = 1
			midpred = b[1,1]; middat = b[2,1]
			lines(c(midpred,midpred),c(pred[i,"Mean"],pred[i,"Mean"] + sign(pred[i,"Mean"])*pred[i,"SD"]))
			lines(c(middat,middat),c(dat[i,"Mean"],dat[i,"Mean"] + sign(dat[i,"Mean"])*dat[i,"SD"]))
			# caps
			h = (middat - midpred)/4
			yval = pred[i,"Mean"] + sign(pred[i,"Mean"])*pred[i,"SD"]
			lines(c(midpred-h,midpred+h),c(yval,yval))
			yval = dat[i,"Mean"] + sign(dat[i,"Mean"])*dat[i,"SD"]
			lines(c(middat-h,middat+h),c(yval,yval))
		}
		coords = par('usr')	
		legend(coords[2]+1,coords[4],xjust=0,yjust=1,legend=c("pred","data"),fill=c("red","black"),xpd=NA)	
	} else if ("dist_pred" %in% names(ret))
	{

	} else 
	{ cat("ERROR: In plot_fits(ret), nothing to plot") }
}

plot_fits2 = function(ret,filenames=NULL)
{
	if (("pred" %in% names(ret)) & ("dist_pred" %in% names(ret)))
	{
		meas_dat = ret$pred$measurements
		meas_dist = ret$dist_pred$measurements
		Nmeas_dat = length(meas_dat)
		if (is.null(filenames))
		{
			x11(width=Nmeas_dat*2,height=6); par(mfrow=c(1,Nmeas_dat),mar=c(20,3,2,1),oma=c(0,0,0,8),las=2)
		} else
		{
			png(filenames[1] %+% ".png",width=Nmeas_dat*2,height=6,units="in",res=300); par(mfrow=c(1,Nmeas_dat),mar=c(20,3,2,1),oma=c(0,0,0,8),las=2,cex=1.1)
		}
		pred = ret$pred; dat = ret$dat
		for (i in 1:length(meas_dat))
		{
			id = meas_dat[i]
			predi = pred[i,"Mean"]; prediSD = pred[i,"SD"]
			dati = dat[i,"Mean"]; datiSD = dat[i,"SD"]

			ymin = min(c(predi + sign(predi)*prediSD,
						dati + sign(dati)*datiSD,
						predi,dati,0))
			ymax = max(c(predi + sign(predi)*prediSD,
						dati + sign(dati)*datiSD,
						predi,dati,0))
			b = barplot(rbind(predi,dati),
					col=c("red","black"),beside=T,ylim=c(ymin,ymax),
					names.arg = id)
			# b[1,] are midpoints for predicted bars
			# b[2,] are midpoints for data bars
			x1 = b[1,1]; x2 = b[2,1]
			lines(c(x1,x1),c(predi,predi + sign(predi)*prediSD))
			lines(c(x2,x2),c(dati,dati + sign(dati)*datiSD))
			# caps
			h = (x2-x1)/4
			yval = predi + sign(predi)*prediSD
			lines(c(x1-h,x1+h),c(yval,yval))
			yval = dati + sign(dati)*datiSD
			lines(c(x2-h,x2+h),c(yval,yval))
		}
		coords = par('usr')	
			legend(coords[2]+.1,coords[4],xjust=0,yjust=1,legend=c("pred","data"),fill=c("red","black"),xpd=NA)	
		if (!is.null(filenames)) dev.off()	

		###############################################
		# Now do distribution plot
		###############################################
		Nmeas_dist = length(meas_dist)
		dist_vals = ret$dist_dat[,seq(3,ncol(ret$dist_dat)-1,by=2)]
		preddist_vals = ret$dist_pred[,seq(3,ncol(ret$dist_pred)-1,by=2)]

		allvals = c()	
		N = nrow(dist_vals)
		for (k in 1:N)
		{
			if ((k-1) %% 4 == 0) {x11(width=12,height=3); par(mfrow=c(1,4),mar=c(3,3,6,1),las=1,oma=c(0,0,0,8))}
			allvals = rbind(as.numeric(dist_vals[k,]),
							as.numeric(preddist_vals[k,]) )
			colnames(allvals) = names(dist_vals)
			colvals = c()
			basecols = rainbow(ncol(allvals))
			for (col in basecols)
			{
				colfade = col
				substr(colfade,8,10) = "66"
				colvals = c(colvals,col,colfade)
			}
			barplot(allvals,col=colvals,beside=T,main=ret$dist_dat$measurements[k])

			if ((k %% 4 == 0) | k==N)
			{
				coords = par('usr')
				legend_ids = c()
				for (id in names(dist_vals))
				{
					legend_ids = c(legend_ids,paste(id,"dat"))
					legend_ids = c(legend_ids,paste(id,"pred"))
				}
				legend(coords[2],coords[4],xjust=0,yjust=1,legend=legend_ids,fill = colvals,xpd=NA)
			}
		}
	if (!is.null(filenames)) dev.off()	

	} else if ("pred" %in% names(ret))
	{
		Nmeas = nrow(ret$pred)
		x11(width=Nmeas+2,height=6); par(mfrow=c(1,Nmeas),mar=c(8,4,2,1),oma=c(0,0,0,8),las=2)
		pred = ret$pred; dat = ret$dat
		for (i in 1:Nmeas)
		{
			ymin = min(c(pred[i,"Mean"] + sign(pred[i,"Mean"])*pred[i,"SD"],
						dat[i,"Mean"] + sign(dat[i,"Mean"])*dat[i,"SD"],
						pred[i,"Mean"],dat[i,"Mean"],0))
			ymax = max(c(pred[i,"Mean"] + sign(pred[i,"Mean"])*pred[i,"SD"],
						dat[i,"Mean"] + sign(dat[i,"Mean"])*dat[i,"SD"],
						pred[i,"Mean"],dat[i,"Mean"],0))

			b = barplot(rbind(pred[i,"Mean"],dat[i,"Mean"]),
					beside=T,
					col=c("red","black"),ylim=c(ymin,ymax),
					names.arg = pred$measurements[i])
			# print(b)
			# b[1,1] are midpoints for predicted bars
			# b[2,1] are midpoints for data bars
			j = 1
			midpred = b[1,1]; middat = b[2,1]
			lines(c(midpred,midpred),c(pred[i,"Mean"],pred[i,"Mean"] + sign(pred[i,"Mean"])*pred[i,"SD"]))
			lines(c(middat,middat),c(dat[i,"Mean"],dat[i,"Mean"] + sign(dat[i,"Mean"])*dat[i,"SD"]))
			# caps
			h = (middat - midpred)/4
			yval = pred[i,"Mean"] + sign(pred[i,"Mean"])*pred[i,"SD"]
			lines(c(midpred-h,midpred+h),c(yval,yval))
			yval = dat[i,"Mean"] + sign(dat[i,"Mean"])*dat[i,"SD"]
			lines(c(middat-h,middat+h),c(yval,yval))
		}
		coords = par('usr')	
		legend(coords[2]+1,coords[4],xjust=0,yjust=1,legend=c("pred","data"),fill=c("red","black"),xpd=NA)	
	} else if ("dist_pred" %in% names(ret))
	{

	} else 
	{ cat("ERROR: In plot_fits(ret), nothing to plot") }
}

plot_fits_hists = function(ret,filename=NULL,pws=NULL,population=NULL,color=F)
{
	
	if (!is.null(population))
	{
		selectID = "selectVP" %+% population
		selectfilt = as.logical(ret$mset_table[,selectID])
		ret$mset_table = ret$mset_table[selectfilt,]
		if ("dat" %in% names(ret))
		{
			ret$dat = ret$dat[ret$dat[,"selectVP"]==population,]			
		}
	}
	mset_only = ret$mset_table
	mset_only = mset_only[-nrow(mset_only),]

	if (is.null(pws)) { pws = rep(1,nrow(ret$mset_table)-1)
						pws = pws/sum(pws)}
	if (("dat" %in% names(ret)))
	{
		Nmeas = nrow(ret$dat)
		l = ceil(sqrt(Nmeas))
		if (is.null(filename)) {
			x11(width=2*l,height=2*l)
			par(mfrow=c(l,l),mar=c(4,2,2,1),oma=c(2,0,0,6),las=1)
			} else 
			{ 
			png(filename %+% ".png",
					width=2*l,height=2*l,units="in",res=600)
			par(mfrow=c(l,l),mar=c(4,2,2,1),oma=c(0,0,0,6),las=1) }

		dat = ret$dat
		
		opacities = c(); x1 = c(); x2 = c(); y1 = c(); y2 = c()
		if ("gof" %in% names(ret))
		{
			for (i in 1:Nmeas)
			{
				this_pval = fisher_pvals(
							c(ret$gof$pvals_dat[i,"Mean"],
							ret$gof$pvals_dat[i,"SD"]) )
				opacities[i] = log(1/this_pval)/(1+log(1/this_pval))
			}
			opacities = (opacities-min(opacities))/(max(opacities) - min(opacities))
		}

		measures = dat$measurements
		for (i in 1:Nmeas)
		{
			id = measures[i]
			x = dat[i,"Mean"]
			xplus = x + dat[i,"SD"]
			xminus = x - dat[i,"SD"]
			xmin = min(c(xplus,xminus,x,mset_only[,id]))
			xmax = max(c(xplus,xminus,x,mset_only[,id]))

			# DATA BARS
			plot(x,0,pch=20,axes=F,col="black",
				xlim=c(xmin,xmax),ylim=c(-.5,1.0),
				xlab=paste(strwrap(id,width=round(90/l)),collapse="\n"),
				ylab="",type="n")
			points(x,-.3,pch=20,cex=1.5)
			lines(c(xminus,xplus),c(-.3,-.3),lwd=2,col="black")
			# Caps
			lines(c(xminus,xminus),c(-.35,-.25),col="black",lwd=2)
			lines(c(xplus,xplus),c(-.35,-.25),col="black",lwd=2)

			# SIMULATION BARS
			x = weighted_mean(mset_only[,id],pws)
			xplus = x + weighted_sd(mset_only[,id],pws)
			xminus = x - weighted_sd(mset_only[,id],pws)
			points(x,-.1,pch=20,cex=1.5,col="red")
			lines(c(xminus,xplus),c(-.1,-.1),lwd=2,col="red")
			# Caps
			lines(c(xminus,xminus),c(-.15,-.05),col="red",lwd=2)
			lines(c(xplus,xplus),c(-.15,-.05),col="red",lwd=2)
				
			minval = min(mset_only[,id]); maxval = max(mset_only[,id])
			h = weighted_pdf(mset_only[,id],breaks=seq(minval,maxval,length.out=20),pws=pws)
			dens = h$density/max(h$density)*.9
			lines(h$mids,dens,col='red',lwd=2)
			abline(h=0,col='grey',lty=2)
			axis(1) #,at=x,labels=c(id))
			if (color)
			{
				if ("gof" %in% names(ret))
				{
					coords = par('usr')
					x1 = coords[1]; x2 = coords[3]
					y1 = coords[2]; y2 = coords[4]
					opacity = opacities[i]
					rgbs = rgb(1,1,0,opacity)
					rect(x1,x2,y1,y2,col = rgbs)
				}
			}
		}
		coords = par('usr')	
		legend(coords[2]+1,coords[4],xjust=0,yjust=1,legend=c("pred","data"),lwd=2,col=c("red","black"),xpd=NA)
		
	if (!is.null(filename)) dev.off()
	} else if ("dist_pred" %in% names(ret))
	{

	} else 
	{ cat("ERROR: In plot_fits(ret), nothing to plot") }
}

initial_mismatch = function(ret,nbins=10)
{
	# Evaluate the initial (unweighted) cohort against data to see 
	# how the fit looks	
	measures = c()
	if ("dat" %in% names(ret)) measures = c(measures,ret$dat$measurements)
	if ("dist_dat" %in% names(ret)) measures = c(measures,ret$dist_dat$measurements)

	ass_ret = assign_indices_mset(ret$mset_table,bin_method=nbins)
	mset_only = ret$mset_table
	mset_only = mset_only[-nrow(mset_only),]

	index_table = ass_ret$index_table
	indices_only = index_table[-nrow(index_table),]
	# print(indices_only[1,])

	bins = ass_ret$bins
	# print(bins)
	# print(index_table)
	mids = ass_ret$bin_mids
	probs = initialize_probs_mset(bins,index_table,pws=NULL)

	total_mismatch = 0
	mismatch = list() 
	######## NOTE : HAVE NOT IMPLEMENTED DISTRIBUTION ONLY CASE YET	
	for (id in ret$dat$measurements)
	{
		meanval = ret$dat[ret$dat$measurements==id,"Mean"]
		SDval = ret$dat[ret$dat$measurements==id,"SD"]
		if (SDval == 0) { SDval = sd(mset_only[,id])}
	
		# print(id)
		# print(probs[[id]])
		perVI_probs = probs[[id]][indices_only[,id]]
		perVI_targetprobs = dnorm(mset_only[,id],mean=meanval,sd=SDval)

		# print(length(perVI_probs))
		# print(length(perVI_targetprobs))
		# cat(id %+% "\n")
		# print(head(cbind(perVI_probs,perVI_targetprobs)))
		mismatch[[id]] = mean(log(perVI_targetprobs) - log(perVI_probs))
		total_mismatch = total_mismatch + mismatch[[id]] 
	}
	total_mismatch = total_mismatch/length(ret$dat$measurements)

	list(mismatch,total_mismatch)
}

matplot_dists = function(problists,binlists,legendvect,legendpos='topright',filename=NULL,filetype="pdf",...)
{
	# problist is a list of lists. The inner lists are the probabilities
	# of each mechanistic axis, in the same form as read in by or output by
	# MAPEL
	# binlists is a list of lists of same length and components as problist
	# containing the bin midpoints
	tofile = !is.null(filename)
	if (length(problists) != length(binlists))
		{cat("Error: Length of problists and binlists not the same in matplot_dists"); return(0)}
	if (nrow(unique(t(sapply(problists,names)))) !=1 )
		{cat("Error: Not all problists have same ids"); return(0);}
	ids = names(problists[[1]])

	if (tofile) {
		if (filetype=="pdf") pdf(filename %+% ".pdf")
		if (filetype=="wmf") win.metafile(file = filename %+% "%03d.wmf")
	}
	ltys = 1:length(problists); cols = rainbow(length(problists)) 
	i = 0
	for (id in ids)
	{
		probmat = sapply(problists,function(x) {x[[id]]})
		binmat = sapply(binlists,function(x) {x[[id]]})
		if (nrow(probmat) > 1)
		{
			if (i %% 4 == 0) { if (!tofile) {x11()}
								 par(mfrow=c(2,2)) }
			#xlim = c(apply(binmat,2,min),apply(binmat,2,max))
			ylim = c(0,max(apply(probmat,2,max))*1.5)
			# print(ylim)
			matplot(binmat,probmat,xlab="coefficient",ylab="probs",type='l',lty=ltys,lwd=4,col=cols,main=id,ylim=ylim,...)
			legend(legendpos,legendvect,col=cols,lwd=4,lty=ltys)
			i = i+1
		}
	}
	if (tofile)	dev.off()
}

output_dists2 = function(probs,binmids,filename)
{
	# More convenient form that will allow us to deal with multiple solutions
	# by appending columns
	filename = filename %+% ".txt"
	# First filter out the correlation terms
	corrinds = grepl(" X.CORR.X ", names(probs))
	probs = probs[!corrinds]
	if (any(names(probs) != names(binmids))) {cat("Error in output_dists, names
	on probs and binmids are not the same"); return(0)}

	axisnames = c(); binno = c(); binmid_col = c(); prob. = c()
	ids = names(probs)
	N = length(names(probs))
	for (i in 1:N)
	{
		these_probs = probs[[i]]
		M = length(these_probs)

		axisnames = c(axisnames,rep(ids[[i]],M))
		binno = c(binno,1:M)
		binmid_col = c(binmid_col,binmids[[i]])
		prob. = c(prob.,these_probs)
	}
	outdat = data.frame(Axisname=axisnames,bin.no.=binno,binmids=binmid_col,prob.=prob.,stringsAsFactors=F)
	write_data(outdat,file=filename)
}

output_corrs = function(probs,filename)
{
	# First locate the correlation term
	corrinds = grepl(" X.CORR.X ", names(probs))
	probs = probs[corrinds]
	filename = filename %+% ".txt"
	N = length(probs)
	cat("Axis1","Axis2","corr",file=filename,sep='\t',append=F)
	if (N > 0)
	{
		for (i in 1:N)
		{
			id = names(probs)[i]	
			val = probs[[i]]
			id1 = strsplit(id," X.CORR.X ")[[1]][1]
			id2 = strsplit(id," X.CORR.X ")[[1]][2]
			cat(id1,id2,val,file=filename,sep="\t",append=T)
			cat("\n",file=filename,append=T)
		}
	}
}

output_gof = function(gof,filename)
{
	# Output gof tables with composite measures attached to margins
	if ("pvals_dat" %in% names(gof))
	{
		pvals_dat = gof$pvals_dat
		per_measures_gofs = c()
		for (i in 1:nrow(pvals_dat))
		{
			comppval = fisher_pvals(pvals_dat[i,c("Mean","SD")])
			per_measures_gofs = c(per_measures_gofs,comppval)
		}					
		overall_pval = fisher_pvals(c(pvals_dat[,"Mean"],
									pvals_dat[,"SD"]))
		per_measures_gofs = c(per_measures_gofs,overall_pval)

		mean_gof = fisher_pvals(pvals_dat[,"Mean"])
		SD_gof = fisher_pvals(pvals_dat[,"SD"])
		pvals_dat = rbind(pvals_dat,c("comp.pVal",mean_gof,SD_gof))
		pvals_dat = cbind(pvals_dat,comp.pVal=per_measures_gofs)
		write_data(pvals_dat,filename %+% ".pvals_MeanSD.txt")	
	}
	if ("pvals_dist" %in% names(gof))
	{
		pvals_dist = gof$pvals_dist
		dist_gof = fisher_pvals(pvals_dist[,"Dist"])
		pvals_dist = rbind(pvals_dist,c("comp.pVal",dist_gof))
		write_data(pvals_dist,filename %+% ".pvals_dist.txt")	
	}
}

output_pws = function(pws,filename)
{
	# pws here is ret$optpws where ret is returned by "MAPEL" function
	# i.e. a vector of pws with names attached
	pwdf = cbind(Virtual.Patient=names(pws),PWs=as.numeric(pws))
	write_data(pwdf,filename %+% ".txt")
}

output_MeanSD_matches = function(pred,filename)
{
	write_data(pred,filename %+% ".txt")
}

output_dist_matches = function(dist_pred,filename)
{
	write_data(dist_pred,filename %+% ".txt")
}

output_all = function(ret,basefilename)
{
	# The ret object passed in here is the object returned by the "MAPEL" function, with all the 
	# matches, gof etc. A number of outputfiles will be created, basefilename gives the root
	# name onto which suffixes will be appended
	# basefilename should *not* have an extension
	filename = basefilename %+% ".pws"
	output_pws(ret$optpws,filename)	

	filename = basefilename %+% ".mech_dists"
	output_dists2(ret$optprobs,ret$binmids,filename)

	corrinds = grepl(" X.CORR.X ", names(ret$optprobs))
	if (any(corrinds))
	{
		filename = basefilename %+% ".mech_corrs"
		output_corrs(ret$probs,filename)
	}
	if ("pred" %in% names(ret))
	{
		filename = basefilename %+% ".MeanSD_prediction"
		output_MeanSD_matches(ret$pred,filename)
	}
	if ("dist_pred" %in% names(ret))
	{
		filename = basefilename %+% ".dist_prediction"
		output_dist_matches(ret$dist_pred,filename)
	}
	if ("RTcor_pred" %in% names(ret))
	{
		filename = basefilename %+% ".RTcorr_prediction"
		write_data(ret$RTcor_pred,filename)
	}
	filename = basefilename %+% ".gof"
	output_gof(ret$gof,filename)
}
