# Supplementary material for: Alternate virtual populations elucidate the type I interferon signature predictive of the response to rituximab in rheumatoid arthritis
Source: BMC Bioinformatics. 2013 Jul 10;14:221. doi: 10.1186/1471-2105-14-221 (PMC3717130; doi:10.1186/1471-2105-14-221)
Supplement: Additional file 2 — MAPEL archive. The archive contains: Virtual patient cohort - The spreadsheet includes the measures used to run the MAPEL algorithm. MAPEL - The MAPEL algorithm is run in the R environment. MAPEL bin targets - Discrete distribution response targets were calculated from published clinical trial data and used to guide the MAPEL algorithm. MAPEL mnsd targets - Mean and standard deviation targets were calculated from published clinical trial data and used to guide the MAPEL algorithm. MAPEL utilities - Utilities used for running the MAPEL algorithm. MAPEL packages - Install packages needed to run MAPEL algorithm. Sample MAPEL script - Simple script for running the MAPEL algorithm using the supplied virtual patient cohort and targets. [file 1471-2105-14-221-S2.zip › Additional file 2/MTX-IR_ACR_bin_targets.txt]

measurements	weight	Lpercent	LQ	LMpercent	Median	UMpercent	UQ	Upercent	N	selectVP
RTX bkg MTX14.2--ACR-N (Zone(-INF, -INF, 10, 10))	1	0.15	-70	0.2	-50	0.3	-20	0.35	40	1
RTXpk 1000 [MTX 14.2]--ACR-N, 6m	1	0.23	-70	0.2	-50	0.3	-20	0.27	40	1
TCZ bkg MTX14.2--ACR-N (Zone(-INF, -INF, 10, 10))	1	0.2	-70	0.16	-50	0.2	-20	0.44	398	1
TCZ 8 [MTX 14.2]--ACR-N, 6m	1	0.16	-70	0.2	-50	0.21	-20	0.43	603	1
IFX 3mg q8w+load [MTX 16.5] --ACR-N	1	0.16584141	-70	0.139814978	-50	0.200061674	-20	0.494281938	227	1
TCZ 4 [MTX 14.2]--ACR-N, 6m	1	0.11	-70	0.16	-50	0.23	-20	0.5	612	1
TCZ 4 [MTX 14.2]--ACR-N	1	0.16	-70	0.13	-50	0.18	-20	0.53	399	1
avg high anti-TNF [MTX]--ACR	1	0.237283276	-70	0.17037884	-50	0.181631399	-20	0.410706485	293	1
