# Supplementary material for: Alternate virtual populations elucidate the type I interferon signature predictive of the response to rituximab in rheumatoid arthritis
Source: BMC Bioinformatics. 2013 Jul 10;14:221. doi: 10.1186/1471-2105-14-221 (PMC3717130; doi:10.1186/1471-2105-14-221)
Supplement: Additional file 2 — MAPEL archive. The archive contains: Virtual patient cohort - The spreadsheet includes the measures used to run the MAPEL algorithm. MAPEL - The MAPEL algorithm is run in the R environment. MAPEL bin targets - Discrete distribution response targets were calculated from published clinical trial data and used to guide the MAPEL algorithm. MAPEL mnsd targets - Mean and standard deviation targets were calculated from published clinical trial data and used to guide the MAPEL algorithm. MAPEL utilities - Utilities used for running the MAPEL algorithm. MAPEL packages - Install packages needed to run MAPEL algorithm. Sample MAPEL script - Simple script for running the MAPEL algorithm using the supplied virtual patient cohort and targets. [file 1471-2105-14-221-S2.zip › Additional file 2/MTX-IR_ACR_mnsd_targets.txt]

measurements	Mean	SD	weight mean	weight SD	N	selectVP
RTX bkg MTX14.2--ACR-N (Zone(-INF, -INF, 10, 10))	-38.75	26.88412934	1	1	40	1
RTXpk 1000 [MTX 14.2]--ACR-N, 6m	-44.75	28.16958716	1	1	40	1
TCZ bkg MTX14.2--ACR-N (Zone(-INF, -INF, 10, 10))	-40.19893441	31.16995484	1	1	398	1
TCZ 8 [MTX 14.2]--ACR-N, 6m	-37.289801	28.130262	1	1	603	1
IFX 3mg q8w+load [MTX 16.5] --ACR-N	-34.4	28.53377523	1	1	227	1
TCZ 4 [MTX 14.2]--ACR-N, 6m	-32.09803922	26.22127039	1	1	612	1
TCZ 4 [MTX 14.2]--ACR-N	-33.36174155	28.78191575	1	1	399	1
avg high anti-TNF [MTX]--ACR	-40.8559727	30.41795455	1	1	293	1
