# Supplementary material for: Alternate virtual populations elucidate the type I interferon signature predictive of the response to rituximab in rheumatoid arthritis
Source: BMC Bioinformatics. 2013 Jul 10;14:221. doi: 10.1186/1471-2105-14-221 (PMC3717130; doi:10.1186/1471-2105-14-221)
Supplement: Additional file 2 — MAPEL archive. The archive contains: Virtual patient cohort - The spreadsheet includes the measures used to run the MAPEL algorithm. MAPEL - The MAPEL algorithm is run in the R environment. MAPEL bin targets - Discrete distribution response targets were calculated from published clinical trial data and used to guide the MAPEL algorithm. MAPEL mnsd targets - Mean and standard deviation targets were calculated from published clinical trial data and used to guide the MAPEL algorithm. MAPEL utilities - Utilities used for running the MAPEL algorithm. MAPEL packages - Install packages needed to run MAPEL algorithm. Sample MAPEL script - Simple script for running the MAPEL algorithm using the supplied virtual patient cohort and targets. [file 1471-2105-14-221-S2.zip › Additional file 2/MTX-IR_Cohort.txt]

Virtual.Patient	ADA bkg MTX16.5--ACR-N (Zone( -INF, -INF, 10, 10))	RTX bkg MTX14.2--ACR-N (Zone(-INF, -INF, 10, 10))	RTXpk 1000 [MTX 14.2]--ACR-N, 6m	TCZ bkg MTX14.2--ACR-N (Zone(-INF, -INF, 10, 10))	TCZ 8 [MTX 14.2]--ACR-N, 6m	IFX 3mg q8w+load [MTX 16.5] --ACR-N	IFX 10mg q8w+load [MTX 16.5] --ACR-N	TCZ 4 [MTX 14.2]--ACR-N, 6m	TCZ 4 [MTX 14.2]--ACR-N	avg high anti-TNF [MTX]--ACR	CD4+CD28- fraction	Th17 fraction	TNF production rate (Fs)	PGE2 production rate (Fs)	TNF on OC apoptosis	OC/OB activation/differentiation/activity	IFNg on FLS proliferation	PGE2 effects	Treg and HLA-DR parameters	IL-6 revisions	IL-10 production rate (Fs)	CD4 T cell proliferation	CD4 apoptosis (Fs)	CD4 recruitment (Fs)	IL-6 production rate (Fs)	sIL-6R production rate (Fs)	serum sIL-6R	sgp130 production rate (Fs, tissue)	sgp130 production rate (Fs, serum)	CD8 T proliferation	CD8 apoptosis (Fs)	CD8 recruitment (Fs)	EC stability	Mac proliferation (Fs)	Mac apoptosis (Fs)	Mac recruitment (Fs)	NK proliferation (Fs)	NK apoptosis (Fs)	NK recruitment (Fs)	IFNg production rate (Fs)	B cell proliferation (Fs)	B cell apoptosis (Fs)	B cell recruitment (Fs)	Plasma cell apoptosis (Fs)	FLS contact inhibition (Fs)	FLS apoptosis (Fs)	mac FLIP	IL-1 production rate (Fs)	IL-1RA production rate (Fs)
CPD01 VP1	-18.24724317	-84.7341	-88.5926	-16.19749473	-17.9646	-21.0854	-28.3709	-11.3365	-9.52988	-23.30907158	0.142027248	0.754424581	0.585746995	0.262860808	0.193211039	0.829109418	0.597060789	0.386950094	0.056085496	0.491203689	0.608777321	0.050602158	0.573179892	0.124716558	0.069935487	0.744080103	0.057099466	0.550142289	0.904488327	0.461017653	0.68365766	0.837353653	0.300484216	0.269674761	0.590261739	0.207402352	0.503250425	0.635417598	0.149327942	0.213747694	0.79268882	0.700758236	0.803489522	0.322477334	0.635668187	0.970152833	0.477689147	0.587854805	0.29978603
CPD01 VP2	-75.98074417	-78.2175	-79.9105	-31.61469712	-35.4905	-74.4001	-77.7166	-18.408	-15.9593	-76.84867209	0.236277194	0.085332143	0.635450914	0.549617459	0.333235581	0.653649665	0.237951276	0.184770204	0.447851923	0.513098344	0.488751062	0.391645506	0.643895128	0.461318853	0.122309957	0.407605399	0.78169085	0.759422038	0.337293777	0.395067176	0.439963793	0.82456259	0.433534959	0.489057465	0.637248161	0.230602811	0.386690796	0.772009799	0.232483516	0.669239341	0.383160365	0.536946077	0.216634636	0.420609066	0.729322046	0.765708562	0.397331236	0.275457123	0.442782233
CPD01 VP3	-62.13295351	-71.4984	-76.8831	-30.78431656	-31.1932	-59.496	-64.4955	-18.2268	-16.6824	-63.31422675	0.157999538	0.189789771	0.55903244	0.694076354	0.31220786	0.9516146	0.212531455	0.422860281	0.412749316	0.43084621	0.524270705	0.39416868	0.518174167	0.50551364	0.263351647	0.600235051	0.152868306	0.102175938	0.211323078	0.261249396	0.516775519	0.957277117	0.411201741	0.669648809	0.498815325	0.238843769	0.499106791	0.796372018	0.481036227	0.70587073	0.219929659	0.878176323	0.381917513	0.389154733	0.932923317	0.827606331	0.415658624	0.373821356	0.325795213
CPD01 VP4	-69.91027772	-70.9776	-73.7414	-66.87526842	-66.4631	-68.084	-70.4541	-50.9486	-57.5151	-70.18218886	0.160374537	0.19533514	0.626869028	0.65122483	0.267211589	0.549408082	0.270996996	0.337129346	0.306083717	0.471011871	0.526532941	0.519707239	0.612639175	0.426620778	0.116749352	0.728105633	0.21802615	0.735261486	0.337391471	0.390640276	0.441100229	0.786346404	0.415600249	0.528127165	0.625504071	0.292028636	0.62352242	0.903336074	0.330240925	0.667311357	0.493489473	0.754127161	0.319190238	0.341633677	0.755344295	0.718758762	0.454465508	0.318990889	0.42018683
CPD01 VP5	-64.51631926	-67.1064	-70.276	-63.67510175	-64.1456	-62.2663	-66.1659	-46.6722	-49.7198	-65.34110963	0.268781816	0.254015145	0.623261473	0.668801875	0.239341515	0.564770651	0.301131323	0.2339169	0.31274669	0.516317871	0.518596731	0.532486424	0.645035201	0.391595422	0.10901313	0.625169698	0.260234086	0.654713964	0.392099656	0.356941784	0.636512067	0.758510398	0.364854852	0.420302577	0.66990575	0.292584901	0.659640409	0.660790819	0.143748484	0.627281408	0.479757649	0.702802283	0.269089925	0.332235199	0.726601058	0.754391296	0.328429327	0.394301385	0.468349696
CPD01 VP6	-72.29916497	-69.7875	-72.0718	-70.1405663	-65.8028	-70.4826	-73.1748	-30.6736	-29.8794	-72.73698248	0.123746612	0.22029385	0.670295018	0.577209448	0.305499487	0.745275185	0.237374799	0.302082012	0.396657178	0.475524902	0.609792713	0.593344768	0.594815357	0.464048	0.253877522	0.808781449	0.069189194	0.689738897	0.253940141	0.399976275	0.669958446	0.81686754	0.437989721	0.432479043	0.514735348	0.302946149	0.504996004	0.780459946	0.218258401	0.65354753	0.475873544	0.714262126	0.299903882	0.323162409	0.758491407	0.723081478	0.408058091	0.313633232	0.402722486
CPD01 VP7	-39.39779487	-67.0322	-78.6401	-4.039795213	-7.71787	-36.9052	-43.4145	-3.32736	-1.84397	-41.40614744	0.582096132	0.189789771	0.515364132	0.694076354	0.31220786	0.777033611	0.254195428	0.045133693	0.322601942	0.36188165	0.524270705	0.416174206	0.561786766	0.291854548	0.418179856	0.725917739	0.80307873	0.504269749	0.441038836	0.261249396	0.482331516	0.789349867	0.597467949	0.588655634	0.681250808	0.19718236	0.28806524	0.660262082	0.187349402	0.309606587	0.480542465	0.732565886	0.381917513	0.062954388	0.910602388	0.827606331	0.415658624	0.488721301	0.353711563
CPD01 VP8	-65.62081132	-65.7119	-65.8494	-43.64778862	-38.9636	-66.083	-72.728	-26.4539	-29.9995	-69.17440566	0.135059355	0.20154762	0.868808199	0.881163093	0.428213388	0.316699364	0.225791732	0.285625239	0.289083111	0.43084621	0.744832238	0.330631629	0.518174167	0.388454914	0.339426168	0.649618858	0.050270604	0.234861427	0.331297215	0.303749093	0.487052409	0.799858856	0.597467949	0.425610851	0.498815325	0.159010102	0.461673269	0.660262082	0.187349402	0.70587073	0.042866029	0.881657134	0.381917513	0.47357665	0.755820456	0.827606331	0.463242903	0.488721301	0.326536972
CPD01 VP9	-65.88066706	-63.8973	-67.097	-25.60354134	-35.7655	-67.9058	-76.8263	-18.0943	-13.3029	-71.35348353	0.098331574	0.286624458	0.868808199	0.61333107	0.453189592	0.763873477	0.28410699	0.450134695	0.238465584	0.579316574	0.632854411	0.57130347	0.300407721	0.518215013	0.324484472	0.65611928	0.80307873	0.927586106	0.296544376	0.500658969	0.501431423	0.750452155	0.307088921	0.394650194	0.671092749	0.414380985	0.5059715	0.790670792	0.390988571	0.669948597	0.347715244	0.829448078	0.192704926	0.121874949	0.968608783	0.958156097	0.038058314	0.24675231	0.213498968
CPD01 VP10	-70.93879079	-66.3176	-68.7864	-40.586047	-38.8521	-69.1668	-72.8697	-22.0909	-18.8375	-71.9042454	0.12465987	0.206124817	0.683707265	0.617444933	0.240111405	0.577733532	0.263753566	0.320784996	0.420055006	0.48422433	0.577804131	0.594883509	0.647988955	0.403635622	0.161979565	0.779200511	0.18811147	0.592999712	0.376625098	0.397991111	0.612512247	0.742431864	0.441046482	0.465579601	0.526287721	0.292844968	0.418583803	0.748856195	0.342193851	0.68565651	0.491392378	0.716216762	0.256747872	0.372240416	0.763649006	0.721317242	0.442825947	0.388501895	0.416692543
CPD01 VP11	5.661019409	-52.8283	-51.6478	-1.741017979	-2.17418	-4.8567	-29.2689	-1.1275	-0.943942	-11.8039403	0.380445847	0.082592727	0.860098877	0.992928441	0.638541371	0.798058063	0.935324883	0.546013905	0.529646377	0.005904327	0.555577597	0.927608731	0.90199869	0.394560935	0.787699075	0.688558911	0.70708813	0.406529525	0.852528286	0.461017653	0.193373411	0.3432432	0.611862397	0.466116676	0.526210728	0.533138334	0.64239403	0.548969224	0.149327942	0.380656519	0.826806468	0.370173564	0.696978495	0.856487795	0.667857133	0.6017483	0.366876721	0.847044334	0.32366832
CPD01 VP12	-65.85066625	-67.748	-70.8398	-62.47011736	-59.9505	-63.9479	-68.9035	-27.7719	-23.0795	-67.37708313	0.268781816	0.249788948	0.680223663	0.632849141	0.255113418	0.575044825	0.301131323	0.230047531	0.386801303	0.516317871	0.518596731	0.532486424	0.645035201	0.391595422	0.10662879	0.792491461	0.260234086	0.736078602	0.38134554	0.354081747	0.581098946	0.758510398	0.372650171	0.420302577	0.660652453	0.292584901	0.528415381	0.660790819	0.074643403	0.61432598	0.404346254	0.705193746	0.269089925	0.300417015	0.761179739	0.758366689	0.300918045	0.297583067	0.438192287
CPD01 VP13	-41.38379069	-71.2615	-76.8882	-7.343893528	-13.1055	-42.3989	-54.1201	-6.35	-3.40933	-47.75194535	0.562411187	0.279371513	0.676641771	0.565189603	0.370662854	0.787418316	0.469609703	0.28346284	0.086423014	0.335664622	0.683936029	0.386697557	0.706546548	0.291854548	0.430197102	0.636563434	0.660309498	0.577300201	0.801798367	0.313734618	0.555197042	0.625412679	0.388283961	0.553222738	0.474060549	0.012665591	0.552144766	0.660262082	0.351084547	0.641942565	0.042866029	0.859641882	0.381917513	0.334069829	0.950039567	0.955168473	0.415658624	0.240211606	0.326536972
CPD01 VP14	-43.75899063	-61.3576	-68.0777	-3.664312082	-6.83435	-41.1243	-46.2919	-2.95732	-1.65035	-45.02544531	0.157613082	0.308914594	0.571357212	0.33195802	0.733574443	0.798058063	0.376714427	0.613983836	0.547755035	0.316096197	0.296425848	0.657190066	0.52062779	0.107676235	0.787699075	0.728014451	0.70708813	0.681828919	0.28744583	0.352135742	0.206143209	0.737866006	0.544399323	0.466116676	0.526210728	0.039996886	0.503250425	0.877562344	0.454032087	0.079115241	0.32011917	0.700758236	0.504283168	0.119877695	0.713838511	0.820674289	0.389036397	0.587854805	0.55836629
CPD01 VP15	-54.31988044	-60.0998	-64.0307	-1.96880136	-3.21145	-55.1518	-63.8049	-1.37128	-0.862869	-59.06239022	0.243698092	0.516528799	0.785775469	0.736305918	0.564500953	0.567922854	0.591692194	0.042187174	0.384355658	0.10306923	0.397537625	0.444487899	0.544498692	0.312365195	0.743064373	0.657493487	0.656060626	0.440100658	0.902815563	0.393286659	0.580914187	0.504478454	0.635550551	0.316531489	0.385706654	0.088788173	0.319462956	0.81706021	0.287682632	0.614352468	0.622871032	0.795734913	0.126341891	0.990876509	0.718428144	0.532188817	0.313907242	0.537418501	0.486370856
CPD01 VP16	-43.69767991	-58.0887	-65.8511	-26.44515737	-27.811	-44.3497	-53.788	-16.3599	-14.5842	-48.74283995	0.080512246	0.189789771	0.771939314	0.694076354	0.428213388	0.316699364	0.390056185	0.012967805	0.412749316	0.43084621	0.524270705	0.330631629	0.518174167	0.50551364	0.263351647	0.600235051	0.061329242	0.102175938	0.211323078	0.261249396	0.487052409	0.789349867	0.597467949	0.588655634	0.498815325	0.129025286	0.461673269	0.660262082	0.187349402	0.70177463	0.042866029	0.58433915	0.381917513	0.180868444	0.755820456	0.827606331	0.140574309	0.488721301	0.326536972
CPD01 VP17	-66.59853446	-62.8324	-65.6765	-66.24128951	-66.3413	-64.5431	-67.3638	-58.0837	-56.8496	-66.98116723	0.167389257	0.222217265	0.676824932	0.720261409	0.218353379	0.641487675	0.279824637	0.28179703	0.431919378	0.540129417	0.599657697	0.488758484	0.547203705	0.461949644	0.141045824	0.742318571	0.181288578	0.730844986	0.238688715	0.352917205	0.532576652	0.766884873	0.358547032	0.483025965	0.57573254	0.242627155	0.599317206	0.5671159	0.070746454	0.61432598	0.461016082	0.732521059	0.321964275	0.349590226	0.749532943	0.740305719	0.455404795	0.320489409	0.455153439
CPD01 VP18	-37.04982078	-58.65	-69.6079	-12.4885499	-18.0255	-50.4797	-64.3311	-8.97901	-6.75709	-50.69046039	0.413490096	0.11299782	0.876844782	0.606285644	0.220873417	0.469361165	0.068032491	0.095110387	0.284710522	0.431725278	0.509328873	0.670217921	0.47101822	0.367830665	0.093458148	0.537951668	0.74991569	0.400728235	0.63656577	0.461850287	0.429069321	0.82680045	0.558819899	0.430868739	0.362310686	0.182499196	0.433170285	0.618543502	0.044633957	0.346130404	0.06459235	0.712183294	0.41229559	0.126946	0.890412168	0.931479827	0.101079933	0.401236451	0.348118462
CPD01 VP19	-65.20074895	-58.6681	-61.8365	-66.828732	-67.5418	-63.0302	-67.5239	-43.3202	-52.631	-66.36232447	0.268781816	0.249788948	0.648391351	0.632849141	0.255113418	0.537386637	0.301131323	0.230047531	0.386801303	0.522058399	0.529290845	0.532486424	0.64361511	0.396692987	0.325414064	0.625169698	0.150173095	0.654713964	0.38134554	0.407867171	0.54999575	0.718283772	0.372088081	0.420302577	0.660652453	0.319918331	0.492133323	0.660790819	0.485204636	0.517607227	0.404346254	0.666257776	0.269089925	0.384161441	0.762816619	0.758366689	0.325652666	0.297583067	0.383420223
CPD01 VP20	-74.71575784	-74.341	-77.332	-46.62581113	-37.6603	-75.4166	-80.3786	-15.0768	-14.9378	-77.54717892	0.083384544	0.255262203	0.882393778	0.35964961	0.234215928	0.593036099	0.318550936	0.356415527	0.782265972	0.258035344	0.302571338	0.034296262	0.367533368	0.169957072	0.116260193	0.933078447	0.199816212	0.515791061	0.231413509	0.600919956	0.194210624	0.249080719	0.460386411	0.46091306	0.836939106	0.11714134	0.144568004	0.648343772	0.140924131	0.696427308	0.10055334	0.484535018	0.74201619	0.496482318	0.77340285	0.77104984	0.41119006	0.216003605	0.669525901
CPD01 VP21	-65.94670484	-55.6016	-58.581	-51.50427847	-53.4303	-64.345	-66.4608	-18.7807	-21.2366	-66.20375242	0.242732303	0.26480579	0.608509714	0.62951845	0.262118618	0.546800514	0.21064199	0.263884339	0.448706708	0.479292952	0.541283023	0.41948246	0.654210609	0.365983593	0.212821111	0.813627473	0.447547306	0.444139185	0.203284825	0.355754287	0.41266634	0.844955314	0.346503425	0.448477474	0.50161004	0.326493926	0.478629795	0.799052916	0.069018726	0.321550687	0.525046288	0.633245644	0.287938379	0.369622845	0.732319337	0.787942036	0.470818804	0.414207419	0.520589755
CPD01 VP22	-65.9467	-49.6579	-53.918	-51.5043	-53.5946	-57.8077	-62.76	-36.1381	-31.2279	-64.35335	0.12465987	0.249788948	0.703900309	0.632849141	0.240111405	0.575044825	0.301131323	0.230047531	0.293403153	0.480613247	0.518596731	0.559754203	0.621020568	0.403635622	0.161979565	0.625169698	0.267127199	0.654713964	0.365207595	0.324328331	0.581098946	0.758510398	0.372650171	0.420302577	0.555480218	0.260468593	0.659640409	0.918451219	0.382959906	0.43238379	0.404346254	0.705193746	0.269089925	0.309356774	0.761179739	0.758366689	0.326899399	0.405161857	0.426642162
CPD01 VP23	-71.77225427	-73.0655	-75.8976	-67.18038202	-64.3754	-69.406	-74.5268	-38.3059	-37.3238	-73.14952714	0.279147632	0.165939647	0.661673776	0.55695232	0.189243154	0.591673384	0.314991487	0.244931488	0.272339599	0.572871495	0.603663853	0.484474448	0.50163316	0.512103077	0.104502397	0.517644663	0.203275624	0.614114936	0.318402733	0.337064259	0.603299641	0.790537495	0.449715724	0.415632157	0.659073876	0.286161781	0.335950456	0.93730422	0.338221572	0.593815855	0.398925915	0.784356753	0.248004092	0.281053135	0.755825843	0.754352083	0.35134228	0.223795595	0.493999512
CPD01 VP24	-66.06208778	-60.4239	-63.133	-63.35030889	-63.0107	-64.0832	-67.789	-29.8293	-38.8029	-66.92554389	0.182139337	0.240656307	0.697494272	0.562693897	0.226133225	0.747309444	0.286240473	0.256271766	0.274813328	0.517179277	0.518596731	0.47296972	0.645035201	0.368930568	0.183558778	0.715107863	0.281129501	0.580710189	0.380178082	0.324328331	0.413600713	0.758510398	0.351714984	0.420302577	0.586269756	0.295917073	0.659640409	0.660790819	0.455065335	0.488487214	0.503049547	0.741312009	0.339187367	0.359298813	0.763859994	0.756076519	0.351851991	0.301026497	0.433163079
CPD01 VP25	-58.91130328	-54.3536	-57.6535	-46.61257738	-51.0395	-56.7087	-60.2289	-36.4913	-36.9661	-59.57010164	0.15322797	0.200506011	0.643020224	0.614969943	0.309925003	0.564770651	0.241380192	0.308970019	0.3037469	0.470926371	0.561427177	0.543774458	0.641058971	0.443147449	0.280537232	0.790658889	0.407357259	0.569781244	0.392099656	0.327851072	0.643521709	0.735069972	0.39386571	0.456722799	0.571475019	0.272414292	0.3452556	0.930290003	0.28028123	0.444027824	0.479757649	0.66977869	0.279024546	0.337577043	0.726601058	0.70442733	0.330864568	0.367092874	0.362071382
CPD01 VP26	-37.57161069	-57.3712	-35.8349	-38.99404477	-32.8333	-65.7402	-75.6825	-13.7505	-17.8666	-56.62705535	0.135059355	0.189789771	0.894414868	0.694076354	0.391841563	0.316699364	0.225791732	0.285625239	0.184151487	0.43084621	0.744832238	0.330631629	0.518174167	0.388454914	0.339426168	0.576118072	0.050270604	0.616092029	0.211323078	0.303749093	0.482331516	0.84243564	0.597467949	0.538423993	0.498815325	0.159010102	0.705701171	0.660262082	0.187349402	0.70587073	0.042866029	0.881657134	0.381917513	0.180868444	0.755820456	0.827606331	0.463242903	0.488721301	0.430390123
CPD01 VP27	-29.21597383	-75.8596	-84.4646	-5.142144336	-9.5138	-32.0323	-42.9032	-3.9608	-2.08914	-36.05958691	0.462177177	0.205410534	0.517567799	0.920209322	0.391841563	0.979842603	0.03936807	0.012967805	0.276006833	0.43084621	0.54091374	0.453347084	0.703285393	0.581598292	0.263351647	0.827858822	0.584342883	0.716028072	0.131819547	0.503355949	0.482331516	0.86533206	0.44244845	0.302975193	0.498815325	0.284485182	0.461673269	0.76647395	0.187349402	0.647539429	0.420714176	0.857696511	0.381917513	0.180868444	0.780912756	0.956262987	0.087576926	0.488721301	0.326536972
CPD01 VP28	-55.50536293	-56.6386	-60.5285	-46.57632025	-48.6154	-53.2111	-58.9137	-36.2354	-32.8616	-57.20953146	0.133819716	0.307174882	0.703717756	0.632701667	0.204823042	0.545660237	0.241870253	0.19397731	0.356540518	0.560108688	0.618269805	0.387672629	0.651544182	0.492265972	0.007497631	0.718616104	0.330374527	0.757905254	0.035729353	0.487659307	0.610003367	0.772335743	0.37495861	0.610378585	0.596146294	0.250610501	0.645442979	0.66668019	0.213566603	0.635514215	0.580500488	0.789707829	0.23215219	0.281983906	0.70738866	0.680427752	0.349922295	0.381122301	0.441345847
CPD01 VP29	-46.68484329	-45.3633	-51.6077	-12.51189868	-21.9037	-44.6143	-55.1776	-10.0703	-5.5764	-50.93122165	0.098331574	0.007510396	0.953347929	0.573170958	0.210363987	0.502635459	0.017927718	0.138812263	0.278831361	0.706279173	0.693285329	0.356209434	0.614040568	0.437756602	0.136956055	0.57058849	0.80307873	0.652054848	0.801798367	0.54030199	0.275804395	0.652451383	0.462088851	0.71527128	0.387120644	0.081424161	0.316395839	0.790670792	0.348752852	0.451841544	0.195458745	0.892067094	0.400029556	0.142845092	0.762129755	0.516582394	0.028684237	0.4993871	0.341625348
CPD01 VP30	-46.43938544	-50.4236	-58.2639	-8.258680051	-12.184	-43.1169	-54.114	-6.09213	-3.90012	-50.27669272	0.195673183	0.121171694	0.881083066	0.676957886	0.419292333	0.706350398	0.026878917	0.285625239	0.289083111	0.38507774	0.744832238	0.528253554	0.492309751	0.612926021	0.324815689	0.956887107	0.496695172	0.811012278	0.167033068	0.609826232	0.624146741	0.613693379	0.64690327	0.632623986	0.740177996	0.301546107	0.626637971	0.700157233	0.104071967	0.343834342	0.348233297	0.544940538	0.371421231	0.219457548	0.713049061	0.54918808	0.39563403	0.385512433	0.217991675
CPD01 VP31	-46.04815456	-48.2194	-55.8491	-55.40482382	-56.429	-43.4084	-45.6716	-47.6379	-45.0826	-45.85987728	0.223626569	0.18102962	0.505137115	0.860441048	0.071431814	0.777033611	0.386378005	0.25939456	0.168822003	0.632225265	0.50994119	0.320535075	0.690814847	0.266086777	0.243283945	0.668887237	0.016195627	0.560888016	0.671189601	0.557625443	0.401014233	0.552532089	0.332808441	0.631144471	0.407725448	0.371621144	0.642273513	0.980486986	0.005608513	0.309606587	0.443878941	0.825096403	0.147936119	0.069225513	0.762755071	0.956262987	0.086202678	0.415527744	0.155542369
CPD01 VP32	-74.05495467	-77.0056	-69.5678	-42.27788521	-42.7646	-72.6005	-75.8891	-22.8607	-25.8721	-74.97202734	0.326528889	0.267333824	0.591672342	0.57093265	0.25815448	0.573975255	0.241508173	0.211414065	0.290903749	0.515788863	0.628195958	0.376173853	0.681697079	0.489598744	0.302699746	0.492027371	0.343119181	0.633414943	0.012359872	0.481938597	0.650919793	0.722998334	0.410868873	0.413468876	0.605477754	0.361947012	0.541885015	0.779495744	0.156593095	0.649823308	0.427819296	0.78838922	0.170220921	0.240316398	0.716835558	0.851860024	0.330729407	0.357952822	0.366912541
CPD01 VP33	-74.055	-40.3282	-46.5706	-42.2779	-29.1269	-42.7036	-50.4895	-16.0112	-10.5474	-62.27225	0.317232339	0.166693924	0.834583409	0.808433481	0.275334131	0.480821238	0.350121659	0.226783026	0.279306568	0.590788522	0.657392463	0.436644644	0.618590613	0.472327077	0.058508643	0.622200291	0.575755338	0.584073907	0.653197986	0.399574477	0.525096263	0.861720041	0.474656359	0.602183366	0.646523673	0.268228542	0.449914412	0.944964908	0.135751914	0.5505352	0.590643018	0.692908439	0.317266883	0.202498036	0.713933386	0.831818576	0.427760566	0.402076141	0.59117641
CPD01 VP34	-58.25544845	-58.9533	-62.2072	-52.2949979	-55.7332	-56.0309	-59.1101	-36.9973	-44.4658	-58.68277423	0.139863735	0.205176928	0.616616012	0.607367759	0.215879586	0.527679168	0.262312653	0.32243146	0.443067526	0.496904434	0.582015704	0.426718633	0.570697565	0.379695357	0.415954506	0.721409549	0.371723325	0.569484561	0.235226691	0.352762211	0.495755987	0.716435072	0.374762706	0.533145488	0.618314909	0.328761618	0.344825893	0.651244861	0.490643934	0.650856788	0.442815798	0.624790755	0.299795505	0.297548474	0.776574355	0.743282877	0.296715867	0.32918745	0.411666316
CPD01 VP35	-63.24126401	-57.83	-61.6091	-59.17040851	-60.1695	-60.9522	-65.6456	-33.357	-36.9179	-64.443432	0.268781816	0.170030732	0.680223663	0.598035925	0.255113418	0.575044825	0.219837853	0.230047531	0.352230361	0.516317871	0.518596731	0.532486424	0.645035201	0.391595422	0.325414064	0.682018317	0.260234086	0.654713964	0.38134554	0.362357377	0.452539321	0.824839929	0.393264056	0.431451931	0.660652453	0.235162029	0.659640409	0.660790819	0.230301964	0.43238379	0.404346254	0.705193746	0.269089925	0.255541712	0.749141644	0.758366689	0.372730769	0.297583067	0.438192287
CPD01 VP36	-6.933376288	-44.0177	-44.6798	-8.821467586	-11.4581	-29.6863	-49.0403	-4.93935	-3.27258	-27.98683814	0.533193728	0.192308487	0.8986335	0.927885982	0.071431814	0.976370805	0.014047383	0.045133693	0.392683621	0.329023179	0.499714125	0.264278417	0.690814847	0.266086777	0.321567746	0.536606039	0.411562749	0.895331095	0.50517599	0.551365907	0.482331516	0.668278646	0.673327845	0.290390018	0.37759452	0.184406124	0.642273513	0.76647395	0.356965647	0.450577045	0.480542465	0.602652497	0.342995664	0.062954388	0.556539111	0.877766343	0.386033779	0.450350778	0.37880128
CPD01 VP37	-61.59990269	-61.9493	-66.6567	-59.19861804	-58.4835	-59.1897	-65.4114	-35.2258	-31.2685	-63.50565135	0.259917305	0.249788948	0.680223663	0.687718273	0.330437331	0.68731915	0.30717828	0.354244382	0.383101666	0.55789525	0.51478461	0.479359255	0.602799905	0.391595422	0.139777038	0.577498256	0.170870742	0.654713964	0.188188917	0.341308679	0.639929354	0.741455744	0.439805897	0.526321851	0.660652453	0.258338326	0.401227993	0.662966724	0.180488248	0.563424185	0.522727439	0.62985171	0.33949454	0.369908291	0.766541733	0.699546741	0.310847762	0.297583067	0.486117616
CPD01 VP38	-64.06327616	-35.8205	-40.0226	-31.95114174	-33.604	-65.3177	-77.6841	-19.529	-15.6776	-70.87368808	0.235281526	0.047743449	0.947963344	0.224961471	0.055718595	0.494159806	0.103430882	0.52161542	0.350706314	0.376640944	0.791491385	0.361490285	0.453200079	0.325591715	0.420582652	0.753526989	0.19076221	0.933682562	0.276687295	0.336572293	0.661683974	0.577356519	0.166740052	0.323705442	0.47196993	0.422094301	0.298982494	0.892725023	0.855600548	0.307199279	0.22281914	0.719666352	0.687703065	0.58553696	0.710856656	0.409818248	0.367888287	0.524683112	0.451328972
CPD01 VP39	-35.5066002	-52.5631	-62.9729	-12.718147	-15.4465	-43.2608	-56.9509	-8.54259	-5.64743	-46.2287501	0.533193728	0.205410534	0.8986335	0.90206846	0.266817743	0.386759043	0.442969651	0.45757566	0.276049701	0.329023179	0.419564795	0.437950552	0.442682995	0.284751518	0.4943274	0.576118072	0.318440932	0.616092029	0.50517599	0.608945345	0.529219188	0.856983582	0.363606748	0.704172297	0.325759774	0.048623674	0.642273513	0.751305259	0.356965647	0.309606587	0.027845146	0.775372866	0.342995664	0.14018278	0.913811536	0.877766343	0.086083675	0.415726017	0.409909783
CPD01 VP40	-29.16630557	-59.2788	-65.5739	-14.31871785	-19.1329	-26.7956	-33.4617	-10.8047	-6.86582	-31.31400279	0.267823449	0.082784539	0.677802916	0.982526509	0.314045332	0.316459431	0.436053142	0.263420241	0.155504408	0.330815897	0.657864483	0.556506422	0.423753506	0.444049159	0.263294029	0.573963319	0.449854089	0.45008057	0.896009423	0.267828624	0.275205741	0.793392409	0.588773144	0.616047722	0.514088215	0.082838625	0.673085355	0.609782464	0.240974005	0.439144414	0.144521254	0.673422011	0.366679324	0.256836652	0.907582464	0.798759826	0.305747304	0.472834941	0.439543319
CPD01 VP41	-62.23288191	-60.0171	-62.0656	-66.44010588	-67.3397	-60.5167	-62.4797	-58.8091	-57.6947	-62.35629095	0.17796305	0.256594493	0.627779409	0.697436009	0.350360989	0.518599263	0.300918705	0.332095873	0.280435558	0.491574167	0.545594923	0.456076072	0.570830891	0.478314129	0.319345345	0.785177352	0.164909438	0.593743602	0.343393268	0.381027138	0.636124817	0.776090754	0.365962493	0.449476616	0.530558593	0.292512672	0.493760632	0.754740615	0.249255497	0.564868921	0.454940926	0.730249731	0.287302873	0.367793633	0.744150523	0.793877599	0.349943711	0.235071739	0.51197647
CPD01 VP42	-33.58325466	-52.1756	-59.6826	-21.91815197	-27.28	-52.2304	-67.8464	-13.1597	-8.75454	-50.71482733	0.408758037	0.053975035	0.91442682	0.929353595	0.032586411	0.296365334	0.199206674	0.14373051	0.45087946	0.536478121	0.616358533	0.455034035	0.435619995	0.445482264	0.186545284	0.965522255	0.411562749	0.802680689	0.800989857	0.404163008	0.555402938	0.668278646	0.631589654	0.261134346	0.726754412	0.184406124	0.377273493	0.659145193	0.145862343	0.691029527	0.413821341	0.512497843	0.000376914	0.316271788	0.774690368	0.793382194	0.48279297	0.162640866	0.1778609
CPD01 VP43	-61.93899089	-66.6875	-69.3641	-52.34978762	-41.0593	-60.6299	-63.9952	-20.1149	-17.3556	-62.96709544	0.181020127	0.222164576	0.671251959	0.567967526	0.335606856	0.639784816	0.249670026	0.228460427	0.416687416	0.43600148	0.58025147	0.58450831	0.582483888	0.441914737	0.122316702	0.724355669	0.446641757	0.783810073	0.176900084	0.318206877	0.677136949	0.82456259	0.391601441	0.48748647	0.502201551	0.230602811	0.38270616	0.59266711	0.232483516	0.669239341	0.438476212	0.615392733	0.302240408	0.360387158	0.764714636	0.797045544	0.462505206	0.272155536	0.355732644
CPD01 VP44	-6.874403803	-21.6485	-26.7116	-1.922713	-4.7966	-6.61234	-6.60605	-1.3625	-0.618882	-6.740226901	0.104846247	0.019257477	0.345307862	0.218192642	0.000231065	0.916212078	0.687332798	0.279859395	0.287636296	0.675957202	0.935083991	0.014780439	0.432003591	0.403116858	0.856911997	0.68871727	0.350436063	0.54071059	0.959884475	0.487699875	0.530281081	0.215145722	0.038787147	0.517844284	0.875883738	0.082082801	0.040635035	0.36169952	0.587854155	0.726439084	0.970202092	0.179322063	0.378104359	0.478501663	0.461240746	0.316986654	0.714974356	0.86499425	0.38984262
CPD01 VP45	-34.91880455	-51.8171	-63.5435	-11.13824498	-13.6098	-32.1165	-44.1109	-5.57612	-4.35192	-39.51485227	0.337122644	0.018177534	0.860098877	0.009977395	0.638541371	0.829109418	0.597940369	0.592906937	0.02941648	0.491203689	0.780104719	0.657190066	0.573738702	0.124716558	0.759272641	0.728014451	0.70708813	0.735465313	0.51229553	0.726703128	0.68365766	0.3	0.988559743	0.209375768	0.802623107	0.005300272	0.503250425	0.332059692	0.39758033	0.380656519	0.559725082	0.932682934	0.831364026	0.687775011	0.83776957	0.320737063	0.477689147	0.47792065	0.55836629
CPD01 VP46	-54.94149306	-55.8851	-59.1694	-57.75567029	-60.0316	-52.4516	-57.3663	-47.9549	-43.2043	-56.15389653	0.268781816	0.249788948	0.623261473	0.632849141	0.255113418	0.712984629	0.301131323	0.238519594	0.386801303	0.487325139	0.518596731	0.532486424	0.492621195	0.391595422	0.366503622	0.625169698	0.260234086	0.654713964	0.215049012	0.324328331	0.581098946	0.758510398	0.372650171	0.435927577	0.660652453	0.231562727	0.423328249	0.660790819	0.382959906	0.43238379	0.504041869	0.705193746	0.269089925	0.320329711	0.761179739	0.693713741	0.322972048	0.297583067	0.445241127
CPD01 VP47	-52.77064486	-57.7178	-68.6495	-12.19744223	-20.2399	-51.5533	-60.5052	-9.04305	-5.6674	-56.63792243	0.157613082	0.356503617	0.977255648	0.262860808	0.070687676	0.829109418	0.597940369	0	0.244027207	0.439198574	0.447952154	0.657190066	0.573179892	0.124716558	0.233191378	0.366003479	0.70708813	0.550142289	0.432319187	0.304677426	0.048315265	0.3	0.537702198	0.466116676	0.877227772	0.15342009	0.64239403	0.635417598	0.454032087	0.079115241	0.247502484	0.223026931	0.501655149	0.062097435	0.667857133	0.876915569	0.049764753	0.477760677	0.691327661
CPD01 VP48	-60.17678865	-51.273	-54.7073	-50.04576548	-54.7134	-57.7726	-62.1643	-40.3914	-35.4534	-61.17054433	0.278031048	0.249788948	0.680223663	0.760792238	0.282621678	0.575044825	0.301131323	0.230047531	0.386801303	0.516317871	0.518596731	0.51098178	0.645035201	0.391595422	0.325414064	0.625169698	0.389845622	0.654713964	0.191424135	0.324328331	0.581098946	0.818465205	0.372650171	0.482802577	0.660652453	0.242334699	0.597140409	0.660790819	0.382959906	0.43238379	0.404346254	0.673537465	0.269089925	0.37545239	0.761179739	0.758366689	0.34237914	0.297583067	0.438192287
CPD01 VP49	-38.8941702	-50.7416	-54.9976	-2.094443446	-3.87124	-41.3917	-53.9824	-0.953525	-0.513294	-46.4382851	0.25842071	0.26706805	0.539090034	0.616634791	0.101445467	0.616698528	0.058209789	0.494568902	0.032764125	0.433386132	0.263408869	0.672719507	0.569357319	0.543718269	0.410261585	0.669416058	0.258654805	0.710692031	0.793276652	0.557948943	0.277108825	0.511196647	0.289648977	0.374757496	0.619274438	0.093333705	0.361645779	0.644495803	0.36728351	0.387137805	0.190680109	0.591273214	0.122318246	0.161457363	0.610626748	0.766202667	0.43544688	0.417250156	0.22132268
CPD01 VP50	-47.45815877	-39.593	-46.601	-7.670715829	-15.5497	-46.0606	-59.0178	-6.52555	-3.12472	-53.23797939	0.341124607	0.308914594	0.977255648	0.525073079	0.193211039	0.552770831	0.666150366	0.592906937	0.928529407	0.316096197	0.571760567	0.368254747	0.47114623	0.080891006	0.11847108	0.615966325	0.70708813	0.550142289	0.502441871	0.352135742	0.782937746	0.691310973	0.537702198	0.19017619	0.595455768	0.306060168	0.503250425	0.570414699	0.454032087	0.162831086	0.484576669	0.700758236	0.359255168	0.765074058	0.713838511	0.820674289	0.220210464	0.587854805	0.60308604
CPD01 VP51	-44.8434957	-49.7802	-60.3743	-15.0782371	-20.978	-44.5981	-56.3884	-10.8379	-6.79246	-50.61594785	0.428201594	0.225768124	0.868808199	0.694076354	0.428213388	0.316699364	0.420355912	0.049316529	0.032286861	0.43084621	0.591459342	0.330631629	0.498420228	0.291854548	0.049523953	0.684317813	0.490704041	0.61431034	0.211323078	0.506492867	0.667197483	0.659225273	0.43130382	0.63435639	0.437053722	0.06964828	0.423302897	0.660262082	0.211557803	0.651518498	0.042866029	0.814546191	0.124383045	0.180868444	0.822033223	0.870344912	0.274007814	0.374161963	0.484639876
CPD01 VP52	-58.64677753	-60.6378	-63.8924	-66.89803912	-67.8068	-56.4967	-59.7142	-59.2165	-57.3257	-59.18048877	0.245091841	0.188695756	0.630449258	0.726663118	0.331109216	0.746258967	0.247525856	0.35455438	0.291024459	0.522058399	0.606722344	0.576329772	0.64361511	0.360981767	0.372881771	0.533968326	0.150173095	0.721678229	0.38911267	0.356169457	0.420838733	0.796306973	0.35288165	0.521064543	0.54968291	0.319918331	0.38036716	0.552941836	0.485204636	0.517607227	0.447096952	0.666257776	0.321363119	0.256598063	0.762816619	0.773302535	0.392901019	0.245592301	0.409526927
CPD01 VP53	-59.93220267	-55.3433	-59.6269	-41.22065402	-41.6985	-61.5854	-68.082	-19.5062	-17.4915	-64.00710134	0.284159083	0.000112683	0.815706875	0.810244196	0.354786507	0.757753435	0.265488196	0.175235181	0.286652615	0.504707644	0.537652677	0.420916423	0.568384963	0.532559817	0.120640072	0.625694674	0.612370534	0.734876148	0.528100665	0.405259114	0.653483563	0.777746336	0.350512877	0.412024602	0.65839336	0.247823508	0.610827921	0.841158156	0.015434596	0.664024537	0.524122385	0.668013227	0.244174102	0.384357464	0.772937845	0.742654207	0.418509297	0.220732234	0.476171493
CPD01 VP54	-33.97182873	-60.3459	-68.9683	-26.83161966	-31.664	-31.4924	-37.9667	-15.424	-19.3116	-35.96926437	0.287988958	0.00633821	0.585465621	0.623545505	0.40284764	0.832597022	0.34931155	0.114082794	0.358282472	0.348088507	0.667204038	0.300693248	0.491683473	0.561671642	0.315194267	0.670782784	0.586435689	0.018640591	0.691597997	0.39780625	0.603947124	0.799858856	0.627025333	0.548574672	0.742443302	0.192739263	0.393635292	0.629208739	0.103757347	0.55507976	0.15923776	0.750192012	0.185285442	0.031144491	0.726130762	0.785524284	0.492459646	0.486034134	0.41055062
CPD01 VP55	-45.81451536	-32.7338	-36.2719	-10.18386206	-16.6755	-47.3281	-55.3813	-8.57582	-5.33489	-50.59790768	0.341124607	0.10933424	0.905330607	0.33195802	0.193211039	0.829109418	0.006035834	0.804664425	0.31474159	0.316096197	0.791173272	0.657190066	0.52062779	0.437663408	0.250516236	0.728014451	0.70708813	0.550142289	0.15364171	0.461017653	0.68365766	0.886086883	0.537702198	0.770043193	0.526210728	0.207402352	0.503250425	0.548969224	0.454032087	0.061264195	0.20733309	0.45193016	0.344990801	0.996469891	0.713838511	0.820674289	0.220210464	0.647895329	0.60308604
CPD01 VP56	-56.26797022	-63.4011	-67.0227	-57.43495475	-57.3621	-54.1228	-59.0892	-38.3891	-45.7671	-57.67858511	0.228433424	0.173806802	0.664327995	0.808109072	0.333340755	0.634535006	0.265082776	0.34904401	0.286679005	0.458659303	0.550441142	0.571023687	0.608202834	0.48634194	0.250226138	0.708475137	0.112405317	0.484472052	0.184706922	0.427413433	0.513894067	0.81596146	0.446541542	0.463861143	0.617476507	0.272199431	0.432385069	0.630433393	0.210260025	0.624490035	0.512664962	0.667488334	0.308799934	0.380936986	0.751676268	0.698905465	0.393202698	0.347237505	0.467921871
CPD01 VP57	-18.82454908	-26.9687	-33.9363	-5.4547564	-10.1848	-40.0247	-58.2087	-3.52893	-2.08716	-38.51662454	0.135059355	0.263805885	0.891903693	0.694076354	0.428213388	0.316699364	0.068459486	0.012967805	0.261257453	0.43084621	0.312583422	0.330631629	0.518174167	0.257325117	0.263351647	0.600235051	0.611461121	0.102175938	0.151947737	0.620345486	0.561170555	0.928284328	0.422444828	0.588655634	0.493467934	0.102845351	0.461673269	0.679736853	0.373894147	0.259339135	0.264130765	0.881657134	0.109807621	0.180868444	0.795973541	0.815188605	0.274007814	0.488721301	0.326536972
CPD01 VP58	-69.98617952	-53.3042	-56.9303	-24.56503607	-33.2155	-70.5909	-79.0498	-17.0341	-11.5852	-74.51798976	0.144990594	0.235479424	0.834583409	0.567967526	0.387095784	0.505834679	0.294102667	0.216176559	0.31841027	0.590788522	0.49138827	0.533420057	0.668797853	0.529672573	0.019509756	0.629273377	0.555541083	0.783810073	0.190303723	0.412821715	0.414575429	0.760239026	0.391601441	0.404383205	0.63467175	0.268228542	0.625484452	0.992209763	0.237791169	0.5505352	0.590643018	0.827879853	0.2194853	0.360387158	0.713933386	0.831818576	0.427760566	0.272155536	0.379717855
CPD01 VP59	-43.50157361	-49.3965	-57.8712	-21.24940418	-23.9968	-39.6968	-48.4009	-15.604	-13.4479	-45.95123681	0.25574544	0.198141195	0.826702034	0.976922223	0.350533249	0.587449653	0.400051167	0.357582449	0.12643341	0.612037684	0.67285339	0.626782373	0.517458876	0.482962361	0.313611862	0.902729655	0.025730047	0.223512265	0.812136597	0.664905378	0.61486635	0.906120516	0.4615752	0.374178028	0.722115489	0.314643073	0.485215149	0.516082959	0.392177293	0.407089166	0.377319626	0.597001568	0.398982172	0.11699721	0.753715311	0.989350176	0.354985901	0.437642469	0.394665745
CPD01 VP60	-59.225593	-46.7515	-51.4085	-22.649196	-27.8212	-58.4319	-66.9931	-13.0355	-9.33282	-63.1093465	0.125370262	0.201586764	0.766112469	0.73221749	0.326335867	0.670018555	0.250322126	0.333331574	0.424974948	0.562407369	0.489567816	0.432547464	0.70549109	0.423140108	0.236242627	0.828468502	0.492962729	0.647614293	0.06550553	0.385689805	0.510371369	0.69339659	0.553437134	0.552530534	0.71593232	0.178681578	0.425907205	0.391089804	0.269313204	0.681396822	0.39989275	0.531406523	0.197063787	0.365583588	0.79512927	0.633140422	0.442656625	0.366946496	0.440407834
CPD01 VP61	-50.50868717	-35.7109	-41.5622	-10.41034051	-16.7403	-48.2775	-56.6307	-7.21087	-3.44955	-53.56969359	0.638417164	0.147938015	0.785775469	0.178803789	0.327759365	0.761659683	0.316109752	0.261301662	0.384355658	0.490661752	0.641515966	0.653946971	0.568594783	0.440357277	0.785058227	0.376074923	0.393802753	0.097099306	0.291303481	0.360476909	0.516253524	0.525104771	0.316248867	0.931403421	0.858173012	0.088788173	0.266744202	0.94786122	0.77710192	0.119851573	0.479453687	0.24107993	0.22660201	0.511651739	0.789761074	0.924071379	0.55372438	0.511502854	0.502472565
CPD01 VP62	-60.32500286	-54.7181	-59.1289	-60.10741675	-59.3861	-58.4511	-64.4281	-52.7243	-53.655	-62.37655143	0.268781816	0.20864576	0.694791052	0.649074074	0.296688908	0.575044825	0.301131323	0.292547531	0.277793962	0.516317871	0.565884265	0.532486424	0.499627661	0.400126382	0.167713759	0.635844213	0.021063617	0.705746298	0.349534863	0.378873944	0.581098946	0.758510398	0.364744937	0.448283538	0.534490621	0.292584901	0.659640409	0.660790819	0.312642581	0.418258997	0.472605455	0.705193746	0.269089925	0.281528335	0.747356125	0.750828109	0.391694795	0.297583067	0.438192287
CPD01 VP63	-56.17194019	-40.3144	-46.1597	-40.37323944	-39.0413	-53.585	-64.6123	-23.8801	-22.4937	-60.3921201	0.216455058	0.184324481	0.823999737	0.549617459	0.343161926	0.480821238	0.276551687	0.257874366	0.435363281	0.590788522	0.488861375	0.390654783	0.692815167	0.461318853	0.098302368	0.868520401	0.011771331	0.553993396	0.450238536	0.380992553	0.422326528	0.839328596	0.46116576	0.596931019	0.662796291	0.268228542	0.587988704	0.461507377	0.259428427	0.341959076	0.590643018	0.692908439	0.181217226	0.420609066	0.738614285	0.773183901	0.351923441	0.416052249	0.346528472
CPD01 VP64	-57.52269341	-44.8345	-49.5168	-45.03164427	-46.8191	-56.73	-67.5412	-30.1809	-26.833	-62.5319467	0.050354787	0.053091911	0.97171321	0.54068734	0.352678178	0.978787449	0.235502963	0.39275398	0.431445365	0.412197755	0.685713152	0.394274818	0.720200044	0.653348821	0.313928024	0.518592688	0.118363915	0.603583624	0.569951156	0.500783831	0.261208864	0.7606971	0.422915613	0.309466356	0.647961013	0.361749336	0.473382893	0.508395684	0.13464882	0.661823434	0.030742105	0.705647308	0.403454508	0.141738044	0.839874961	0.795053436	0.399292035	0.295292742	0.325071696
CPD01 VP65	-6.909816049	-32.3992	-51.7664	-8.013821236	-10.9457	-15.904	-32.1508	-3.74787	-2.57527	-19.53030802	0.521892598	0.18830867	0.735263141	0.584982934	0.270482574	0.713001519	0.227213431	0.037517888	0.285318038	0.588586606	0.556698198	0.255955752	0.657294254	0.510959449	0.293648209	0.760188206	0.005449629	0.977549256	0.725698854	0.295541329	0.582793072	0.659225273	0.63612295	0.330088876	0.472060882	0.159010102	0.255624494	0.515530762	0.37455127	0.509424502	0.092126053	0.773162426	0.194758282	0.229218022	0.54030968	0.936765906	0.002352667	0.444924303	0.352711639
CPD01 VP66	-26.40623708	-47.7021	-56.8098	-2.189331412	-4.45743	-24.0462	-31.8542	-2.32628	-0.881443	-29.13021854	0.157613082	0.308914594	0.860098877	0.542607464	0.193211039	0.829109418	0.659450256	0.592906937	0.03471835	0.083021604	0.571760567	0.657190066	0.573179892	0.241432222	0.567656773	0.728014451	0.449719456	0.550142289	0.509629097	0.352135742	0.876557849	0.995027995	0.965821892	0.615312907	0.526210728	0.039996886	0.503250425	0.635417598	0.132053042	0.162831086	0.016093264	0.45193016	0.859255168	0.677283185	0.906325923	0.277487026	0.177649277	0.587854805	0.60308604
CPD01 VP67	-34.76291326	-62.1256	-73.7608	-6.156805136	-10.6818	-44.8739	-59.4343	-4.96353	-2.9785	-47.09860663	0.453258822	0.211450162	0.942517965	0.511195074	0.477246353	0.979842603	0.37057164	0.298649478	0.086423014	0.345165124	0.683936029	0.386697557	0.57033157	0.314579415	0.387194789	0.93766432	0.660309498	0.927586106	0.296544376	0.44865087	0.341533547	0.762004184	0.654100124	0.417402597	0.683723966	0.158117593	0.720154173	0.862737557	0.450066784	0.726616962	0.105267914	0.814546191	0.156094472	0.334069829	0.644017332	0.870344912	0.007089421	0.055272589	0.213498968
CPD01 VP68	-48.4684	-44.6293	-51.5223	-35.8943	-37.1936	-36.866	-46.0777	-28.8408	-25.1833	-47.27305	0.168999562	0.018023483	0.606528556	0.840812095	0.230950091	0.692158575	0.281481854	0.319372188	0.356292636	0.518125606	0.552306942	0.4604557	0.65993671	0.389387271	0.238388933	0.791012009	0.319586335	0.497658657	0.760616797	0.304465291	0.614433196	0.851735796	0.492570372	0.574857412	0.726903891	0.352756354	0.612519855	0.607931286	0.114213523	0.632599716	0.288952225	0.797793342	0.173115319	0.405473308	0.794671591	0.658018386	0.373187683	0.146898515	0.47157854
CPD01 VP69	-48.46838862	-54.2228	-59.5438	-35.89432202	-38.3686	-46.8161	-50.8094	-9.67934	-6.66891	-49.63889431	0.149014456	0.274459923	0.664257971	0.607001737	0.180571962	0.667381353	0.395438985	0.246818665	0.426275955	0.490601813	0.631458075	0.442306753	0.490093883	0.475151014	0.16842696	0.732165641	0.76801896	0.505190052	0.785004664	0.361505244	0.483407185	0.863125606	0.435912012	0.465172617	0.590218539	0.237622325	0.358999786	0.511216231	0.461660047	0.680043554	0.277611237	0.686586021	0.255351694	0.128137367	0.730149557	0.784294754	0.305201081	0.174895231	0.320842167
CPD01 VP70	-57.0722	-49.4713	-54.9232	-44.0991	-29.0069	-56.7014	-62.7879	-14.9053	-8.70633	-59.93005	0.268781816	0.249788948	0.668836168	0.632849141	0.255113418	0.575044825	0.287801756	0.230047531	0.376951456	0.516317871	0.518596731	0.563011385	0.505096536	0.391595422	0.337225076	0.732354703	0.407357259	0.654713964	0.38134554	0.324328331	0.581098946	0.758510398	0.372650171	0.420302577	0.660652453	0.295047725	0.659640409	0.660790819	0.382959906	0.32786325	0.404346254	0.702802283	0.334581752	0.320329711	0.761179739	0.758366689	0.322972048	0.394301385	0.468349696
CPD01 VP71	-43.71603915	-61.5107	-66.5397	-4.779648032	-10.4349	-46.7538	-60.1976	-4.02577	-1.96726	-51.95681957	0.363387858	0.106130996	0.515364132	0.743816433	0.345826169	0.446751437	0.22375092	0.051194999	0.454369397	0.579841696	0.399568307	0.654405692	0.415771297	0.661954794	0.245967422	0.84721016	0.687930853	0.9880746	0.441038836	0.649249121	0.555837433	0.8067858	0.446188458	0.590486386	0.511735628	0.290409033	0.687573314	0.889671091	0.321832787	0.415611924	0.322047314	0.899312929	0.276267734	0.368530005	0.773203572	0.639186331	0.320537321	0.471720112	0.313482172
CPD01 VP72	-17.11462531	-46.15	-54.4878	-1.423760925	-2.73635	-30.0544	-48.0661	-1.01511	-0.550257	-32.59036265	0.341124607	0.018177534	0.837840691	0.937449567	0.983916976	0.829109418	0.006035834	0.081840926	0.928529407	0.316096197	0.338063107	0.226002188	0.043304158	0.124716558	0.787699075	0.728014451	0.70708813	0.454892682	0.502441871	0.369138957	0.193373411	0.995027995	0.486764756	0.770043193	0.526210728	0.18858405	0.319840898	0.376602185	0.183191836	0.213747694	0.247502484	0.870496586	0.803489522	0.236242319	0.906325923	0.738021761	0.265069897	0.365866685	0.29978603
CPD01 VP73	-35.17879497	-56.8219	-62.366	-6.51666326	-7.85458	-54.6072	-71.9338	-3.87547	-2.81749	-53.55629748	0.125318342	0.320970356	0.699890666	0.564994263	0.090447654	0.444580189	0.388116669	0.122412021	0.322601942	0.263862418	0.516440381	0.522217845	0.41270409	0.742505417	0.418179856	0.75570075	0.057068295	0.320756327	0.911555431	0.424508557	0.37920711	0.56853772	0.471578008	0.539375414	0.727421949	0.429929354	0.352325632	0.619919132	0.003057509	0.717571448	0.052646116	0.732565886	0.329942102	0.231144306	0.70948563	0.807953125	0.336234201	0.419676543	0.402725643
CPD01 VP74	-24.23431958	-53.1829	-61.9766	-27.12366269	-29.4094	-41.5548	-57.4868	-21.2306	-18.6969	-40.86055979	0.241992113	0.189789771	0.881083066	0.874907827	0.142021645	0.979842603	0.457453851	0.012967805	0.278831361	0.36188165	0.524270705	0.453347084	0.527451242	0.349126657	0.387194789	0.600235051	0.061329242	0.859462115	0.911555431	0.328974936	0.423862285	0.978718817	0.48995588	0.538423993	0.732714142	0.249180984	0.705701171	0.954852059	0.417200703	0.70587073	0.421948302	0.806555855	0.17465963	0.180868444	0.954106431	0.827606331	0.495732106	0.392053393	0.430390123
CPD01 VP75	-18.96127634	-36.7465	-44.529	-17.3026351	-20.1149	-27.5491	-53.422	-11.4377	-8.06019	-36.19163817	0.135059355	0.318437278	0.922805331	0.781944994	0.149138409	0.316699364	0.095187778	0.012967805	0.120156619	0.43084621	0.524270705	0.453347084	0.49368964	0.528070467	0.263351647	0.535891264	0.166838937	0.728333731	0.211323078	0.328974936	0.423862285	0.84243564	0.585276719	0.678879964	0.687362951	0.414109522	0.705753348	0.909005466	0.390988571	0.346187567	0.419942294	0.857696511	0.385650607	0.498238972	0.755820456	0.827606331	0.413437122	0.488721301	0.326536972
CPD01 VP76	-49.25623519	-50.1435	-54.0208	-52.27497081	-52.1613	-46.3524	-51.7302	-39.8841	-38.6223	-50.4932176	0.240734945	0.186720044	0.680610759	0.570842224	0.239261311	0.656347267	0.303688435	0.308809407	0.299470312	0.490918597	0.533422258	0.426986254	0.533871995	0.49631971	0.155811526	0.797644713	0.148708731	0.682394503	0.297381197	0.386873167	0.648613198	0.828161987	0.423032787	0.522394822	0.661393566	0.233146283	0.34582129	0.70780854	0.411334442	0.483800179	0.473387201	0.705398982	0.277639028	0.385266626	0.75642009	0.709155604	0.313019133	0.238667308	0.399785148
CPD01 VP77	-5.882957432	-40.3847	-55.4528	0	0	-5.92198	-5.74318	0	0	-5.813068716	0.844308793	0.620278427	0.005834325	0.368311038	0.320322632	0.282887905	0.332398562	0.314456966	0.227411241	0.60264152	0.712122883	0.103039917	0.438549783	0.146777397	0.971466221	0.59797851	0.928119938	0.663637727	0.888404424	0.837413006	0.36183918	0.69563957	0.57708069	0.89185714	0.982335948	0.03143172	0.047641745	0.810099402	0.019076505	0.949071702	0.093758825	0.606892979	0.480763871	0.951382347	0.938646498	0.247824298	0.49126844	0.568213497	0.482880292
CPD01 VP78	-51.75755193	-51.2462	-57.4323	-16.46522795	-22.5144	-48.0675	-57.2785	-10.2024	-7.90149	-54.51802596	0.135059355	0.01044737	0.868808199	0.733672706	0.263665825	0.316699364	0.014047383	0.012967805	0.412749316	0.578835472	0.669564795	0.481886144	0.384276507	0.50551364	0.395957822	0.551924524	0.80307873	0.956397982	0.211323078	0.501149221	0.62023582	0.794344624	0.475959961	0.568008412	0.726754412	0.184406124	0.340039768	0.508515169	0.187349402	0.70587073	0.042866029	0.756375549	0.381917513	0.416536703	0.755820456	0.827606331	0.413437122	0.488721301	0.477224479
CPD01 VP79	-11.11779186	-27.2754	-43.4276	-2.019480444	-4.66901	-17.2359	-32.9784	-1.78533	-0.830614	-22.04809593	0.428201594	0.263805885	0.777508262	0.694076354	0.336803574	0.49536804	0.436270223	0.059503636	0.251735432	0.43084621	0.524270705	0.304664485	0.518174167	0.266086777	0.263351647	0.884467672	0.584342883	0.102175938	0.800989857	0.363032515	0.487052409	0.789349867	0.413614016	0.667308973	0.493467934	0.49247744	0.461673269	0.60129351	0.104071967	0.405939769	0.420714176	0.814546191	0.381917513	0.180868444	0.713049061	0.827606331	0.002352667	0.488721301	0.326536972
CPD01 VP80	-53.3251	-25.9876	-30.6867	-35.473	-32.9201	-32.3552	-36.9593	-20.2338	-15.2844	-45.1422	0.222132893	0.247773278	0.621756548	0.779056173	0.298835674	0.734435251	0.232045035	0.317417844	0.273556916	0.441883187	0.587193618	0.494413561	0.600590277	0.486356204	0.277299906	0.763203267	0.167324456	0.547914408	0.372636881	0.418200074	0.475233717	0.792881801	0.445206931	0.574937417	0.573217325	0.285117238	0.637114376	0.914786297	0.181597295	0.404650206	0.411071905	0.69048021	0.280405728	0.370064046	0.719190589	0.683903145	0.425657739	0.287533392	0.505367165
CPD01 VP81	-58.86747636	-43.5972	-49.2667	-5.814015141	-12.6448	-57.6423	-68.3319	-4.70653	-2.21006	-63.59968818	0.127824137	0.079877035	0.853253112	0.684422193	0.102218716	0.808066474	0.569929203	0.042187174	0.095925544	0.297842097	0.205014014	0.421884025	0.589603718	0.214377837	0.645022691	0.577297157	0.656060626	0.721651991	0.323878328	0.519957386	0.580914187	0.631929625	0.347179689	0.702277015	0.783813945	0.180642692	0.214709054	0.78216306	0.931899432	0.415199731	0.180788303	0.586506019	0.209552963	0.149966573	0.771350993	0.807618288	0.330037992	0.390617333	0.513037715
CPD01 VP82	-60.1211	-49.8451	-53.6167	-45.7504	-51.5361	-54.0641	-59.1646	-25.0528	-25.9412	-59.64285	0.275000773	0.186569026	0.669266676	0.579937307	0.323027682	0.501403048	0.275475214	0.311393622	0.290599132	0.488906366	0.60541539	0.502391085	0.587859479	0.458038858	0.323462498	0.670461835	0.278332998	0.68157434	0.308236124	0.394046299	0.570523103	0.758336405	0.37639926	0.511220894	0.585005434	0.329277849	0.551168774	0.908416397	0.096014725	0.382182579	0.403402573	0.766245552	0.27369834	0.362584006	0.779077123	0.757205131	0.334613702	0.300771762	0.430793434
CPD01 VP83	-53.15374821	-43.2637	-48.9077	-14.71024086	-17.4474	-50.6046	-63.2467	-8.18899	-5.57532	-58.2002241	0.253982253	0.02146624	0.860021358	0.987587577	0.090447654	0.901253445	0.252428369	0.450134695	0.032286861	0.36188165	0.342271997	0.386697557	0.517458876	0.425087328	0.332137242	0.93766432	0.179462565	0.102175938	0.609499421	0.261249396	0.686333533	0.906120516	0.616178649	0.28586675	0.740177996	0.418111558	0.485215149	0.656773013	0.208356512	0.312640507	0.042866029	0.732565886	0.329942102	0.47357665	0.791799701	0.989350176	0.336234201	0.313950127	0.439102017
CPD01 VP84	-51.023632	-61.3084	-65.9003	-19.01912696	-30.2351	-50.5485	-59.0179	-13.2328	-8.21994	-55.020766	0.303145216	0.120090075	0.633693192	0.872487945	0.101644011	0.326383573	0.491398807	0.363543407	0.13646191	0.71410698	0.480876807	0.481116663	0.368952048	0.516097708	0.007424651	0.530792252	0.760055185	0.573035664	0.583370824	0.400648771	0.731063824	0.820381041	0.483772495	0.39894837	0.695670937	0.420721298	0.420668438	0.778728767	0.351084547	0.420573037	0.207692733	0.986746845	0.469607026	0.395428909	0.664754739	0.542402014	0.036691549	0.123125406	0.214761898
CPD01 VP85	-60.57570156	-49.6109	-52.6729	-51.05847776	-52.4623	-58.7773	-63.1319	-27.0282	-29.9161	-61.85380078	0.167010663	0.202621335	0.707301362	0.646185561	0.242801397	0.494327843	0.277339663	0.268955122	0.273233203	0.50001547	0.526617182	0.58897453	0.609960689	0.434571114	0.147467705	0.628528443	0.370319686	0.754572865	0.331750079	0.421671884	0.433979353	0.703288097	0.350513666	0.567046046	0.508851721	0.25611121	0.529425474	0.593540863	0.16262556	0.565876766	0.411139276	0.631840703	0.251541766	0.368554798	0.725789574	0.698070239	0.311226278	0.234434018	0.402807515
CPD01 VP86	-58.61127207	-52.4425	-59.0295	-27.20366377	-33.5598	-59.0904	-66.8278	-18.4052	-14.8133	-62.71953604	0.43322401	0.211450162	0.761926431	0.511195074	0.462000665	0.777033611	0.386378005	0.450134695	0.392683621	0.499721481	0.683936029	0.264278417	0.404792175	0.487573461	0.423661234	0.536606039	0.660309498	0.927586106	0.296544376	0.44865087	0.482331516	0.762004184	0.332808441	0.425610851	0.37759452	0.158117593	0.720154173	0.76647395	0.450066784	0.309606587	0.105267914	0.579669823	0.156094472	0.062954388	0.812115076	0.877766343	0.274490433	0.313950127	0.353711563
CPD01 VP87	-36.81494249	-47.1767	-52.8246	-3.069593909	-5.41554	-52.7734	-69.9099	-2.19942	-1.29709	-53.36242125	0.205510352	0.309033401	0.898688781	0.715499105	0.412017166	0.777033611	0.139501924	0.012967805	0.142683621	0.382839829	0.524270705	0.295706884	0.703285393	0.610844044	0.397894606	0.649618858	0.794547703	0.01838293	0.861634569	0.48263583	0.615665646	0.879155961	0.332808441	0.410757489	0.37759452	0.249180984	0.483794061	0.784996867	0.349962744	0.468422281	0.416539259	0.579669823	0.285058826	0.22199838	0.612563695	0.827606331	0.386033779	0.295697809	0.306709766
CPD01 VP88	-44.6171	-27.0452	-31.7826	-27.0016	-44.9129	-31.0029	-36.4086	-38.4177	-36.717	-40.51285	0.246011642	0.220156564	0.679631446	0.821279778	0.256995841	0.701157316	0.261082496	0.275216762	0.392979567	0.566614039	0.57277315	0.461047816	0.626452414	0.442712503	0.17012542	0.75393982	0.014134945	0.566807034	0.347574418	0.405764412	0.616428834	0.714483593	0.356539053	0.478322657	0.566709802	0.240259506	0.649596469	0.635929471	0.172245609	0.44499113	0.472332891	0.621742313	0.259814259	0.29799416	0.758059119	0.729706678	0.412573945	0.240223448	0.3639182
CPD01 VP89	-59.91161627	-44.1881	-48.81	-45.509725	-47.8575	-60.3471	-69.4263	-29.8134	-26.1883	-64.66895814	0.216275289	0.174189454	0.754741272	0.549617459	0.316850431	0.639784816	0.237951276	0.184770204	0.400498427	0.456496909	0.519860916	0.462370598	0.61344528	0.461318853	0.186359469	0.43310799	0.244740685	0.759422038	0.450238536	0.380992553	0.563824509	0.818976953	0.485338164	0.48748647	0.594549812	0.228496135	0.396381135	0.621104547	0.232483516	0.464018126	0.414429393	0.80043832	0.358048515	0.420609066	0.738614285	0.674723607	0.423778797	0.275457123	0.471926224
CPD01 VP90	-11.95545917	-48.213	-52.525	-21.94565064	-33.3689	-11.8399	-11.5038	-20.138	-14.2476	-11.72962958	0.06772385	0.155197691	0.228591967	0.631521685	0.333368654	0.670463887	0.671230113	0.368636485	0.489725411	0.611104661	0.304823272	0.085001805	0.786599297	0.389413174	0.098656946	0.25880249	0.643143022	0.151166522	0.155604222	0.068835864	0.290052378	0.310956583	0.361433808	0.231637967	0.545047819	0.335704156	0.514513182	0.501651589	0.389396217	0.375283286	0.464276637	0.043523132	0.572748205	0.253360734	0.818308307	0.580370697	0.088123787	0.403017169	0.482730535
CPD01 VP91	-65.20619706	-50.1607	-55.1565	-41.93352229	-44.1744	-65.8271	-73.0999	-21.1916	-13.8827	-69.15304853	0.175366216	0.002471493	0.864369846	0.526362745	0.302048865	0.617747033	0.390129161	0.176426682	0.26966006	0.499901525	0.527654802	0.501077743	0.672905241	0.357873522	0.240397806	0.555277256	0.388782657	0.527598435	0.849913077	0.332043213	0.63993993	0.806293963	0.419061663	0.458528469	0.690004604	0.307956511	0.518630183	0.683196509	0.398109498	0.634474422	0.404786087	0.521279477	0.253157772	0.29217389	0.791849152	0.826048855	0.370061878	0.345862421	0.54757494
CPD01 VP92	-65.2062	-24.6282	-30.1163	-41.9335	-21.5883	-38.0762	-46.7107	-10.9976	-5.64061	-55.95845	0.239129101	0.308889018	0.823171189	0.758917163	0.374977353	0.568047357	0.221418163	0.262394449	0.389884474	0.434926375	0.556875372	0.371067134	0.616399186	0.51216286	0.240085631	0.59333244	0.537431483	0.388275538	0.706263637	0.449643631	0.676223564	0.882766586	0.491791873	0.472680439	0.69635701	0.185873427	0.321277356	0.698267372	0.062029347	0.346453826	0.387484558	0.57254082	0.327520489	0.40373968	0.781581106	0.797421736	0.392673899	0.266740386	0.520385227
CPD01 VP93	-65.2062	-23.6173	-28.8156	-41.9335	-23.5894	-34.6756	-45.0085	-12.0122	-5.1737	-55.10735	0.144990594	0.116858434	0.84597259	0.713398594	0.198593664	0.480821238	0.298117484	0.216176559	0.416687416	0.590788522	0.669654522	0.533420057	0.694912014	0.437644052	0.098302368	0.629273377	0.555541083	0.783810073	0.016428467	0.412821715	0.497040448	0.760239026	0.454080144	0.602183366	0.63467175	0.268228542	0.625484452	0.461507377	0.207809802	0.5505352	0.590643018	0.776179665	0.277664446	0.360387158	0.713933386	0.831818576	0.301329701	0.409735444	0.455147596
CPD01 VP94	-42.64923564	-41.4881	-47.932	-38.71513796	-40.1824	-38.813	-44.6499	-27.4092	-22.5315	-43.64956782	0.18418565	0.217849187	0.641888339	0.509189632	0.258301521	0.371186302	0.095187778	0.145570474	0.474447867	0.444419845	0.720364987	0.668567468	0.444123055	0.657523802	0.455477004	0.5208375	0.166838937	0.948561375	0.121308233	0.576699804	0.705368794	0.645850066	0.394916858	0.581680461	0.633278181	0.150780956	0.292753207	0.682721171	0.360108617	0.521009825	0.270550801	0.782856506	0.314792996	0.28169105	0.76155891	0.524107603	0.461064684	0.422119731	0.49742293
CPD01 VP95	-20.60368059	-35.8614	-40.926	-1.727270255	-3.2604	-37.9061	-55.4832	-1.24603	-0.694632	-38.0434403	0.098331574	0.139215318	0.922805331	0.67726262	0.149138409	0.316699364	0.436270223	0.045300376	0.412749316	0.43084621	0.524270705	0.388634606	0.518174167	0.50551364	0.418958421	0.927676816	0.584342883	0.102175938	0.313295028	0.261249396	0.571704949	0.789349867	0.663248897	0.588655634	0.37759452	0.075195209	0.705701171	0.954852059	0.390988571	0.346187567	0.069463181	0.814546191	0.454750239	0.498238972	0.762755071	0.589759949	0.386033779	0.488721301	0.353711563
CPD01 VP96	-58.1293	-52.5948	-56.3797	-46.9817	-49.6957	-57.9637	-62.6732	-14.5796	-8.03808	-60.40125	0.275405674	0.259023042	0.680223663	0.596016546	0.345037454	0.681506371	0.211802213	0.34586815	0.396782626	0.517179277	0.597768271	0.55546345	0.633345206	0.463920618	0.403884661	0.538534497	0.448967497	0.654713964	0.308403938	0.324328331	0.414676612	0.762602506	0.350793332	0.579486053	0.62946499	0.291274258	0.668070597	0.703508868	0.102750989	0.370016647	0.468619668	0.651665576	0.33619431	0.359298813	0.724925441	0.756076519	0.322972048	0.397585563	0.447629371
CPD01 VP97	-20.83098385	-45.028	-53.911	-0.783151123	-1.52453	-27.924	-50.3757	-0.60789	0	-35.60334193	0.062791367	0.20154762	0.922805331	0.67726262	0.428213388	0.487425846	0.208326753	0.012967805	0.412749316	0.43084621	0.510779311	0.388634606	0.384276507	0.349126657	0.416067789	0.927676816	0.584342883	0.250992516	0.801798367	0.328974936	0.392758855	0.789349867	0.534121617	0.308624249	0.498815325	0.314014902	0.461673269	0.954852059	0.104071967	0.613050397	0.04921424	0.706064509	0.381917513	0.180868444	0.899499457	0.605057077	0.002536036	0.488721301	0.430390123
CPD01 VP98	-65.26628295	-67.8998	-71.2545	-41.06621306	-39.311	-63.5448	-68.6085	-18.8464	-15.2433	-66.93739147	0.17796305	0.186400476	0.664020404	0.720173664	0.198875468	0.505365243	0.296375811	0.332095873	0.398308884	0.56073837	0.559519515	0.456076072	0.572775877	0.402538743	0.193079812	0.643080411	0.195515854	0.593743602	0.362800891	0.413275157	0.67508754	0.774607894	0.43773156	0.564305516	0.530558593	0.285303422	0.510453419	0.754740615	0.317935751	0.564868921	0.454940926	0.627048267	0.326217383	0.26979517	0.735612749	0.793081825	0.349943711	0.397715685	0.378935782
CPD01 VP99	-53.39347524	-35.8216	-40.8825	-26.98325507	-28.7992	-52.2342	-59.7696	-17.2875	-15.1648	-56.58153762	0.131699909	0.1355076	0.750226981	0.586959927	0.373175542	0.505597263	0.215318726	0.269438077	0.395129648	0.444669385	0.524656046	0.621217978	0.698823206	0.459128482	0.355000088	0.88594213	0.047894519	0.568667957	0.159313689	0.421587576	0.474721513	0.769882292	0.528007603	0.544642293	0.565116397	0.19641542	0.44323387	0.821351052	0.461429133	0.368417057	0.226577375	0.51717493	0.3737243	0.21545322	0.703157055	0.785144438	0.400193244	0.388245739	0.417437228
CPD01 VP100	-12.20136319	-42.5657	-48.1382	-7.178083152	-11.2825	-35.1825	-61.6096	-5.79906	-2.89483	-36.9054816	0.038989059	0.309033401	0.87929452	0.694076354	0.302663421	0.384179266	0.225791732	0.227800876	0.412749316	0.297720008	0.524270705	0.295706884	0.584705628	0.406872823	0.263351647	0.536606039	0.411562749	0.845519466	0.50517599	0.328974936	0.487052409	0.691181105	0.597467949	0.290390018	0.445017779	0.414109522	0.380195358	0.659145193	0.489745921	0.627739192	0.32912439	0.824979202	0.381917513	0.393665505	0.517971375	0.827606331	0.336234201	0.374161963	0.326536972
CPD01 VP101	-25.1760316	-36.3266	-43.8081	-4.061770083	-8.55413	-36.5975	-59.083	-3.50017	-1.49183	-42.1295158	0.428201594	0.189789771	0.8986335	0.715499105	0.071431814	0.777033611	0.386378005	0.012967805	0.392683621	0.43084621	0.524270705	0.264278417	0.518174167	0.50551364	0.263351647	0.536606039	0.584342883	0.102175938	0.50517599	0.261249396	0.487052409	0.789349867	0.332808441	0.425610851	0.498815325	0.414109522	0.642273513	0.660262082	0.349962744	0.309606587	0.042866029	0.881657134	0.381917513	0.062954388	0.762755071	0.827606331	0.386033779	0.432391403	0.353711563
CPD01 VP102	-39.18545756	-47.0579	-56.4578	-7.955139288	-13.2848	-43.8886	-64.0176	-6.22817	-3.75878	-51.60152878	0.295768207	0.18102962	0.891903693	0.987436714	0.056187413	0.976370805	0.115569938	0.253673317	0.392683621	0.422681938	0.602919118	0.264278417	0.690814847	0.349126657	0.397372037	0.533798885	0.794547703	0.836147818	0.957782844	0.303749093	0.549783564	0.992395442	0.262943098	0.651897721	0.37759452	0.193559608	0.642273513	0.843896454	0.349962744	0.70587073	0.420714176	0.947435339	0.484437798	0.039996172	0.990233903	0.747474466	0.464521608	0.375845888	0.428120027
CPD01 VP103	-27.45487473	-50.8221	-62.1245	-13.13682007	-17.9122	-42.8038	-59.0549	-9.34809	-6.29346	-43.25488736	0.428201594	0.20154762	0.848580999	0.715499105	0.428213388	0.777033611	0.199880242	0.182730415	0.289083111	0.353198814	0.524270705	0.453684243	0.384276507	0.718549848	0.263351647	0.720151751	0.496695172	0.859462115	0.699354704	0.614776979	0.555197042	0.78230442	0.64690327	0.409462297	0.498815325	0.310534849	0.461673269	0.789009488	0.104071967	0.300779596	0.002742059	0.881657134	0.301189127	0.005570223	0.989279642	0.611596067	0.39563403	0.488721301	0.477224479
CPD01 VP104	-32.68477878	-55.3959	-60.0872	-38.16314209	-41.9743	-30.4459	-37.3368	-32.6239	-27.5091	-35.01078939	0.277900972	0.328508749	0.613791809	0.589987655	0.374538074	0.543522021	0.237517318	0.208220748	0.264220683	0.482245946	0.64996912	0.571959628	0.505592218	0.516308304	0.063557871	0.677016696	0.341632754	0.451031004	0.752658419	0.462064783	0.637786215	0.870467379	0.35074413	0.411896759	0.638240906	0.272901227	0.434555051	0.576212999	0.261747244	0.57073545	0.494079299	0.588429319	0.216320539	0.334856854	0.750446497	0.824469501	0.430587658	0.378806767	0.521752049
CPD01 VP105	-21.6809876	-41.912	-49.4869	-18.47467875	-22.1077	-42.1448	-62.2478	-13.0511	-9.64543	-41.9643938	0.098331574	0.189789771	0.922805331	0.888932715	0.428213388	0.777033611	0.436270223	0.012967805	0.412749316	0.329023179	0.524270705	0.386914511	0.518174167	0.482521334	0.387194789	0.635580428	0.36418932	0.869425793	0.211323078	0.328974936	0.487052409	0.859206702	0.411201741	0.588655634	0.37759452	0.353786542	0.705701171	0.954852059	0.349962744	0.713371681	0.365614381	0.881657134	0.185285442	0.180868444	0.755820456	0.827606331	0.386033779	0.488721301	0.430390123
CPD01 VP106	-44.31941685	-56.8726	-60.3539	-30.87812167	-28.7942	-43.07	-47.5169	-10.2007	-7.53107	-45.91815843	0.277467135	0.303562162	0.630828717	0.833001348	0.363488966	0.596461127	0.331863402	0.301986038	0.323006197	0.454293954	0.498583194	0.480166295	0.550076909	0.453165623	0.128574588	0.701119755	0.692245681	0.394644429	0.702769077	0.342758062	0.580865764	0.693846861	0.496140522	0.576708127	0.716372518	0.183476148	0.428342949	0.616548906	0.003080405	0.612806485	0.379325345	0.534156534	0.296090963	0.401283477	0.77805617	0.73865956	0.426825431	0.243505183	0.544738122
CPD01 VP107	-38.92763564	-35.602	-41.1179	-10.72727002	-17.8675	-38.9834	-51.2511	-9.18586	-5.66852	-45.08936782	0.595034695	0.18102962	0.8986335	0.715499105	0.071431814	0.76753408	0.386378005	0.045133693	0.150643511	0.329023179	0.609601422	0.681500771	0.686866629	0.429231601	0.423661234	0.784412331	0.794547703	0.869425793	0.50517599	0.304422656	0.411057977	0.608245482	0.382748791	0.425610851	0.531256328	0.075195209	0.694537813	0.76647395	0.349962744	0.309606587	0.480542465	0.579669823	0.072586757	0.200843876	0.762755071	0.589759949	0.386033779	0.496933292	0.353711563
CPD01 VP108	-43.13037833	-46.6737	-55.5655	-36.56492162	-38.7377	-42.1121	-48.5907	-26.6889	-25.3611	-45.86053916	0.220830054	0.227826695	0.773156707	0.736507211	0.175205109	0.74230994	0.382699842	0.344164931	0.259517519	0.473406469	0.60446381	0.531574287	0.527047737	0.389962396	0.406355215	0.588242428	0.111613644	0.584509507	0.57293903	0.496828407	0.624452911	0.815336062	0.484956553	0.452901221	0.65506002	0.182466812	0.470027	0.760505755	0.593079494	0.542218889	0.480172287	0.545089179	0.365877236	0.12680669	0.748655	0.798902407	0.401921683	0.419219445	0.590375304
CPD01 VP109	-62.45147994	-43.1996	-49.0498	-11.63469449	-15.5452	-63.4945	-73.4637	-4.84122	-4.06899	-67.95758997	0.29569007	0.228117227	0.689582189	0.874907827	0.193211039	0.316699364	0.048534956	0.424963522	0.278831361	0.592325048	0.378852971	0.255955752	0.518174167	0.50551364	0.22205538	0.577219187	0.333775489	0.497928217	0.211323078	0.582481118	0.555197042	0.972766949	0.627394229	0.688939731	0.732714142	0.414109522	0.36130654	0.580573258	0.489745921	0.343834342	0.042866029	0.806555855	0.192704926	0.415318638	0.762129755	0.827606331	0.415658624	0.375845888	0.326536972
CPD01 VP110	-71.35443201	-69.3733	-72.0855	-55.90333209	-42.5461	-69.4544	-73.0924	-24.9472	-20.996	-72.22341601	0.234156247	0.234957795	0.70085259	0.800274143	0.272745666	0.672954919	0.222818136	0.26731742	0.369007459	0.471300045	0.609475742	0.508342952	0.517435101	0.469695784	0.140070051	0.666483174	0.186166243	0.596123029	0.254204631	0.398995102	0.489326637	0.770073583	0.38864907	0.501325648	0.550480617	0.305823232	0.385898846	0.593556053	0.091521073	0.68273034	0.465307388	0.691856592	0.242633169	0.336961182	0.776481251	0.716264705	0.390767109	0.352131549	0.452482551
CPD01 VP111	-36.53640815	-37.0047	-43.9569	-27.91650657	-31.415	-34.9172	-43.5364	-18.3469	-13.2205	-40.03640408	0.26452857	0.206224764	0.74999566	0.746921825	0.343689052	0.689864308	0.288338054	0.231838173	0.441450632	0.47343503	0.500694554	0.434024233	0.675067891	0.406144135	0.355956116	0.671915988	0.154698141	0.76214433	0.443497241	0.302736671	0.580641927	0.693815288	0.449070707	0.494099034	0.676892467	0.208466183	0.322245621	0.832914712	0.471389973	0.379238851	0.51203501	0.769996053	0.344243468	0.205403344	0.721661865	0.750400015	0.345071915	0.375194266	0.349071406
CPD01 VP112	-36.55160004	-38.1268	-46.9631	-6.878455288	-11.6003	-36.1784	-48.1912	-5.43085	-3.48476	-42.37140002	0.337122644	0.308914594	0.811346615	0.933229112	0.193211039	0.829109418	0.444565844	0.025819248	0.928529407	0.503114673	0.555577597	0.197762635	0.288966783	0.124716558	0.204089526	0.728014451	0.718269244	0.550142289	0.466297324	0.352135742	0.68365766	0.995027995	0.537702198	0.425734292	0.326028908	0.207402352	0.682712451	0.734813574	0.454032087	0.064769336	0.79268882	0.060456593	0.359255168	0.119877695	0.713838511	0.277487026	0.292130497	0.365866685	0.29978603
CPD01 VP113	-50.4774829	-47.7604	-51.8295	-23.53802622	-29.4165	-51.9989	-59.7028	-21.2247	-18.7241	-55.09014145	0.456219294	0.061436883	0.947963344	0.394551215	0.144490865	0.683310683	0.388254536	0.659015269	0.99996936	0.264920922	0.640568489	0.509187377	0.608865956	0.429514544	0.238640358	0.540857571	0.757510311	0.293558499	0.492538238	0.411280566	0.56149813	0.50082998	0.312877757	0.256601912	0.94689703	0.46580089	0.235154013	0.790021339	0.889865242	0.683633616	0.582922057	0.303426758	0.350720904	0.29156461	0.720295909	0.968069665	0.384404368	0.197729259	0.39517894
CPD01 VP114	-56.89899803	-33.5269	-38.4379	-42.27535818	-44.1158	-57.5978	-67.8131	-31.8746	-26.5429	-62.35604902	0.324575409	0.134551168	0.84349257	0.548856691	0.163056523	0.760741791	0.249060946	0.268906972	0.43160128	0.545796991	0.550337113	0.347926603	0.634127463	0.486018934	0.093844622	0.554072191	0.198220224	0.794143526	0.125964228	0.473430961	0.586691631	0.876736269	0.358280116	0.494292275	0.602801677	0.196887158	0.667668661	0.754375212	0.225072577	0.384515851	0.45967339	0.64956148	0.220968373	0.322248373	0.766314414	0.652669517	0.470722914	0.327507902	0.549086488
CPD01 VP115	-52.06011893	-52.811	-56.9669	-49.04550038	-47.6506	-49.8376	-56.9868	-39.6207	-41.4705	-54.52345946	0.144042677	0.116858434	0.779105089	0.747859041	0.387095784	0.625031455	0.398806065	0.256787561	0.392732098	0.438945875	0.600713001	0.513627915	0.481625133	0.4927596	0.098302368	0.433683287	0.075844009	0.748814992	0.380603779	0.497796854	0.527327092	0.760239026	0.447627815	0.575044187	0.718338882	0.297436257	0.452451599	0.39326204	0.357949442	0.655258967	0.232590095	0.540996212	0.371830259	0.377775968	0.715395767	0.831818576	0.392944929	0.329652351	0.519081641
CPD01 VP116	-52.47840649	-37.4299	-42.1366	-22.22631956	-29.1433	-52.5268	-62.1797	-14.6242	-10.2388	-57.32905324	0.171984878	0.174424499	0.834583409	0.815711535	0.207104601	0.470920627	0.264373294	0.328389003	0.424066782	0.526596671	0.626252331	0.394831379	0.461232427	0.369946387	0.151094934	0.772218244	0.555541083	0.685199816	0.615071904	0.380992553	0.637023303	0.787324848	0.46116576	0.575044187	0.63467175	0.358504529	0.625484452	0.780719054	0.07945063	0.490398888	0.374061486	0.536946077	0.297888769	0.230413624	0.79831599	0.735237939	0.427760566	0.272155536	0.450791545
CPD01 VP117	-53.42848606	-43.8363	-50.2001	-29.19651824	-35.7719	-55.1012	-63.1904	-24.0253	-19.0402	-58.30944303	0.279668529	0.080574545	0.827922175	0.847481844	0.35793878	0.561354183	0.355599301	0.305420112	0.289027829	0.512267599	0.567729147	0.617121428	0.653110933	0.360651744	0.027147515	0.63483692	0.440390263	0.445510253	0.089056528	0.328838893	0.6719725	0.842668098	0.476702812	0.522992746	0.659612664	0.291831071	0.505244488	0.696036178	0.485232769	0.578331657	0.353732471	0.520318861	0.330590559	0.308277954	0.744081821	0.69628101	0.357364895	0.197849434	0.479765811
CPD01 VP118	-8.290758396	-25.4896	-36.1057	-1.524768947	-2.3363	-20.5082	-43.4952	-0.841107	-0.648798	-25.8929792	0.337122644	0.308914594	0.860098877	0.33195802	0.193211039	0.994905517	0.444565844	0.081840926	0.928529407	0.491203689	0.780104719	0.657190066	0.573738702	0.124716558	0.759272641	0.728014451	0.138823003	0.550142289	0.733049223	0.352135742	0.68365766	0.680827169	0.537702198	0.269674761	0.526210728	0.207402352	0.503250425	0.734813574	0.454032087	0.213747694	0.79268882	0.700758236	0.359255168	0.119877695	0.713838511	0.451600356	0.477689147	0.587854805	0.29978603
CPD01 VP119	-61.27034606	-52.5478	-53.6402	-11.72376414	-11.8991	-60.2912	-65.9375	-6.57573	-6.25339	-63.60392303	0.337122644	0.10933424	0.837840691	0.542607464	0.193211039	0.552770831	0.444565844	0.592906937	0.928529407	0.367297038	0.780104719	0.657190066	0.573738702	0.437663408	0.713765827	0.728014451	0.057099466	0.550142289	0.002441871	0.461017653	0.68365766	0.995027995	0.537702198	0.770043193	0.526210728	0.207402352	0.503250425	0.734813574	0.454032087	0.403976518	0.79268882	0.700758236	0.821498643	0.119877695	0.713838511	0.970152833	0.477689147	0.365866685	0.29978603
CPD01 VP120	-59.61675546	-43.3601	-48.4604	-35.229091	-32.0624	-58.8651	-68.3742	-14.6387	-12.365	-63.99547773	0.236277194	0.174189454	0.789541103	0.691638069	0.158448192	0.724968847	0.237951276	0.196990185	0.435363281	0.546375584	0.519860916	0.366385882	0.670873927	0.477570517	0.361834265	0.595745	0.011771331	0.759422038	0.450238536	0.354332702	0.439963793	0.82456259	0.46116576	0.423078962	0.502201551	0.230602811	0.549495972	0.772009799	0.277230962	0.639573381	0.233189999	0.536946077	0.2043206	0.420609066	0.735713178	0.765708562	0.297834425	0.345927684	0.413350072
CPD01 VP121	-38.67242937	-36.2329	-43.0855	-8.064834403	-12.6201	-37.2421	-49.5187	-6.26914	-4.34533	-44.09556468	0.205510352	0.039045991	0.751163387	0.694076354	0.412017166	0.316699364	0.386378005	0.012967805	0.143389437	0.329023179	0.499714125	0.731899675	0.527451242	0.266086777	0.423661234	0.565410067	0.584342883	0.01838293	0.861634569	0.456145486	0.482331516	0.772468479	0.332808441	0.410757489	0.498815325	0.371621144	0.642273513	0.955703547	0.417200703	0.309606587	0.416539259	0.881657134	0.381917513	0.180868444	0.612563695	0.827606331	0.365736654	0.432391403	0.306709766
CPD01 VP122	-14.23564003	-67.626	-75.7654	-1.307904154	-2.76141	-13.047	-16.9293	-1.13589	-0.531491	-15.58247002	0.118997682	0.308914594	0.837840691	0.937449567	0.193211039	0.798058063	0.444565844	0.386950094	0.31474159	0.07796862	0.576538893	0.046376301	0.573179892	0.580403345	0.737832292	0.688558911	0.70708813	0.550142289	0.852528286	0.596543332	0.230951669	0.930529459	0.611862397	0.615312907	0.595455768	0.039996886	0.319840898	0.807070388	0.149327942	0.748551503	0.79268882	0.867114643	0.803489522	0.559154099	0.693609181	0.820674289	0.321381259	0.647895329	0.60308604
CPD01 VP123	-56.15674912	-47.5119	-56.1298	-28.87976362	-29.4691	-56.3739	-62.4337	-23.4458	-25.6267	-59.29522456	0.341124607	0.308914594	0.837840691	0.33195802	0.193211039	0.552770831	0.376714427	0.804664425	0.431806067	0.491203689	0.780104719	0.657190066	0.573738702	0.124716558	0.713765827	0.728014451	0.70708813	0.550142289	0.502441871	0.352135742	0.68365766	0.886086883	0.965821892	0.707758603	0.526210728	0.039996886	0.503250425	0.548969224	0.454032087	0.162831086	0.380161328	0.375795496	0.359255168	0.119877695	0.713838511	0.820674289	0.321381259	0.647895329	0.879111073
CPD01 VP124	-3.442288433	-46.2724	-58.3448	-21.77606424	-24.5491	-18.2837	-43.6166	-12.8611	-9.40152	-23.52944422	0.214910509	0.238612979	0.87044063	0.814833526	0.104862264	0.380471782	0.46026837	0.098177816	0.238800241	0.489140352	0.499592793	0.319423794	0.264240785	0.613580333	0.149793645	0.653097607	0.06646718	0.755905147	0.806570299	0.719077859	0.575086252	0.973795383	0.363951662	0.711886997	0.626198031	0.127538222	0.360433673	0.759499221	0.018540326	0.728189249	0.244729234	0.917504117	0.307923417	0.187723292	0.649405471	0.626635502	0.44522589	0.388202333	0.279850605
CPD01 VP125	-23.38146756	-34.0053	-47.1548	-4.412719321	-7.48077	-27.7754	-41.9957	-2.70637	-1.35972	-32.68858378	0.428201594	0.104502795	0.922805331	0.694076354	0.381818743	0.316699364	0.436270223	0.450134695	0.143389437	0.329023179	0.442243474	0.388634606	0.518174167	0.50551364	0.321567746	0.536606039	0.584342883	0.01838293	0.380224636	0.456145486	0.482331516	0.888813884	0.497033381	0.432764031	0.498815325	0.414109522	0.642273513	0.700157233	0.498785986	0.309606587	0.208628046	0.579669823	0.381917513	0.138226849	0.755820456	0.54918808	0.280349548	0.488721301	0.402725643
CPD01 VP126	-16.97317191	-47.0852	-57.5772	-5.148643475	-7.31606	-20.691	-34.1171	-3.81724	-2.0614	-25.54513595	0.85226389	0.308914594	0.860098877	0.95751435	0.193211039	0.829109418	0.564353536	0.592906937	0.529646377	0.174413519	0.702657414	0.380663779	0.90199869	0.437663408	0.713765827	0.728014451	0.360911832	0.892676056	0.502441871	0.460565133	0.193373411	0.886086883	0.544399323	0.615312907	0.595455768	0.207402352	0.64239403	0.734813574	0.090005503	0.162831086	0.79268882	0.370173564	0.572631695	0.856487795	0.713838511	0.820674289	0.477689147	0.847044334	0.920667902
CPD01 VP127	-47.25430849	-63.8987	-67.8127	-42.66924325	-46.8945	-44.2721	-48.9108	-33.313	-34.6283	-48.08255425	0.131961042	0.285168685	0.658221416	0.8652668	0.387399417	0.781754055	0.379475785	0.369064747	0.386210654	0.524521783	0.55961865	0.49500125	0.632885172	0.54461628	0.121272862	0.700282685	0.644419085	0.729457249	0.565870047	0.408539085	0.541812533	0.76998753	0.455014048	0.622280297	0.701043331	0.279480266	0.520941056	0.818583468	0.183986553	0.584251687	0.559376751	0.813797415	0.360850499	0.353880567	0.732036664	0.78122446	0.46704858	0.232486071	0.349061933
CPD01 VP128	3.984236442	-43.017	-38.3116	-0.596722235	-0.936567	-29.8616	-56.4052	0	0	-26.21048178	0.538202622	0.189789771	0.72745416	0.927885982	0.462000665	0.913444728	0.420355912	0.012967805	0.086423014	0.43084621	0.524270705	0.368446334	0.404792175	0.539689787	0.404233192	0.895030562	0.583829187	0.61431034	0.442458498	0.44865087	0.571704949	0.531217399	0.597467949	0.425610851	0.35358204	0.233108769	0.684288376	0.659145193	0.450066784	0.517119069	0.419942294	0.847767448	0.156094472	0.062954388	0.766802944	0.80387303	0.328904722	0.25848433	0.28063679
CPD01 VP129	-43.00316125	-38.4117	-42.8666	-51.83325762	-53.1323	-39.917	-45.6328	-43.8778	-40.7056	-44.31798063	0.268781816	0.175454573	0.680004267	0.594631565	0.272489178	0.575044825	0.301131323	0.230405842	0.346628511	0.487877849	0.588141002	0.486499737	0.645035201	0.383506122	0.339419742	0.631112698	0.116893945	0.692676546	0.33166274	0.324328331	0.462436869	0.758510398	0.351567605	0.432142348	0.656774398	0.257787144	0.62479553	0.802854071	0.483464495	0.32345494	0.504041869	0.705193746	0.334003563	0.366841637	0.74182766	0.733583833	0.322972048	0.307969393	0.439038507
CPD01 VP130	-55.12828538	-33.3575	-40.5573	-26.41279679	-28.1951	-59.994	-70.0742	-16.7167	-14.6566	-62.60124269	0.316782288	0.089565644	0.851755461	0.55724895	0.223314073	0.542993239	0.326213739	0.303152273	0.309646751	0.535826997	0.634314677	0.572528305	0.535180475	0.369241532	0.423541097	0.702416932	0.112040807	0.444209855	0.296055372	0.373788686	0.445256839	0.660943532	0.439835129	0.567467357	0.519024321	0.337472312	0.674125433	0.767306683	0.48101312	0.402152955	0.395601465	0.751104879	0.280233927	0.216203336	0.707108054	0.720370764	0.342428767	0.281461509	0.358886348
CPD01 VP131	-62.85987054	-52.0328	-56.5545	-58.12344759	-58.5937	-60.5173	-65.8345	-25.1188	-18.4822	-64.34718527	0.270311384	0.249788948	0.680223663	0.632849141	0.255113418	0.575044825	0.301131323	0.230047531	0.386801303	0.516317871	0.518596731	0.532486424	0.645035201	0.391595422	0.325414064	0.625169698	0.260234086	0.654713964	0.38134554	0.324328331	0.581098946	0.802893736	0.372650171	0.420302577	0.660652453	0.292584901	0.659640409	0.660790819	0.382959906	0.43238379	0.404346254	0.705193746	0.269089925	0.277117713	0.761179739	0.758366689	0.322972048	0.298451952	0.518784988
CPD01 VP132	-45.38462901	-47.4295	-59.0142	-22.68121663	-30.1676	-43.503	-51.4147	-19.9771	-15.0499	-48.39966451	0.179405891	0.122385357	0.715162047	0.819376028	0.222257452	0.54473849	0.279528379	0.17206672	0.261219823	0.435636665	0.532822534	0.339090475	0.548587405	0.364085078	0.23334482	0.452131531	0.493518107	0.659091992	0.777664066	0.361732419	0.424519298	0.727149396	0.501144544	0.483367033	0.721911373	0.223707097	0.307826961	0.74642494	0.597478727	0.612071401	0.567076262	0.651768611	0.369365622	0.394650465	0.780336722	0.815343506	0.437820961	0.276630742	0.450035285
CPD01 VP133	-63.48345377	-47.9692	-51.3311	-23.16923302	-27.2288	-62.4403	-67.89	-13.6231	-9.34596	-65.68672688	0.157613082	0.10933424	0.811346615	0.542607464	0.005028883	0.829109418	0.444565844	0.386950094	0.31474159	0.316096197	0.296425848	0.657190066	0.52062779	0.437663408	0.204089526	0.425468672	0.70708813	0.449255151	0.466297324	0.352135742	0.68365766	0.995027995	0.537702198	0.615312907	0.820034216	0.039996886	0.503250425	0.734813574	0.454032087	0.213747694	0.79268882	0.5	0.359255168	0.559154099	0.713838511	0.970152833	0.477689147	0.365866685	0.885736199
CPD01 VP134	-67.56897903	-66.8255	-69.5954	-69.22447864	-52.2251	-65.3481	-70.3917	-35.2715	-33.869	-68.98033951	0.176429554	0.202085326	0.645503332	0.661832998	0.291011095	0.633354799	0.257160296	0.231935701	0.275271504	0.559589193	0.524824264	0.537441925	0.594532851	0.440783469	0.211105454	0.56178909	0.088001229	0.616329544	0.224501845	0.39010467	0.67087714	0.740807112	0.350786762	0.511515743	0.522374599	0.262072049	0.340842612	0.898852421	0.230262314	0.648818929	0.431025997	0.612168599	0.274066439	0.296532175	0.764063544	0.798519231	0.364150649	0.407576289	0.45905621
CPD01 VP135	-4.891737667	-40.5594	-54.2006	-4.925433184	-9.53245	-16.7691	-40.9892	-3.07556	-1.65928	-22.94046883	0.356753741	0.180399167	0.922481195	0.919130195	0.368621224	0.635645242	0.436270223	0.012967805	0.014748273	0.493423927	0.342271997	0.730532438	0.393723001	0.425087328	0.263351647	0.576359294	0.584342883	0.690967512	0.134052766	0.320746654	0.431382505	0.898572694	0.597467949	0.659155525	0.63446733	0.042326608	0.708411087	0.912944479	0.054751151	0.44723343	0.06602743	0.930069485	0.155331654	0.129495954	0.962596828	0.902043143	0.439584765	0.382224642	0.397215555
CPD01 VP136	-46.98239662	-38.3708	-51.2549	-22.46080719	-30.0143	-46.1601	-55.5316	-17.1018	-11.4117	-51.25699831	0.17620494	0.142988662	0.688716828	0.857132382	0.355033496	0.786571666	0.350568123	0.257478041	0.344491113	0.567431101	0.527567641	0.545960028	0.527853446	0.521238335	0.093796111	0.488731138	0.459732264	0.517911231	0.079964207	0.324833431	0.598037875	0.825664547	0.508866853	0.601957315	0.71443804	0.197417389	0.319180516	0.472583226	0.52091747	0.625691733	0.334754843	0.692084476	0.308078314	0.397493247	0.7399253	0.789589395	0.462412792	0.228338811	0.454858768
CPD01 VP137	-53.01346401	-39.8237	-45.8703	-12.06589359	-17.9473	-54.5079	-62.2995	-8.17046	-5.13074	-57.65648201	0.428201594	0.189789771	0.761926431	0.694076354	0.428213388	0.316699364	0.436270223	0.012967805	0.412749316	0.43084621	0.524270705	0.330631629	0.518174167	0.487573461	0.263351647	0.600235051	0.660309498	0.102175938	0.211323078	0.261249396	0.487052409	0.789349867	0.332808441	0.588655634	0.37759452	0.158117593	0.720154173	0.660262082	0.187349402	0.309606587	0.042866029	0.881657134	0.381917513	0.180868444	0.755820456	0.827606331	0.274490433	0.313950127	0.353711563
CPD01 VP138	-51.94946874	-40.9256	-47.62	-3.379686202	-5.74154	-52.019	-61.2231	-2.17223	-1.37567	-56.58628437	0.062791367	0.267651614	0.764403559	0.649572242	0.336803574	0.777885525	0.235086327	0.236208061	0.378542143	0.343282887	0.304534316	0.304664485	0.410375106	0.709846885	0.468830295	0.750480638	0.782638313	0.232340922	0.08053179	0.346233857	0.62023582	0.794344624	0.475959961	0.447618976	0.565604862	0.228225656	0.488220872	0.60129351	0.41648224	0.36644094	0.123028277	0.977392616	0.373885879	0.088644794	0.681174788	0.842688283	0.268114669	0.351388099	0.424522949
CPD01 VP139	-75.03459504	-78.9139	-78.4657	-5.970559348	-10.7128	-71.8811	-75.2067	-4.58824	-2.68941	-75.12064752	0.117087463	0.079877035	0.561590363	0.582399984	0.360745634	0.622762924	0.591692194	0.707463577	0.524894706	0.376640944	0.329176416	0.43626552	0.418427102	0.344847882	0.576674831	0.807110925	0.746020358	0.753588824	0.768371225	0.384552559	0.56111297	0.71352995	0.214639095	0.702277015	0.912609534	0.391524477	0.609624676	0.905241894	0.801331485	0.603314664	0.11059963	0.976649577	0.588154075	0.09218779	0.832405641	0.822491326	0.646994269	0.435452255	0.425047789
CPD01 VP140	-60.85080888	-52.4261	-57.6064	-22.8216109	-27.9737	-58.8036	-64.971	-16.1194	-13.3311	-62.91090444	0.325648569	0.081190693	0.656258586	0.641386805	0.292483453	0.642217536	0.384652709	0.286985795	0.245374119	0.600517827	0.614821215	0.415879421	0.561460622	0.552665898	0.380278048	0.664467886	0.468223032	0.527692132	0.364641084	0.474997488	0.42768879	0.675134929	0.440302858	0.429034376	0.639254853	0.264708474	0.532422208	0.328387125	0.447148798	0.418908823	0.469878078	0.800197324	0.228615387	0.235278162	0.715944464	0.678232049	0.371980372	0.388432452	0.43879895
CPD01 VP141	-60.8508	-39.03	-47.3585	-22.8216	-32.3043	-22.2503	-29.5987	-21.6363	-17.1376	-45.22475	0.112498694	0.28260438	0.62069713	0.819498136	0.173543391	0.653649665	0.356044484	0.23046811	0.338520079	0.559414508	0.66216505	0.493980776	0.530476507	0.53659721	0.379447188	0.406696994	0.102139304	0.377415881	0.051927888	0.450375419	0.411821403	0.692004333	0.459771448	0.464393411	0.698746589	0.173705069	0.685995625	0.921872437	0.359898738	0.590684433	0.248378847	0.612438134	0.235122073	0.130741506	0.757538692	0.6780511	0.343225902	0.40368848	0.538219917
CPD01 VP142	-67.94485445	-49.2329	-54.5823	-49.51309455	-47.8575	-67.6614	-75.976	-32.1571	-32.3766	-71.96042722	0.236277194	0.174189454	0.774479815	0.55456567	0.215463494	0.812707742	0.227888453	0.184770204	0.397232729	0.546375584	0.519860916	0.433167798	0.474308297	0.461318853	0.122309957	0.774220986	0.15508146	0.759422038	0.986685085	0.371116142	0.439963793	0.856606145	0.458489904	0.48748647	0.502201551	0.350848227	0.396381135	0.607931286	0.232483516	0.519209359	0.390837267	0.536946077	0.249409354	0.420609066	0.794671591	0.797944302	0.397331236	0.275457123	0.584753785
CPD01 VP143	-67.9449	-52.3761	-56.2581	-49.5131	-55.8787	-55.9761	-60.5846	-41.5077	-37.6345	-64.26475	0.268781816	0.18408457	0.696009888	0.632849141	0.255113418	0.575044825	0.301131323	0.323243247	0.349406696	0.516317871	0.583612566	0.551438013	0.627237902	0.406795722	0.110542436	0.625169698	0.281129501	0.722285925	0.352360531	0.412829528	0.581098946	0.839303919	0.35755278	0.420302577	0.542899405	0.29191216	0.380435676	0.660790819	0.240347459	0.504098804	0.434574548	0.764695457	0.269089925	0.319173179	0.712691061	0.771556236	0.322972048	0.297583067	0.438192287
CPD01 VP144	-31.18031073	-35.4588	-46.0336	-30.1514542	-32.1191	-40.0676	-58.4482	-25.795	-23.0413	-44.81425536	0.262269353	0.060053554	0.821270335	0.726555334	0.235794833	0.526594871	0.34266681	0.197749477	0.27523469	0.532213938	0.500209908	0.606706848	0.464626808	0.474150691	0.031396964	0.462235953	0.02683058	0.667724071	0.933204497	0.314822514	0.474114624	0.849073564	0.429352063	0.484948259	0.692870065	0.268686283	0.466358818	0.841154931	0.583999459	0.479510843	0.374061486	0.599778416	0.236268741	0.39970234	0.768655885	0.757228769	0.418096474	0.164997175	0.311173891
CPD01 VP145	-58.1223	-30.2448	-35.5451	-58.278	-36.2571	-30.5412	-33.936	-29.1784	-26.4766	-46.02915	0.228433424	0.210926765	0.611976466	0.595465495	0.333340755	0.759485787	0.299295479	0.340902024	0.388289421	0.458659303	0.561197606	0.442623276	0.613188333	0.364605431	0.13930122	0.626117179	0.112405317	0.580710189	0.308403938	0.369787819	0.625725302	0.725367501	0.414819892	0.563861053	0.517711212	0.257233139	0.548720794	0.761996152	0.176904429	0.464695456	0.505300084	0.651665576	0.306185566	0.359298813	0.76614289	0.756076519	0.386579731	0.397585563	0.447629371
CPD01 VP146	-81.59807153	-56.0613	-60.0695	-10.44996582	-15.9827	-79.2275	-85.3585	-8.25682	-4.64601	-83.47828577	0.15467535	0.449991398	0.694793504	0.471702217	0.691636828	0.722668042	0.394153146	0.751440176	0.687581831	0.354372493	0.437032741	0.544577365	0.65754842	0.247648688	0.142859491	0.795961689	0.45552291	0.648514465	0.323773891	0.415473446	0.470582775	0.829824772	0.176115707	0.810058592	0.820548333	0.67771368	0.42564893	0.527110726	0.060393413	0.7921138	0.629739352	0.681742899	0.539375235	0.587732123	0.779776653	0.734832847	0.502365197	0.111300379	0.39521882
CPD01 VP147	-18.92745669	-35.09	-43.6131	-5.187693652	-8.81534	-29.8915	-49.2262	-3.97298	-1.93192	-34.07682834	0.135059355	0.20154762	0.891903693	0.694076354	0.428213388	0.901253445	0.436270223	0.012967805	0.289083111	0.43084621	0.473102867	0.528253554	0.518174167	0.438439419	0.263351647	0.809201646	0.371985951	0.090250671	0.136712476	0.620345486	0.487052409	0.860436469	0.408364804	0.509838593	0.493467934	0.234315874	0.461673269	0.660262082	0.373894147	0.312640507	0.484851457	0.979443956	0.423063223	0.156323515	0.631356136	0.611596067	0.415658624	0.385512433	0.326536972
CPD01 VP148	-74.06427427	-70.8945	-72.6576	-48.74383601	-44.9731	-72.1861	-76.5362	-33.0757	-33.5403	-75.30023713	0.098331574	0.225768124	0.681006651	0.874907827	0.090447654	0.460899504	0.164744386	0.122412021	0.278831361	0.263862418	0.378852971	0.522217845	0.384276507	0.72501679	0.326215799	0.530378656	0.057068295	0.859462115	0.911555431	0.54030199	0.712785981	0.777896093	0.44244845	0.432764031	0.732714142	0.480355768	0.586069503	0.790670792	0.348752852	0.651518498	0.32912439	0.806555855	0.329942102	0.491851922	0.762129755	0.764510141	0.336234201	0.193416463	0.477224479
CPD01 VP149	-21.67940565	-38.7441	-43.0095	-5.590100909	-7.78257	-33.21	-62.4389	-2.14598	-1.63264	-42.05915283	0.15585894	0.235266071	0.983079884	0.982282138	0.228974745	0.850312858	0.165253226	0.404156072	0.416824202	0.704653005	0.293618458	0.43385514	0.295682692	0.486624612	0.000965709	0.675889895	0.557353577	0.136067294	0.794140918	0.652714026	0.268859435	0.530605882	0.618719728	0.378489556	0.531527582	0.045515822	0.6525563	0.99122023	0.311548613	0.663639568	0.021248534	0.701871969	0.165744445	0.477672572	0.777521893	0.504798153	0.081150916	0.133812111	0.47869596
CPD01 VP150	-25.45293954	-39.885	-49.743	0	-0.741692	-29.1402	-39.6853	0	0	-32.56911977	0.379932962	0.168067146	0.881083066	0.676957886	0.428213388	0.713001519	0.386378005	0.056003831	0.412749316	0.706151489	0.428112016	0.330631629	0.527451242	0.612926021	0.263351647	0.903105412	0.778659527	0.508213724	0.801798367	0.674067956	0.722636202	0.772468479	0.64690327	0.262652712	0.590713908	0.000870648	0.626637971	0.592545192	0.328553217	0.309606587	0.042866029	0.979443956	0.301189127	0.078256821	0.612563695	0.827606331	0.124126135	0.218322605	0.353711563
CPD01 VP151	-27.77504201	-51.0264	-63.457	-25.70187613	-27.9093	-33.8127	-49.6549	-19.2376	-17.28	-38.714971	0.170277003	0.243215194	0.960935863	0.67673719	0.344629005	0.878228433	0.023282221	0.294587871	0.165003621	0.318044573	0.53087273	0.376424412	0.279591846	0.397263482	0.47034135	0.557798276	0.014103596	0.865408133	0.451586728	0.630538376	0.365914537	0.748640861	0.643488083	0.641621669	0.648706008	0.134284703	0.58905314	0.885782676	0.117893112	0.712484528	0.227280559	0.99099762	0.151123449	0.040211966	0.69656458	0.94363457	0.170381959	0.074179437	0.283722348
CPD01 VP152	-44.29962541	-40.2197	-54.2104	-24.70899947	-31.7463	-42.7257	-50.8971	-18.6371	-11.5406	-47.5983627	0.253050184	0.094850998	0.597736122	0.627728746	0.16362635	0.631999852	0.280168554	0.337994455	0.291245713	0.606060198	0.514601809	0.515419467	0.552054687	0.438551755	0.059257954	0.573357132	0.37280521	0.439976876	0.982333854	0.322005721	0.609583528	0.775120886	0.472015845	0.455451902	0.656486545	0.22370841	0.566084959	0.51256246	0.259428427	0.341193152	0.314981947	0.765794957	0.238473469	0.160717656	0.701756451	0.846198851	0.288760959	0.300276881	0.411874253
CPD01 VP153	-10.85234384	-59.4455	-71.3843	-1.115847146	-2.0836	-10.6349	-10.6846	-0.771516	0	-10.76847192	0.337122644	0.308914594	0.029667752	0.10371284	0.193211039	0.829109418	0.76095747	0.65594817	0.928529407	0.38019675	0.264562677	0.657190066	0.248355248	0.124716558	0.759272641	0.728014451	0.70708813	0.550142289	0.942469565	0.352135742	0.68365766	0.995027995	0.488612135	0.770043193	0.526210728	0.207402352	0.4	0.734813574	0.360595569	0.115334742	0.79268882	0.700758236	0.940764686	0.276265366	0.713838511	0.277487026	0.669081806	0.916714818	0.966250018
CPD01 VP154	-13.01044973	-35.5506	-43.0962	-1.544658319	-1.99715	-48.534	-66.8306	-1.04508	-0.822653	-39.92052487	0.487635346	0.126636276	0.832201011	0.541278863	0.090447654	0.685053047	0.388116669	0.352093204	0.154020801	0.614891775	0.60117373	0.730085903	0.410733609	0.742505417	0.418179856	0.936853114	0.628852364	0.320756327	0.08053179	0.518922397	0.37920711	0.794344624	0.51234989	0.539375414	0.64882466	0.264825303	0.320037088	0.60129351	0.003057509	0.414460679	0.123028277	0.873774965	0.171095806	0.423828668	0.681174788	0.842688283	0.268114669	0.287482766	0.424522949
CPD01 VP155	-63.78657548	-29.7196	-36.3796	-16.96656206	-25.6817	-64.5654	-72.7471	-11.1876	-7.00016	-68.26683774	0.43322401	0.211450162	0.761926431	0.511195074	0.462000665	0.777033611	0.386378005	0.450134695	0.392683621	0.749721481	0.683936029	0.264278417	0.404792175	0.487573461	0.423661234	0.536606039	0.660309498	0.927586106	0.296544376	0.44865087	0.482331516	0.762004184	0.332808441	0.425610851	0.37759452	0.158117593	0.720154173	0.76647395	0.450066784	0.309606587	0.105267914	0.579669823	0.156094472	0.062954388	0.812115076	0.877766343	0.274490433	0.313950127	0.353711563
CPD01 VP156	-21.44980669	-38.5348	-44.0951	-5.886984745	-10.5236	-19.0399	-21.8491	-4.57213	-3.03679	-21.64945335	0.337122644	0.308914594	0.5	0.858311678	0.424522763	0.829109418	0.543673019	0.291817738	0.928529407	0.426050106	0.57210139	0.657190066	0.905671653	0.633983223	0.759272641	0.728014451	0.70708813	0.909834239	0.502441871	0.352135742	0.751683886	0.680827169	0.544399323	0.533740847	0.479276423	0.27698721	0.377517499	0.740228056	0.129640174	0.213747694	0.885462204	0.700758236	0.658236723	0.856487795	0.590189249	0.792939409	0.199679992	0.365866685	0.29978603
CPD01 VP157	-64.77512219	-38.8852	-47.5211	-43.3945509	-43.4391	-63.0307	-69.5617	-29.3928	-27.1055	-67.1684111	0.206700022	0.207208456	0.70921753	0.644173837	0.238760638	0.527676885	0.299027546	0.249171717	0.396661833	0.452298006	0.516187872	0.48655987	0.527357279	0.4640831	0.284054898	0.574075472	0.086797787	0.658799827	0.209287159	0.420566773	0.55458578	0.728647498	0.364228303	0.421601483	0.600194069	0.325231161	0.370411639	0.674756286	0.408167572	0.559704965	0.514049813	0.743858212	0.327144905	0.291730273	0.71149592	0.699333665	0.390841134	0.36411714	0.443649491
CPD01 VP158	-15.66476024	-58.2781	-64.1148	-15.59480625	-23.2444	-51.2356	-70.2761	-12.2688	-6.96843	-42.97043012	0.763504641	0.17060893	0.839545749	0.549477514	0.36044958	0.757367231	0.252458579	0.335078076	0.22413492	0.470033761	0.689881492	0.561949283	0.67199614	0.41136132	0.110785592	0.122980666	0.456854072	0.175605239	0.025071528	0.403390303	0.689299347	0.784065459	0.389210165	0.391325424	0.608217144	0.310505373	0.35299377	0.392613871	0.130991652	0.567428025	0.246501982	0.55611151	0.22492497	0.140526536	0.79275354	0.647423947	0.435260031	0.233220823	0.310210105
CPD01 VP159	-46.91045891	-34.8643	-44.2671	-7.636804431	-12.8355	-45.0915	-56.1792	-5.91644	-3.72973	-51.54482946	0.274532602	0.105313513	0.809886428	0.757577957	0.428213388	0.973654445	0.436270223	0.012967805	0.391802512	0.349447257	0.524270705	0.388634606	0.703285393	0.50551364	0.387194789	0.600235051	0.584342883	0.156883953	0.211323078	0.303749093	0.487052409	0.84243564	0.48995588	0.588655634	0.569547552	0.414109522	0.416680754	0.745058852	0.104071967	0.36644094	0.042866029	0.847762663	0.381917513	0.219457548	0.681174788	0.827606331	0.415658624	0.488721301	0.402725643
CPD01 VP160	-45.52760774	-53.0229	-60.0181	-34.17180829	-34.3531	-44.7244	-54.2857	-29.1632	-27.7388	-49.90665387	0.236277194	0.116858434	0.754741272	0.567967526	0.333235581	0.654457663	0.276551687	0.216176559	0.435363281	0.44412813	0.669654522	0.533420057	0.481625133	0.513962056	0.098302368	0.629273377	0.011771331	0.783810073	0.380603779	0.412821715	0.414575429	0.760239026	0.391601441	0.602183366	0.67847892	0.268228542	0.625484452	0.461507377	0.207809802	0.669239341	0.590643018	0.692908439	0.2194853	0.28070656	0.776595701	0.838265205	0.427760566	0.275457123	0.382910867
CPD01 VP161	-36.21310395	-71.1115	-76.6349	-4.620929422	-7.68792	-40.7371	-51.4127	-3.14949	-1.82512	-43.81290198	0.212796011	0.080679133	0.620872646	0.977624334	0.044212149	0.39926451	0.234454997	0.131344314	0.41521715	0.406614095	0.427264432	0.435706239	0.498846401	0.715984635	0.308265289	0.930139201	0.636195381	0.639690309	0.563936998	0.466225717	0.67441864	0.692488863	0.420500819	0.27754057	0.550358633	0.057984917	0.682139935	0.92491622	0.124618159	0.734870935	0.2514587	0.963696591	0.393613274	0.034023168	0.548585254	0.838862371	0.217171452	0.09853429	0.318296256
CPD01 VP162	-53.64738313	-23.6324	-30.157	-10.96256496	-18.2736	-55.8268	-67.2084	-7.57938	-3.71166	-60.42789157	0.295768207	0.053975035	0.643186104	0.661137483	0.428213388	0.777033611	0.386378005	0.045133693	0.412749316	0.536478121	0.344996884	0.264278417	0.518174167	0.266086777	0.423661234	0.600235051	0.360321759	0.895331095	0.211323078	0.303749093	0.487052409	0.789349867	0.332808441	0.416097389	0.498815325	0.304877471	0.642273513	0.76647395	0.190244099	0.309606587	0.042866029	0.881657134	0.381917513	0.180868444	0.755820456	0.877766343	0.415658624	0.488721301	0.353711563
CPD01 VP163	-37.61737555	-32.644	-37.8733	-27.18716805	-34.6847	-34.0318	-38.5801	-22.7659	-15.2704	-38.09873777	0.275405674	0.217905476	0.623261473	0.618097662	0.325688931	0.66627176	0.244629012	0.303163168	0.446301015	0.517179277	0.537473102	0.472716236	0.554066671	0.383506122	0.221950111	0.652027362	0.448967497	0.772395862	0.188082275	0.412897849	0.415133795	0.721188222	0.351567605	0.42453104	0.643247372	0.242334699	0.596530374	0.763534433	0.265088907	0.491224202	0.504041869	0.619692809	0.253835571	0.359298813	0.715572898	0.758070569	0.318302288	0.334420182	0.455153439
CPD01 VP164	-53.17640373	-37.449	-45.2398	-22.21590836	-29.684	-53.1684	-63.8328	-14.5118	-9.19868	-58.50460187	0.310093112	0.005795032	0.866604054	0.802006494	0.317398269	0.778356856	0.385933984	0.290928686	0.310575684	0.542992295	0.535832594	0.476294817	0.660831424	0.385899293	0.300580971	0.493720437	0.497251537	0.496112322	0.541662556	0.473503849	0.679398077	0.726450101	0.533438796	0.637636295	0.555238768	0.226254226	0.682287793	0.540835879	0.366395307	0.458232638	0.365760947	0.535365597	0.208376731	0.18998018	0.782651871	0.720870976	0.291257385	0.308929451	0.495144543
CPD01 VP165	-53.1764	-60.2002	-62.5542	-22.2159	-58.7306	-62.6989	-67.0045	-32.8237	-33.2199	-60.09045	0.253625465	0.241012603	0.676824932	0.615630092	0.296688908	0.632721592	0.235520468	0.26734825	0.437454241	0.487325139	0.510768329	0.601230127	0.589052937	0.370044595	0.296778203	0.768810283	0.035123765	0.584255019	0.31024796	0.383531724	0.492585471	0.743477679	0.351567605	0.531034897	0.514551775	0.252658605	0.68842628	0.752818965	0.230301964	0.572229994	0.485611293	0.778311551	0.244382907	0.357439336	0.730161448	0.752876856	0.328429327	0.396857243	0.484157779
CPD01 VP166	-53.1764	-57.1827	-60.8092	-22.2159	-62.2384	-39.0634	-43.887	-55.1311	-54.8265	-48.5317	0.174864938	0.194756278	0.692991414	0.792790606	0.273154217	0.556700463	0.242288251	0.3595024	0.413061401	0.500106201	0.521047398	0.528231294	0.620332865	0.373206963	0.185055129	0.700139886	0.079157816	0.691433583	0.220136777	0.414792585	0.519037875	0.819673306	0.37296761	0.495511879	0.627898483	0.235740236	0.5614126	0.748573493	0.364578298	0.593487396	0.494231253	0.725469442	0.263710957	0.277117713	0.775886126	0.782212876	0.410434725	0.356639756	0.400086973
CPD01 VP167	-68.810637	-47.0389	-52.0798	-32.46898653	-32.8468	-67.202	-74.7444	-19.9	-18.7036	-71.7775185	0.060886088	0.013816932	0.755748181	0.935390934	0.347458104	0.884971706	9.78E-06	0.235091021	0.484519046	0.594894219	0.36123392	0.41392895	0.658010285	0.355923189	0.090016619	0.979355073	0.042619076	0.642740423	0.226222209	0.421568633	0.485741302	0.752374357	0.515073733	0.558680512	0.711094774	0.49247744	0.542648915	0.853519772	0.373577334	0.695056491	0.374324078	0.806526454	0.056642325	0.137313796	0.853940934	0.56052362	0.469378397	0.333616636	0.440554216
CPD01 VP168	-63.63564912	-32.706	-40.9847	-22.27203059	-27.4649	-61.4364	-68.6613	-14.8556	-8.92708	-66.14847456	0.249602987	0.232526891	0.70585336	0.649639321	0.255440326	0.716922656	0.213869079	0.356967171	0.406356542	0.482088373	0.518765581	0.459670117	0.580088114	0.448066008	0.417758951	0.492139889	0.317144807	0.589957476	0.248344229	0.397095367	0.612098402	0.822250441	0.398818598	0.506840856	0.633209494	0.313576225	0.58457311	0.890713782	0.328286101	0.50261324	0.423722295	0.769037929	0.291566777	0.337046464	0.7481201	0.688453162	0.467637294	0.382346492	0.368676501
CPD01 VP169	-40.9655968	-39.6159	-46.7559	-20.17356304	-25.2179	-38.6501	-47.6917	-13.8944	-8.03283	-44.3286484	0.215085612	0.084738906	0.77212861	0.67583335	0.329544651	0.741858324	0.305149294	0.215913043	0.367544076	0.446256292	0.625507256	0.475928633	0.648478566	0.519687784	0.26085086	0.725234166	0.304468172	0.749663328	0.045709375	0.38698933	0.43017828	0.697334307	0.495427577	0.544904095	0.707493194	0.239106811	0.676739532	0.999418448	0.444696494	0.538134268	0.479589716	0.626953607	0.31841204	0.305438762	0.729301587	0.672771218	0.325235607	0.213624318	0.372846186
CPD01 VP170	-51.44494341	-40.3103	-45.484	-38.22920022	-40.4673	-51.2423	-60.4433	-23.6788	-20.3595	-55.9441217	0.18176037	0.314800723	0.808098894	0.60613196	0.256028469	0.767523094	0.351454541	0.249628069	0.272058751	0.578061446	0.585223312	0.358875637	0.665081005	0.384181773	0.23494984	0.895999733	0.17700449	0.748228646	0.346403413	0.324221814	0.430523912	0.831867412	0.509963676	0.388039203	0.714363974	0.345760505	0.410298728	0.713858209	0.302160138	0.471193246	0.293488673	0.650495704	0.311206517	0.406284102	0.710957068	0.711666508	0.374808427	0.175462715	0.316805584
CPD01 VP171	-28.46893899	-40.2905	-48.6308	-7.334459065	-11.4203	-37.0242	-50.9321	-3.88315	-2.23339	-39.7005195	0.062791367	0.189789771	0.891903693	0.664086979	0.304736085	0.838116456	0.420355912	0.049316529	0.412749316	0.540207625	0.524270705	0.330631629	0.518174167	0.709846885	0.082542319	0.965522255	0.220604848	0.102175938	0.211323078	0.261249396	0.487052409	0.662907521	0.597467949	0.454943219	0.498815325	0.228225656	0.431979659	0.770975819	0.211557803	0.517119069	0.042866029	0.881657134	0.381917513	0.180868444	0.681174788	0.827606331	0.100338296	0.296821791	0.326536972
CPD01 VP172	-17.56338473	-48.6358	-58.7355	-18.01308857	-26.1664	-47.6335	-63.1599	-13.7056	-8.37432	-40.36164236	0.462449159	0.299126278	0.870532099	0.599766665	0.104982986	0.570860571	0.011614204	0.37379018	0.321217925	0.466079837	0.596151274	0.436569801	0.608630933	0.405545639	0.196101699	0.194039254	0.463376015	0.523060854	0.235857379	0.426467125	0.59010994	0.751287369	0.517110298	0.465933635	0.561355814	0.203552096	0.46614763	0.382755659	0.215398558	0.5017235	0.321627489	0.567499086	0.207615139	0.38126663	0.738792933	0.647423947	0.344760846	0.411396887	0.552416837
CPD01 VP173	-23.36165873	-24.8857	-30.8526	-3.715138886	-3.6228	-28.5738	-52.5176	-2.33559	-2.33408	-37.93962937	0.241992113	0.215228342	0.922805331	0.622218512	0.139954849	0.979842603	0.03936807	0.14373051	0.120156619	0.706151489	0.312583422	0.713138841	0.518174167	0.257325117	0.483739384	0.64872719	0.174798514	0.102175938	0.526881398	0.60704559	0.555197042	0.84243564	0.365479796	0.540219413	0.569547552	0.314014902	0.461673269	0.679736853	0.390988571	0.259339135	0.264130765	0.714701449	0.109807621	0.078256821	0.884748791	0.902043143	0.274007814	0.34227066	0.430390123
CPD01 VP174	-58.42984597	-49.1062	-54.0201	-33.05336813	-35.7078	-57.7029	-66.9875	-16.5474	-9.80199	-62.70867299	0.244475666	0.174189454	0.795484524	0.549617459	0.333235581	0.639784816	0.238578447	0.298030419	0.304923467	0.546375584	0.495315263	0.559924324	0.444423266	0.529338533	0.122309957	0.612683092	0.284690483	0.600237403	0.68937609	0.474071892	0.508274256	0.875906179	0.405581838	0.395472947	0.523797393	0.230602811	0.329217348	0.65926549	0.354909131	0.341193152	0.562578092	0.536946077	0.315063665	0.271840863	0.74174617	0.736575835	0.306103509	0.300276881	0.472626384
CPD01 VP175	-6.385583123	-29.4287	-36.8318	-6.76542646	-11.2501	-19.3653	-38.4194	-5.69049	-3.61298	-22.40249156	0.257613737	0.308914594	0.977255648	0.33195802	0.522350346	0.798058063	0.444565844	0.185615869	0.928529407	0.174413519	0.780104719	0.657190066	0.432381178	0.124716558	0.371774411	0.695501324	0.720602256	0.892676056	0.502441871	0.352135742	0.68365766	0.680827169	0.537702198	0.466116676	0.526210728	0.498199281	0.503250425	0.789565001	0.090005503	0.213747694	0.79268882	0.1528414	0.359255168	0.856487795	0.906325923	0.792939409	0.477689147	0.570269719	0.29978603
CPD01 VP176	4.008802784	-20.1126	-30.6037	-2.929239925	-3.24228	3.21989	3.33756	-1.76038	-1.48193	3.673181392	0.262145318	0.308914594	0.977255648	0.795641627	0.001008879	0.798058063	0.597940369	0.592906937	0.286003635	0.944532043	0.555577597	0.189117151	0.90199869	0.025782018	0.371774411	0.113288005	0.115301714	0.550142289	0.432319187	0.159656178	0.048315265	0.487378605	0.537702198	0.542742747	0.526210728	0.207402352	0.64239403	0.492631503	0.454032087	0.56179791	0.826806468	0.370173564	0.42689125	0.119877695	0.605359669	0.876915569	0.321381259	0.570269719	0.296064562
CPD01 VP177	-66.34652408	-57.0904	-61.317	-26.66050522	-30.2754	-65.9197	-74.2762	-17.9843	-12.3116	-70.31136204	0.104858127	0.179231476	0.840739257	0.166865691	0.235902234	0.672829874	0.044609384	0.418335412	0.131464788	0.244178041	0.084202849	0.301104487	0.206846838	0.517286752	0.411890153	0.139885184	0.360911832	0.213118283	0.292208779	0.879506495	0.981334797	0.8210482	0.848656173	0.394154496	0.997156944	0.039344404	0.132912177	0.109253863	0.82884306	0.061527495	0.342696831	0.809971035	0.215269967	0.428092193	0.979916389	0.733403964	0.497338215	0.445328428	0.871435482
CPD01 VP178	-11.02488249	-30.6997	-36.3289	-2.240844616	-2.27566	-24.8596	-41.9118	-1.28366	-1.39223	-26.46834124	0.041207448	0.224231592	0.894414868	0.784416053	0.005912828	0.77280304	0.396054517	0.48110708	0.342716053	0.70745874	0.436537958	0.718120232	0.736365523	0.262747777	0.344298503	0.643917276	0.755122304	0.028457182	0.026634074	0.339485961	0.392758855	0.610920899	0.749517614	0.693264533	0.749970459	0.215270156	0.566066312	0.773061514	0.024941994	0.634711059	0.135672004	0.948699574	0.400200809	0.341705413	0.58723969	0.823310892	0.20550218	0.389684607	0.478315861
CPD01 VP179	-59.9147	-47.6076	-51.4195	-53.0341	-53.4622	-57.8739	-62.8739	-20.2099	-14.1683	-61.3943	0.177809728	0.211714032	0.685761473	0.632849141	0.255113418	0.750768928	0.247839518	0.299890785	0.386801303	0.495448568	0.518596731	0.532486424	0.621564348	0.499377663	0.444494613	0.652027362	0.267127199	0.539717244	0.38134554	0.375945277	0.415133795	0.758510398	0.351567605	0.420302577	0.660652453	0.292584901	0.393248282	0.796045014	0.265088907	0.47925879	0.404346254	0.705193746	0.256795187	0.357439336	0.761179739	0.796918689	0.305223663	0.297583067	0.460887086
CPD01 VP180	-60.3476888	-38.0027	-47.2338	-40.15952792	-41.2594	-59.0269	-67.0627	-26.3624	-23.4015	-63.7051944	0.263876105	0.173905142	0.693502747	0.707504504	0.314585242	0.608210935	0.225738755	0.29351233	0.322610276	0.485407546	0.548544634	0.501402081	0.532296949	0.429512843	0.277527069	0.519411169	0.116893945	0.467562634	0.335378	0.356941784	0.640657945	0.720583219	0.351567605	0.499165397	0.579450643	0.314023296	0.519588927	0.630433393	0.234223934	0.663337859	0.516766529	0.770144466	0.291373453	0.360908717	0.725959923	0.684236943	0.328429327	0.302296807	0.445241127
CPD01 VP181	-22.56039598	-29.5022	-41.7056	-1.12977861	-1.66499	-31.3312	-54.6144	-0.710803	0	-38.58739799	0.331854973	0.027940183	0.977509252	0.927885982	0.277546587	0.721577684	0.473401855	0.41171365	0.014834312	0.578835472	0.502502377	0.354080302	0.622186159	0.4823914	0.468830295	0.740779726	0.498473728	0.229019868	0.800989857	0.575582764	0.421698813	0.794344624	0.604921903	0.670535515	0.355327267	0.104248594	0.488220872	0.60129351	0.365596877	0.36644094	0.123028277	0.843110022	0.342995664	0.05968704	0.648423091	0.806361622	0.268114669	0.368787936	0.424522949
CPD01 VP182	-21.2027705	-51.9829	-68.5609	-0.997530518	-2.15727	-21.3827	-28.6635	-0.749169	0	-24.93313525	0.905791937	0.754424581	0.614903565	0.5	0.638541371	0.313027488	0.597060789	0.526664737	0.03471835	0.415042469	0.686158658	0.506278821	0.099493471	0.59986361	0.787699075	0.958944237	0.676245835	0.731183834	0.176703073	0.788695295	0.58969059	0.607588566	0.537702198	0.370590281	0.820034216	0.207402352	0.319840898	0.635417598	0.454032087	0.079115241	0.016093264	0.45193016	0.412391426	0.062097435	0.693609181	0.127546403	0.177649277	0.587854805	0.55836629
CPD01 VP183	-9.414022749	-16.5391	-25.8325	0	-0.840736	-14.7133	-44.6116	0	0	-27.01281137	0.098331574	0.189789771	0.940282135	0.694076354	0.462000665	0.916280402	0.225791732	0.091077526	0.120156619	0.43084621	0.499714125	0.295706884	0.518174167	0.50551364	0.423661234	0.600235051	0.794547703	0.395331095	0.211323078	0.328974936	0.588926253	0.879155961	0.597467949	0.425610851	0.732714142	0.314014902	0.388935095	0.660262082	0.349962744	0.70587073	0.32912439	0.857696511	0.127976403	0.180868444	0.833116925	0.815188605	0.242697344	0.415527744	0.326536972
CPD01 VP184	-67.33547372	-41.9944	-44.7853	-47.77649491	-46.9622	-66.5312	-75.3035	-27.8042	-26.3902	-71.31948686	0.098331574	0.225768124	0.868808199	0.939979982	0.304736085	0.568008803	0.371313169	0.182730415	0.278831361	0.706151489	0.67285339	0.392696807	0.384276507	0.496026397	0.332137242	0.819726762	0.071284209	0.61318957	0.31444379	0.475098089	0.686333533	0.588170006	0.631589654	0.374178028	0.696657308	0.480355768	0.445321552	0.955058649	0.041498237	0.416661167	0.413821341	0.806555855	0.376778984	0.47357665	0.972624914	0.985933965	0.463242903	0.140455013	0.239074819
CPD01 VP185	-11.80255169	-34.8178	-40.6849	-5.201911367	-5.70031	-24.3358	-41.2081	-2.76808	-2.70398	-26.50532585	0.062045221	0.300361984	0.84536605	0.70525485	0.26098389	0.554474531	0.064540616	0.265314724	0.266698738	0.696487278	0.532553326	0.449945363	0.632946342	0.336601076	0.053309508	0.735343001	0.338064659	0.462018504	0.296089034	0.464599821	0.560662534	0.712438958	0.593766537	0.313861181	0.61687027	0.272125678	0.355890631	0.446177836	0.24915632	0.554401305	0.231966013	0.641459395	0.300307233	0.308045869	0.797213792	0.866639047	0.396755088	0.292479827	0.386361947
CPD01 VP186	-8.206415009	-55.106	-66.4759	-12.39031269	-18.8921	-36.3654	-68.9678	-9.81452	-6.33994	-38.5871075	0.429921409	0.178489847	0.870532099	0.599766665	0.104982986	0.687753434	0.06337972	0.273937925	0.253915103	0.417402045	0.596151274	0.489624513	0.569048652	0.405545639	0.103568571	0.284620466	0.568713832	0.598324752	0.55292534	0.413978567	0.516448243	0.758443259	0.517110298	0.525915694	0.565865018	0.203552096	0.449129666	0.382755659	0.215398558	0.596957438	0.383401157	0.539742673	0.354910688	0.218732245	0.765207135	0.723017506	0.445785906	0.230207002	0.503126828
CPD01 VP187	-41.60775709	-36.0639	-43.5884	-17.13327912	-18.448	-45.8383	-62.1238	-10.4982	-9.24771	-51.86577855	0.428201594	0.189789771	0.761926431	0.927885982	0.263665825	0.316699364	0.28159275	0.012967805	0.222120154	0.43084621	0.524270705	0.368446334	0.527451242	0.487573461	0.416067789	0.600235051	0.235383451	0.102175938	0.211323078	0.456145486	0.482331516	0.668278646	0.332808441	0.723773099	0.35358204	0.371621144	0.720154173	0.660262082	0.417200703	0.450577045	0.042866029	0.579669823	0.156094472	0.062954388	0.612563695	0.827606331	0.415658624	0.313950127	0.37880128
CPD01 VP188	-47.1642192	-39.8727	-45.792	-42.10341055	-42.6457	-47.7943	-56.6374	-38.4922	-37.1906	-51.9008096	0.146818961	0.176999876	0.745822272	0.749551059	0.304632667	0.712184594	0.396434397	0.227368395	0.265985084	0.536892533	0.516313141	0.533217622	0.476344455	0.369325426	0.00404333	0.498047723	0.01270035	0.610977369	0.572318108	0.428087305	0.469684766	0.855082295	0.451553371	0.547515595	0.559379009	0.23364326	0.530565665	0.627941678	0.500931841	0.52236535	0.549261159	0.797867493	0.259068209	0.137844123	0.758984728	0.61633385	0.402447938	0.164389411	0.428450885
CPD01 VP189	-47.08330826	-38.6139	-44.2854	-29.13263247	-33.2402	-48.324	-58.2737	-23.8324	-18.5439	-52.67850413	0.180485642	0.155306156	0.783098595	0.581482706	0.289482451	0.509474368	0.324780194	0.366031869	0.294420544	0.449799495	0.581101684	0.630893516	0.565021532	0.389716064	0.130015232	0.596554047	0.337301552	0.747658299	0.467225692	0.389095158	0.469769666	0.685183132	0.410263551	0.428858859	0.618958546	0.170958633	0.66614773	0.402013376	0.455220378	0.663310661	0.287131212	0.686982016	0.250636256	0.393689714	0.729202439	0.632712991	0.467404163	0.145252117	0.435972908
CPD01 VP190	-67.75881751	-23.8532	-29.3239	-22.91313606	-26.4769	-66.8924	-79.3436	-13.3915	-8.59712	-73.55120876	0.339022359	0.047743449	0.935225112	0.251432649	0.453965619	0.374153358	0.574195148	0.192115435	0.464045406	0.275177464	0.326570228	0.434650916	0.481403488	0.285361615	0.682502886	0.608457919	0.29718824	0.675868182	0.70197619	0.310644691	0.593183856	0.549157723	0.010525981	0.411616486	0.900967078	0.236099083	0.419265232	0.776173132	0.495520123	0.214235061	0.694234324	0.375143448	0.54283527	0.736395036	0.750163959	0.354244688	0.554408895	0.214675103	0.402211893
CPD01 VP191	-43.87844694	-41.2319	-46.9926	-14.55819618	-17.6886	-41.7854	-55.6461	-9.1938	-6.28444	-49.76227347	0.056118279	0.242171099	0.87929452	0.785117949	0.263665825	0.957931705	0.440326355	0.266329236	0.49598163	0.43084621	0.419564795	0.481886144	0.534593055	0.579239058	0.362629541	0.600235051	0.081868426	0.102175938	0.800989857	0.620345486	0.453195254	0.664086305	0.629069277	0.548685115	0.726754412	0.374351677	0.52781883	0.680668306	0.132684595	0.450577045	0.020411368	0.602652497	0.423063223	0.349255585	0.589933783	0.557133336	0.134460967	0.349504359	0.414985658
CPD01 VP192	-51.73981713	-35.3368	-39.4941	-39.46827516	-41.0058	-53.2823	-63.28	-31.4884	-27.6885	-57.50990857	0.161545838	0.16876495	0.836362603	0.685816669	0.21555253	0.812707742	0.276551687	0.335672734	0.423599875	0.43600148	0.55938918	0.533420057	0.637706316	0.514070301	0.098302368	0.500728669	0.15508146	0.497658657	0.380603779	0.31228591	0.621359989	0.839328596	0.391601441	0.394218904	0.59340237	0.350848227	0.661889325	0.808240759	0.523369164	0.519209359	0.341430464	0.758470478	0.249409354	0.243748887	0.720479271	0.644468549	0.426728512	0.206124451	0.455147596
CPD01 VP193	-55.80415481	-27.0626	-30.2166	-23.38597574	-32.1871	-55.8398	-64.7352	-20.7991	-15.0988	-60.2696774	0.144990594	0.116858434	0.834583409	0.567967526	0.387095784	0.480821238	0.276551687	0.216176559	0.416687416	0.590788522	0.669654522	0.533420057	0.481625133	0.513962056	0.098302368	0.629273377	0.555541083	0.783810073	0.380603779	0.412821715	0.414575429	0.760239026	0.391601441	0.602183366	0.63467175	0.268228542	0.625484452	0.461507377	0.207809802	0.5505352	0.590643018	0.692908439	0.2194853	0.360387158	0.713933386	0.831818576	0.427760566	0.272155536	0.455147596
CPD01 VP194	-33.36548444	-29.9235	-41.4835	-21.00985346	-23.9167	-30.2542	-45.0948	-12.1687	-9.10784	-39.23014222	0.25731953	0.041997791	0.742511084	0.788634931	0.255060699	0.679551515	0.385579487	0.17710723	0.246733912	0.608900989	0.514124961	0.359863581	0.578279575	0.382707403	0.391924927	0.509219428	0.083801375	0.659373078	0.806825335	0.369618315	0.503308719	0.788364634	0.477328373	0.411588967	0.595233033	0.23814139	0.522864985	0.324957011	0.097536474	0.637657887	0.477722857	0.555230325	0.315951211	0.326454941	0.791966556	0.636304494	0.273882833	0.416763104	0.548165574
CPD01 VP195	-52.17503846	-23.7623	-29.7578	-10.69963092	-14.2868	-48.6461	-60.5907	-6.72784	-3.94128	-56.38286923	0.337122644	0.392684576	0.860098877	0.642079416	0.005028883	0.475655038	0.444565844	0.592906937	0.980487207	0.47476833	0.615342876	0.306938912	0.043304158	0.124716558	0.513530624	0.728014451	0.138823003	0.200188822	0.502441871	0.192567694	0.68365766	0.995027995	0.5	0.878768695	0.831397789	0.498199281	0.503250425	0.635417598	0.454032087	0.213747694	0.373213095	0.530568898	0.359255168	0.687314309	0.713838511	0.451600356	0.321381259	0.365866685	0.29978603
CPD01 VP196	-67.66397244	-29.2587	-32.5931	-10.39983682	-15.2538	-65.9404	-69.3211	-7.91903	-5.47662	-68.49253622	0.038989059	0.131052555	0.626976177	0.696397324	0.372048969	0.777033611	0.011655229	0.012967805	0.392683621	0.329023179	0.37677903	0.747349537	0.617574326	0.581598292	0.193817407	0.751722312	0.794547703	0.895331095	0.293834751	0.303749093	0.361713692	0.844526052	0.309945969	0.425610851	0.315573843	0.371621144	0.642273513	0.843242389	0.349962744	0.264183136	0.260843222	0.579669823	0.332133192	0.182290054	0.762755071	0.662227027	0.386033779	0.448654211	0.408431401
CPD01 VP197	-51.41496626	-35.0112	-39.2746	-28.28973637	-35.0259	-51.715	-63.0477	-19.7623	-14.0005	-57.23133313	0.335880448	0.170889048	0.869941918	0.537843403	0.268840408	0.495684161	0.379152337	0.223003657	0.374606294	0.512336412	0.645551838	0.524448388	0.670182719	0.463723244	0.426460556	0.412717335	0.415808047	0.594885905	0.367960361	0.467251014	0.601731228	0.840729833	0.391757884	0.613633585	0.523799494	0.18018504	0.4887308	0.316305382	0.190091488	0.342509535	0.394981226	0.696235271	0.19346988	0.240456966	0.740655123	0.720775017	0.288189555	0.189814514	0.38172782
CPD01 VP198	-60.40902746	-35.8972	-39.349	-35.72067226	-38.0902	-58.8871	-66.8429	-22.8319	-20.0428	-63.62596373	0.288220412	0.289460567	0.700232216	0.764685297	0.235890467	0.654934871	0.398017893	0.197323242	0.277057364	0.476992353	0.488486913	0.480599733	0.612788102	0.510040076	0.296358561	0.705890082	0.116457353	0.433983878	0.825617213	0.431552542	0.617683751	0.876781184	0.530521934	0.398744876	0.676828222	0.259766959	0.518885536	0.678398763	0.493147101	0.437428274	0.307381933	0.688026092	0.21035636	0.418242116	0.711878076	0.837230615	0.454055776	0.222314204	0.484964096
CPD01 VP199	-60.409	-49.5859	-54.223	-35.7207	-27.6137	-58.0654	-68.1166	-13.1866	-9.3213	-64.2628	0.144990594	0.237654322	0.834583409	0.85056322	0.256315886	0.724968847	0.309100443	0.222008598	0.256919208	0.546375584	0.528482068	0.366385882	0.681895036	0.363872976	0.361834265	0.595745	0.555541083	0.759422038	0.375564947	0.41886695	0.416847109	0.850931043	0.433799265	0.472771644	0.502201551	0.230602811	0.660858336	0.848760408	0.190091488	0.639573381	0.401257891	0.690979378	0.369777141	0.420609066	0.794601175	0.811061184	0.29468959	0.345927684	0.500663739
CPD01 VP200	-58.85123162	-63.2951	-67.3566	-48.44943519	-38.2025	-57.2835	-61.623	-21.3754	-17.7358	-60.23711581	0.219555273	0.204438161	0.693502747	0.595465495	0.355885618	0.749134594	0.218696065	0.230047531	0.38199797	0.446459098	0.599036447	0.54908299	0.613506316	0.364605431	0.143240625	0.718964968	0.291975725	0.654713964	0.298114748	0.369787819	0.581098946	0.802159256	0.385772225	0.425899289	0.517711212	0.257233139	0.659640409	0.813810002	0.418340747	0.605000479	0.467709144	0.635353753	0.307390774	0.276457883	0.753521465	0.725734439	0.462473303	0.398030314	0.386193382
CPD01 VP201	-65.15753076	-45.0913	-49.5542	-22.61194797	-22.069	-63.8758	-70.068	-7.04551	-5.09207	-67.61276538	0.16890111	0.080137127	0.68536234	0.830861094	0.212292875	0.664757692	0.377857324	0.247944341	0.269339376	0.501059813	0.495663822	0.344402985	0.450041622	0.494178759	0.340062389	0.764459999	0.242955252	0.467576077	0.007478202	0.439152842	0.527573116	0.822028964	0.47456572	0.633529323	0.583247434	0.361726157	0.550013839	0.428240649	0.38538992	0.575381172	0.273957337	0.615044561	0.323539663	0.15030545	0.772031832	0.784989991	0.414103391	0.324763681	0.489983667
CPD01 VP202	-35.2209428	-50.9916	-56.0506	-3.95094441	-8.0451	-76.1422	-85.1508	-2.36926	-1.28623	-60.1858714	0.310033156	0.111567708	0.973461268	0.703460349	0.495652947	0.838116456	0.415054953	0.290180858	0.389627713	0.521969961	0.414040051	0.3413805	0.602696537	0.67076132	0.344790056	0.799816887	0.761606744	0.871193004	0.130535052	0.727068669	0.314728046	0.724328495	0.35386595	0.345602588	0.654968137	0.257304327	0.45396175	0.888096491	0.3972806	0.640073484	0.331953044	0.899390067	0.254770395	0.36737696	0.993913018	0.918807865	0.28412805	0.285456746	0.489830734
CPD01 VP203	-1.211840802	-16.5122	-25.9822	-1.066411522	-1.22814	-2.56346	-6.27163	-0.646439	0	-3.741735401	0.488396112	0.026800961	0.990413131	0.556638789	0.098490491	0.459513813	0.073763843	0.379997053	0.36305245	0.371694458	0.474855553	0.405938818	0.485252595	0.315648715	0.208774696	0.747828081	0.271983412	0.212802803	0.566778823	0.597901289	0.348188504	0.593269711	0.656286841	0.610754346	0.585217171	0.110360938	0.402092733	0.726676436	0.339978974	0.724192768	0.249101893	0.726938548	0.179322626	0.219891421	0.953768273	0.788328528	0.030842761	0.48415028	0.116691538
CPD01 VP204	-18.96335365	-33.8829	-41.8742	-0.944229904	-1.19307	-13.7614	-23.0055	-0.581961	0	-20.98442682	0.3	0.086815101	0.670797109	0.79675142	0.001008879	0.829109418	0.718210476	1	0.286003635	1	0.5	0.657190066	0.573738702	0.124716558	0.759272641	0.728014451	0.5	0.76896442	0.502441871	0.159656178	0.088782467	0.3	0.537702198	0.61455321	0.938836173	0.207402352	0.666982895	0.492631503	0.454032087	0.599872699	0.91988966	0.223026931	0.501655149	0.5	0.713838511	0.277487026	0.477689147	0.477760677	0.691327661
CPD01 VP205	-57.48863141	-68.5974	-67.0244	-3.711422097	-4.7859	-57.277	-66.7417	-1.89076	-1.36984	-62.11516571	0.152166483	0.205410534	0.54078953	0.90206846	0.30969745	0.596028341	0.322936355	0.00688688	0.130521429	0.291898628	0.433922817	0.280972137	0.583942951	0.406872823	0.4943274	0.719154976	0.130428471	0.141592455	0.856049554	0.582481118	0.62972678	0.742764947	0.58789775	0.688939731	0.635089831	0.438662809	0.309731127	0.580573258	0.489745921	0.67749516	0.017540614	0.824979202	0.220005913	0.14018278	0.605702963	0.86827067	0.442236825	0.415726017	0.453792191
CPD01 VP206	-55.97776245	-59.5161	-63.9418	-27.83433361	-30.4194	-53.7363	-59.0123	-15.3177	-9.37724	-57.49503123	0.272776162	0.182796844	0.638708461	0.586630164	0.281843844	0.662964472	0.298899235	0.319153793	0.3922419	0.524049033	0.545685204	0.513802292	0.552662619	0.408318737	0.131869556	0.781814278	0.351392927	0.70709639	0.277898946	0.343133926	0.578161773	0.713475085	0.415710004	0.517824642	0.622325333	0.307993842	0.368379266	0.632974509	0.120028241	0.446205227	0.524365747	0.769639967	0.297138892	0.270068565	0.757460456	0.691300729	0.365301315	0.402835695	0.368504312
CPD01 VP207	-54.55340927	-41.3196	-46.4113	-35.75451732	-36.6293	-54.6118	-62.2807	-19.2059	-16.0793	-58.41705464	0.153714865	0.307856306	0.822375959	0.611822433	0.34943264	0.51010318	0.280168554	0.369628641	0.34116187	0.568479493	0.634633082	0.569578093	0.491312138	0.546558997	0.150776455	0.896176647	0.126118728	0.390077647	0.865121766	0.412146978	0.554276556	0.727663673	0.517905225	0.556436358	0.677932062	0.325565716	0.56287459	0.792934952	0.356904749	0.335835778	0.546808735	0.765794957	0.379788274	0.321815462	0.708804606	0.713100552	0.3708341	0.249102522	0.415370375
CPD01 VP208	5.77232968	-16.7096	-27.5241	-1.115702044	-1.99444	-1.85583	-19.9697	-0.721372	0	-7.09868516	0.380445847	0.308914594	0.860098877	0.525073079	0.076239442	0.313027488	0.444565844	0.592906937	0.928529407	0.415042469	0.780104719	0.226002188	0.043304158	0.025782018	0.759272641	0.728014451	0.138823003	0.550142289	0.502441871	0.352135742	0.68365766	0.472830018	0.537702198	0.991470221	0.820034216	0.498199281	0.503250425	0.734813574	0.454032087	0.615366634	0.247502484	0.700758236	0.359255168	0.062097435	0.713838511	0.277487026	0.321381259	0.587854805	0.193111506
CPD01 VP209	-52.34710671	-44.0021	-53.8972	-4.692461195	-5.92131	-52.6635	-61.814	-3.59738	-3.12786	-57.08055336	0.229189156	0.386481255	0.697080372	0.46191304	0.628059317	0.808018706	0.484868122	0.048452315	0.176278793	0.057065785	0.467668476	0.36132476	0.479491332	0.280179063	0.531047885	0.882268075	0.774947356	0.875902209	0.693139306	0.315414987	0.520252784	0.70455733	0.667078563	0.647881882	0.518333697	0.621026107	0.631636996	0.748224194	0.447719433	0.487800605	0.271425361	0.493044615	0.269870347	0.142077337	0.809661626	0.473953118	0.328245548	0.163578914	0.399773432
CPD01 VP210	-33.83563582	-35.4928	-44.076	-32.7499617	-32.781	-30.7173	-33.3445	-30.4029	-29.3904	-33.59006791	0.161545838	0.116858434	0.600325706	0.815711535	0.169647393	0.528489894	0.306855766	0.316602501	0.416687416	0.530483212	0.669654522	0.533420057	0.542129385	0.467810791	0.098302368	0.407605399	0.02683058	0.571400842	0.930046865	0.412821715	0.575787135	0.734254334	0.361621747	0.520434855	0.611590524	0.243041716	0.602472873	0.461507377	0.07945063	0.615335737	0.516745606	0.692908439	0.25613157	0.302485958	0.7816452	0.831818576	0.426728512	0.354280859	0.455147596
CPD01 VP211	-7.808567875	-36.1755	-33.848	-1.640866796	-2.69054	-38.3792	-69.1068	-1.16101	-0.810086	-38.45768394	0.098331574	0.017700118	0.754885124	0.541278863	0.090447654	0.685053047	0.388116669	0.122412021	0.391802512	0.263862418	0.304534316	0.713138841	0.507891405	0.284751518	0.418179856	0.936853114	0.782638313	0.859462115	0.08053179	0.54030199	0.421698813	0.794344624	0.61310512	0.432764031	0.472060351	0.264825303	0.320037088	0.60129351	0.358095909	0.651518498	0.221445829	0.977392616	0.494991302	0.037408797	0.681174788	0.865926468	0.268114669	0.287482766	0.424522949
CPD01 VP212	-40.52282189	-36.1347	-44.7741	-6.725017772	-10.3591	-39.061	-48.2437	-4.64728	-3.04212	-44.38326095	0.338097719	0.10933424	0.837840691	0.503413843	0.193211039	0.552770831	0.754112681	0.945982651	0.31474159	0.367297038	0.571760567	0.657190066	0.52062779	0.529638236	0.476235123	0.728014451	0.70708813	0.093908817	0.509629097	0.352135742	0.193373411	0.372809138	0.644973555	0.615312907	0.526210728	0.039996886	0.503250425	0.548969224	0.454032087	0.162831086	0.247502484	0.50592721	0.359255168	0.119877695	0.713838511	0.277487026	0.483775441	0.810523202	0.885736199
CPD01 VP213	-54.67098741	-52.4081	-57.5254	-48.35391065	-46.4354	-52.6858	-58.1816	-21.7819	-16.4942	-56.42629371	0.185749654	0.215913727	0.709118779	0.660272216	0.213979685	0.508340071	0.214407379	0.35256027	0.419090449	0.46772093	0.582874611	0.467806815	0.625995568	0.475282126	0.245927134	0.581390891	0.280599307	0.597861302	0.368585431	0.42314441	0.499799954	0.810584321	0.359746744	0.451520171	0.505401543	0.264089309	0.391604913	0.783600067	0.180393017	0.351615725	0.488826606	0.747036341	0.309201882	0.317979743	0.770295761	0.750664383	0.303563469	0.401712173	0.371067532
CPD01 VP214	-37.77516912	-51.2729	-54.706	-51.33763267	-53.9711	-34.4279	-40.3381	-43.4295	-38.5044	-39.05663456	0.268781816	0.219041531	0.619187183	0.692295592	0.280804287	0.512912545	0.289997657	0.35981714	0.276206752	0.516317871	0.518596731	0.442573787	0.513287422	0.392821479	0.299316219	0.784419894	0.262852745	0.779172639	0.329658035	0.323729333	0.581098946	0.828737602	0.369157236	0.475968613	0.641266956	0.292584901	0.659640409	0.660790819	0.382959906	0.432489311	0.404346254	0.705193746	0.242471734	0.274342229	0.748555981	0.736959556	0.40912526	0.382502775	0.490815147
CPD01 VP215	-2.100700672	-24.3695	-39.8054	-1.183391528	-2.70036	-18.3563	-52.9459	-0.824825	0	-27.52330034	0.27021472	0.025658564	0.729316538	0.679467523	0.019584527	0.928391634	0.056503703	0.448372786	0.183862907	0.681160222	0.351138513	0.262969224	0.588502553	0.736638166	0.144093709	0.629438945	0.46818	0.171381306	0.545985234	0.338485478	0.453748935	0.704737645	0.382748791	0.320626982	0.484711894	0.086469487	0.729791053	0.787258454	0.258870921	0.470208845	0.209231811	0.921672673	0.49349184	0.27038673	0.865465077	0.782803596	0.345862683	0.466604858	0.427202345
CPD01 VP216	-41.10440055	-43.2215	-47.2975	-39.05563818	-43.7866	-37.9654	-43.9756	-33.2892	-26.6859	-42.54000027	0.162459558	0.241676203	0.648277137	0.639123294	0.210994947	0.572299763	0.323295787	0.25508277	0.300184906	0.495945439	0.562637847	0.367671799	0.689844802	0.551086948	0.095932276	0.554532564	0.381068538	0.424825943	0.068520449	0.459687543	0.576330384	0.711012957	0.349769267	0.491090265	0.627283251	0.344366873	0.498288299	0.478920509	0.081953045	0.598830069	0.227761742	0.744664549	0.308882029	0.314400699	0.754952942	0.762151047	0.363887422	0.191566927	0.34245227
CPD01 VP217	-47.75490123	-60.6376	-66.6302	-32.06624894	-34.216	-46.4463	-53.0599	-22.971	-17.6112	-50.40740061	0.188019506	0.244876709	0.743002103	0.622092886	0.248604396	0.608022739	0.322521167	0.223390458	0.418617341	0.476640863	0.620440705	0.597047488	0.642798393	0.382616051	0.011982833	0.538549791	0.279318654	0.637259039	0.43448977	0.490461675	0.634365624	0.678076622	0.463604913	0.590285724	0.683354114	0.160956572	0.32930436	0.320286503	0.028894105	0.673476307	0.537470004	0.706874211	0.254495947	0.224520155	0.748444413	0.646906717	0.463105059	0.402374552	0.591294909
CPD01 VP218	-47.7549	-37.951	-41.8047	-32.0662	-44.2541	-62.7801	-71.1228	-32.9208	-27.0836	-59.43885	0.144990594	0.313802015	0.834583409	0.640762304	0.387095784	0.773727499	0.286505796	0.216176559	0.416687416	0.546302588	0.669654522	0.533420057	0.481625133	0.433591842	0.075587131	0.588501228	0.248836657	0.793013191	0.610961586	0.412821715	0.414575429	0.803632472	0.435858235	0.602183366	0.63467175	0.360555648	0.625484452	0.454232383	0.207809802	0.5505352	0.384992903	0.654617651	0.228469753	0.25225459	0.789105875	0.752091607	0.427760566	0.30182703	0.397404568
CPD01 VP219	-64.91908564	-66.9086	-68.5082	-57.72165987	-50.2268	-63.001	-67.8059	-33.475	-34.1384	-66.36249282	0.110027367	0.245408161	0.7145565	0.770820887	0.359908029	0.483373516	0.261884233	0.273958092	0.270445047	0.499235148	0.61202897	0.525703109	0.493065812	0.494103843	0.445308653	0.485877186	0.140634941	0.519553565	0.398868784	0.366234953	0.622629247	0.790592577	0.381506205	0.560944022	0.548012857	0.340967157	0.688842892	0.752643124	0.495565486	0.695833064	0.454792591	0.607136453	0.2404523	0.253076836	0.781856244	0.679217535	0.29288567	0.33030171	0.43874301
CPD01 VP220	-15.90244426	-30.0367	-36.1466	-2.555371794	-2.80206	-35.2209	-51.5716	-1.53725	-1.5113	-33.73702213	0.098331574	0.225768124	0.868808199	0.874907827	0.398179436	0.54900911	0.225791732	0.182730415	0.278831361	0.706151489	0.419564795	0.713138841	0.612931599	0.349126657	0.326215799	0.965522255	0.80307873	0.859462115	0.801798367	0.551365907	0.453195254	0.777896093	0.627394229	0.434096528	0.732714142	0.184406124	0.721759775	0.790670792	0.356965647	0.651518498	0.32912439	0.806555855	0.192704926	0.416536703	0.556539111	0.764510141	0.463242903	0.374161963	0.477224479
CPD01 VP221	-36.21908756	-30.7504	-36.2125	-22.62830853	-30.2276	-32.9037	-37.8534	-18.7448	-11.9334	-37.03624378	0.275405674	0.210926765	0.611976466	0.596016546	0.255113418	0.550092267	0.211802213	0.340902024	0.306848762	0.467936789	0.561197606	0.546762796	0.633345206	0.431063299	0.221950111	0.700560179	0.448967497	0.580710189	0.371647428	0.324328331	0.63929385	0.758510398	0.373223666	0.579486053	0.62946499	0.292584901	0.432385069	0.934913878	0.492586264	0.423487764	0.468619668	0.705193746	0.269089925	0.320329711	0.751676268	0.758366689	0.322972048	0.284774841	0.447629371
CPD01 VP222	-62.27167483	-24.6897	-26.4412	-4.111250368	-4.88902	-62.6371	-70.2626	-2.06942	-1.86913	-66.26713742	0.686775433	0.308914594	0.860098877	0.33195802	0.500419192	0.829109418	0.444565844	0.592906937	0.928529407	0.491203689	0.780104719	0.657190066	0.573738702	0.124716558	0.85091979	0.728014451	0.780790397	0.318027164	0.502441871	0.352135742	0.68365766	0.995027995	0.076259837	0.770043193	0.526210728	0.386382684	0.732247815	0.734813574	0.588336376	0.213747694	0.79268882	0.700758236	0.949360103	0.936603445	0.713838511	0.277487026	0.477689147	0.365866685	0.500735865
CPD01 VP223	-24.80507861	-34.563	-42.7321	-3.452571619	-6.27004	-41.1844	-57.5242	-2.48343	-1.45192	-41.1646393	0.205510352	0.02146624	0.860021358	0.987587577	0.412017166	0.316699364	0.252428369	0.450134695	0.032286861	0.36188165	0.342271997	0.386697557	0.527451242	0.266086777	0.332137242	0.93766432	0.584342883	0.01838293	0.609499421	0.456145486	0.615665646	0.906120516	0.616178649	0.28586675	0.498815325	0.418111558	0.485215149	0.955703547	0.349962744	0.309606587	0.042866029	0.579669823	0.484437798	0.47357665	0.612563695	0.989350176	0.365736654	0.313950127	0.439102017
CPD01 VP224	-65.8064668	-26.2144	-32.5922	-29.33199141	-33.1402	-63.6382	-69.3336	-17.4213	-11.3079	-67.5700334	0.268781816	0.249788948	0.680223663	0.632849141	0.255113418	0.575044825	0.301131323	0.230047531	0.386801303	0.516317871	0.518596731	0.532486424	0.645035201	0.391595422	0.325414064	0.625169698	0.291975725	0.597861302	0.313576539	0.385474269	0.573630548	0.758510398	0.372650171	0.420302577	0.505401543	0.329284789	0.659640409	0.660790819	0.47011899	0.43238379	0.404346254	0.705193746	0.269089925	0.320329711	0.761179739	0.758366689	0.322972048	0.297583067	0.392309933
CPD01 VP225	-55.1054	-36.6878	-43.0755	-45.6864	-25.3974	-61.9344	-67.6692	-10.9673	-8.03145	-61.3873	0.271537748	0.188684273	0.632346198	0.712987557	0.190399288	0.580774677	0.269810032	0.315940431	0.274813328	0.562182598	0.502050687	0.601230127	0.560545434	0.370334377	0.278157423	0.526736935	0.285366623	0.452861574	0.194411216	0.344448637	0.424769696	0.817053376	0.351567605	0.533268665	0.534985446	0.257599495	0.44352484	0.771891822	0.230301964	0.629098906	0.485611293	0.766047262	0.306826557	0.296549702	0.730563	0.707947152	0.371520618	0.243036867	0.450897076
CPD01 VP226	-31.00248335	-32.2814	-39.0018	-1.001492337	-1.06879	-31.1436	-44.6365	-0.581591	-0.603867	-37.81949168	0.111119223	0.018177534	0.728610661	0.937449567	0.193211039	0.669087783	0.564353536	0.592906937	0.928529407	0.977198261	0.629932952	0.029516172	0.573738702	0.59986361	0.368907203	0.728014451	0.70708813	0.671617076	0.706008466	0.352135742	0.193373411	0.372809138	0.537702198	0.961685102	0.585529349	0.159848856	0.503250425	0.253167433	0.454032087	0.700227684	0.3682818	0.700758236	0.772513587	0.765074058	0.693609181	0.277487026	0.177649277	0.273099768	0.29978603
CPD01 VP227	3.012996277	-29.3909	-32.7463	-1.745666643	-2.4735	-37.2077	-61.5715	-0.968323	-0.770162	-29.27925186	0.038989059	0.189789771	0.858310671	0.694076354	0.428213388	0.316699364	0.436270223	0.012967805	0.412749316	0.699133594	0.524270705	0.453347084	0.518174167	0.349126657	0.150245423	0.565410067	0.794547703	0.350499087	0.157871428	0.312511903	0.620073816	0.956660521	0.663248897	0.410757489	0.41835053	0.122753098	0.488220872	0.660262082	0.360108617	0.70587073	0.419942294	0.806555855	0.373797643	0.080882729	0.679470798	0.827606331	0.463242903	0.333219427	0.326536972
CPD01 VP228	-9.664660861	-27.7248	-35.2813	-3.774767141	-6.42974	-39.9252	-61.5758	-2.73224	-1.62639	-35.62023043	0.3	0.308914594	0.860098877	0.5	0.193211039	0.829109418	0.5	0.592906937	0.928529407	0.491203689	0.780104719	0.657190066	0.573738702	0.124716558	0.5	0.728014451	0.70708813	0.550142289	0.502441871	0.3	0.68365766	0.995027995	0.5	0.770043193	0.526210728	0.207402352	0.503250425	0.6	0.454032087	0.213747694	0.5	0.700758236	0.5	0.119877695	0.713838511	0.277487026	0.477689147	0.5	0.29978603
CPD01 VP229	-60.11164879	-51.9503	-54.6498	-16.78455054	-19.694	-57.2356	-63.0936	-10.9789	-7.94919	-61.60262439	0.017350056	0.167353554	0.650786973	0.777606712	0.488113116	0.838180219	0.205952956	0.344038342	0.412749316	0.260234543	0.388080064	0.285444559	0.40050946	0.288788511	0.395957822	0.528016395	0.364706366	0.239569759	0.355229317	0.261249396	0.697473006	0.767651582	0.559978538	0.528828996	0.498815325	0.414109522	0.461673269	0.751305259	0.171774954	0.471156494	0.318796388	0.881657134	0.381917513	0.499758692	0.848190503	0.582482759	0.365439353	0.364768432	0.395562948
CPD01 VP230	-62.00173701	-59.954	-63.4832	-31.38583148	-34.8541	-59.564	-64.3082	-17.7456	-11.4196	-63.1549685	0.118441253	0.234221661	0.656620183	0.569925129	0.32533806	0.539833617	0.213120896	0.336165523	0.434092938	0.549802152	0.495196972	0.458724397	0.516961988	0.384777633	0.341280619	0.552092561	0.354925948	0.72470937	0.378784831	0.374532124	0.628967066	0.835532464	0.381492432	0.436577479	0.663549694	0.241456377	0.673805574	0.639982681	0.317705324	0.449326221	0.436245131	0.667374223	0.263046056	0.256639292	0.774140853	0.696951202	0.352765059	0.401124952	0.366374074
CPD01 VP231	-54.5768	-59.1179	-63.8362	-47.4332	-51.2542	-60.1271	-65.5957	-21.463	-14.9593	-60.08625	0.246933202	0.222447213	0.642147307	0.749577322	0.194566265	0.68458124	0.297375607	0.277516484	0.348795259	0.55588858	0.52769352	0.509146192	0.619804972	0.368694209	0.152798461	0.643923183	0.282661478	0.594316785	0.314746797	0.425513119	0.413632898	0.735006501	0.443039372	0.532545192	0.584091152	0.33956252	0.485563966	0.908408217	0.189722924	0.553839321	0.495201772	0.751325513	0.298608366	0.377916871	0.762315271	0.730393833	0.297394162	0.366568677	0.472122827
CPD01 VP232	-68.68068641	-65.0663	-67.7362	-66.2370967	-63.5096	-66.8607	-70.3092	-29.3446	-27.1636	-69.49494321	0.239862651	0.185020165	0.648919282	0.607011826	0.232435372	0.488163563	0.24473678	0.243175918	0.365480182	0.488357917	0.498522419	0.463900147	0.526215917	0.371031787	0.141464878	0.683425921	0.130075876	0.617482319	0.222224802	0.328075581	0.635191515	0.758979879	0.39675891	0.570247232	0.520711494	0.326490861	0.591320105	0.8292748	0.22118113	0.488670634	0.45754545	0.779797935	0.325357227	0.250151746	0.754250024	0.79202341	0.382158083	0.30726974	0.457676957
CPD01 VP233	-71.18543128	-24.5648	-27.7757	-6.41101588	-10.1231	-67.227	-73.5875	-4.08269	-2.76387	-72.38646564	0.374436053	0.005840496	0.641797709	0.196210217	0.204197921	0.29880715	0.535888947	0.515949123	0.264611374	0.46771585	0.555164552	0.497723181	0.504316958	0.222644416	0.737832292	0.507771645	0.64407589	0.056233317	0.188685903	0.311452542	0.531619899	0.798991709	0.29874867	0.573491449	0.706853082	0.568168073	0.332183407	0.594305358	0.553528515	0.293100388	0.564629606	0.329339164	0.365303196	0.424704213	0.743952381	0.775433313	0.568706451	0.327090743	0.340498997
CPD01 VP234	-52.58055735	-42.0715	-46.997	-47.43259216	-49.6151	-52.8129	-61.2361	-36.3324	-33.6387	-56.90832867	0.193051439	0.209798146	0.753652735	0.829820844	0.180500119	0.624955333	0.335236585	0.350417042	0.326786571	0.589132739	0.500492179	0.339353181	0.673947425	0.530883093	0.319069501	0.530909282	0.14420499	0.683853359	0.013067634	0.457651732	0.496000927	0.768358328	0.376708751	0.59965038	0.607365651	0.186334327	0.310196298	0.415618155	0.375835955	0.642516632	0.273458949	0.614846294	0.261713022	0.323759156	0.789471899	0.740737247	0.32094363	0.183645656	0.459714998
CPD01 VP235	-74.90592626	-24.1289	-31.9409	-7.656654574	-10.9018	-73.1182	-77.9976	-3.64066	-3.01347	-76.45176313	0.319739838	0.167353554	0.650786973	0.637836477	0.102551065	0.613046286	0.302602879	0.151949324	0.330842744	0.645651531	0.451021704	0.368446334	0.497864172	0.27139478	0.409714081	0.500853972	0.364706366	0.263396039	0.498304397	0.628961642	0.730704791	0.531217399	0.296147903	0.494723344	0.430425098	0.225031028	0.423302897	0.53786369	0.498785986	0.474666205	0.148105987	0.620500518	0.298554995	0.116399021	0.940197481	0.883656689	0.390251423	0.365771133	0.443865059
CPD01 VP236	-43.13186695	-39.1768	-45.5723	-3.526329285	-6.13377	-50.1457	-64.4335	-2.54214	-1.44136	-53.78268348	0.159435799	0.646809666	0.979690291	0.377749038	0.011471252	0.593036099	0.073246517	0.473123752	0.056085496	0.14446092	0.302571338	0.481202717	0.629524053	0.047878444	0.737832292	0.422024984	0.462348232	0.591298467	0.791801127	0.331576501	0.714078524	0.413202545	0.075527797	0.533740847	0.822750299	0.438483465	0.144826228	0.937341879	0.140924131	0.282666422	0.319553853	0.577477564	0.935658244	0.856487795	0.803305146	0.543308464	0.32559131	0.433153137	0.547683569
CPD01 VP237	-65.66022024	-55.0377	-58.3399	-54.60052925	-51.6888	-63.9156	-68.389	-20.7347	-15.4461	-67.02461012	0.268781816	0.249788948	0.680223663	0.632849141	0.264634231	0.575044825	0.301131323	0.230047531	0.293235005	0.444941594	0.552085571	0.532486424	0.622668179	0.391595422	0.147070943	0.625169698	0.260234086	0.460535521	0.229435955	0.342359141	0.581098946	0.758510398	0.372650171	0.575514237	0.518539991	0.335052959	0.415869437	0.660790819	0.382959906	0.377042909	0.484711822	0.705193746	0.269089925	0.320329711	0.761179739	0.712386947	0.409129826	0.297583067	0.438192287
CPD01 VP238	-15.11717611	-39.0924	-46.3022	-4.018198708	-8.02175	-24.4172	-37.9657	-3.33367	-1.66238	-26.54143806	0.616044676	0.10933424	0.905330607	0.912875426	0.070687676	0.192997945	0.006035834	0.386950094	0.244027207	0.439198574	0.892279193	0.226002188	0.163862531	0.241432222	0.713765827	0.283954108	0.718269244	0.550142289	0.432319187	0.304677426	0.68365766	0.680827169	0.537702198	0.770043193	0.526210728	0.039996886	0.64239403	0.548969224	0.454032087	0.061264195	0.785473845	0.45193016	0.656803266	0.504176649	0.9162979	0.876915569	0.942736278	0.647895329	0.691327661
CPD01 VP239	-56.86994162	-45.0168	-51.8082	-39.5217124	-41.2234	-54.889	-61.9542	-29.7505	-28.7992	-59.41207081	0.267905204	0.234814922	0.700366453	0.694060473	0.323284734	0.751340852	0.309173548	0.288529056	0.274363531	0.450957078	0.511701403	0.579806806	0.600243691	0.448959956	0.3969699	0.760361202	0.048361955	0.670965167	0.339491937	0.333536039	0.546981744	0.700175386	0.42717321	0.457600486	0.55930028	0.265165973	0.407413923	0.862472544	0.351334667	0.399542699	0.510051814	0.698385536	0.326224972	0.315601967	0.749971076	0.758992493	0.364515462	0.32092573	0.513643279
CPD01 VP240	-55.8641	-45.3889	-48.017	-49.307	-21.5803	-56.8767	-63.2834	-10.8516	-6.04344	-59.57375	0.203421818	0.218840029	0.676235174	0.809688556	0.35241286	0.716174497	0.215555047	0.248819115	0.298080687	0.551607037	0.490230646	0.463339586	0.59137905	0.425117166	0.349169281	0.808653182	0.343636255	0.599937187	0.298957479	0.361339656	0.537101108	0.781896968	0.398169968	0.434727113	0.582012509	0.33245777	0.35977093	0.640086979	0.306474786	0.434754843	0.475440712	0.714219562	0.298882749	0.291692185	0.712612583	0.684191471	0.346789236	0.312811716	0.390102454
CPD01 VP241	-56.63235382	-36.5681	-46.3316	-5.185558987	-10.2235	-55.1644	-66.7837	-4.35945	-2.31367	-61.70802691	0.492250487	0.18102962	0.869739701	0.950771422	0.313377783	0.987525661	0.386378005	0.081908733	0.340918678	0.43906141	0.499714125	0.549764101	0.739865808	0.266086777	0.461462236	0.75951303	0.794547703	0.297163602	0.172091228	0.501149221	0.729386055	0.831837676	0.332808441	0.425610851	0.550858756	0.371621144	0.642273513	0.739300039	0.140384566	0.309606587	0.344178068	0.861346272	0.484437798	0.138226849	0.967817208	0.976104772	0.373267975	0.293577557	0.435161018
CPD01 VP242	-45.94454107	-34.5194	-42.4947	-21.26834634	-25.8929	-45.0861	-53.7014	-13.8339	-8.77429	-49.82297053	0.339938302	0.017985803	0.718087	0.798793867	0.380893343	0.807623243	0.31146075	0.246480136	0.279107049	0.527302806	0.603941194	0.331330774	0.458335568	0.529468696	0.349482694	0.602211871	0.356836338	0.708113316	0.653514517	0.391432856	0.400302405	0.804907698	0.422494792	0.604575926	0.549182035	0.163184877	0.575160704	0.886608534	0.006424405	0.466574941	0.336569909	0.633046413	0.320850984	0.252931525	0.79245707	0.812219388	0.450146823	0.182984014	0.358845356
CPD01 VP243	-50.233	-59.5541	-62.9202	-25.9905	-63.308	-54.6157	-58.5138	-53.5304	-49.8974	-54.3734	0.211573333	0.185646773	0.656741003	0.687718273	0.32446586	0.651885796	0.305543753	0.329107884	0.346999015	0.569055892	0.607788188	0.479359255	0.571076743	0.477390989	0.220776587	0.55212689	0.227725917	0.573836177	0.198713374	0.341308679	0.42890534	0.716485782	0.359744591	0.537762198	0.661425379	0.263520586	0.454974777	0.633821446	0.185082703	0.577916766	0.414585414	0.691697892	0.33949454	0.283667223	0.715655504	0.731229389	0.415719609	0.312630162	0.511900915
CPD01 VP244	-62.10023701	-58.9158	-63.6255	-32.78179168	-34.3771	-59.9423	-65.6159	-21.1568	-18.7199	-63.8580685	0.279913575	0.188684273	0.623261473	0.584183739	0.218766595	0.550092267	0.269467278	0.258390853	0.325959051	0.487325139	0.548544634	0.531090806	0.595936015	0.475106993	0.444494613	0.652027362	0.116893945	0.633575401	0.387343304	0.322734542	0.468633056	0.736569142	0.406722911	0.550421518	0.579450643	0.295955556	0.44352484	0.796045014	0.278552	0.618128058	0.408017374	0.767722685	0.301135176	0.357439336	0.74182766	0.693713741	0.328429327	0.293458658	0.445241127
CPD01 VP245	-46.32510532	-31.791	-40.5291	-21.48142231	-30.4603	-46.4249	-61.365	-17.345	-9.88092	-53.84505266	0.144990594	0.230873606	0.834583409	0.567967526	0.269445683	0.794651397	0.211503059	0.170612715	0.416687416	0.590788522	0.568231113	0.533420057	0.446791987	0.513962056	0.133718786	0.400076125	0.413052236	0.796221939	0.476645212	0.412821715	0.668032196	0.760239026	0.391601441	0.602183366	0.63467175	0.268228542	0.332433447	0.461507377	0.388355178	0.5505352	0.590643018	0.692908439	0.201892151	0.360387158	0.713933386	0.826414754	0.427760566	0.272155536	0.455147596
CPD01 VP246	-42.44766501	-31.3316	-35.4604	-24.01062632	-32.9771	-43.2566	-53.4657	-21.6168	-15.5168	-47.95668251	0.17594296	0.174189454	0.797453485	0.729226124	0.387095784	0.751188701	0.294102667	0.247270204	0.416687416	0.505175429	0.527567641	0.391645506	0.474308297	0.514070301	0.213651466	0.488731138	0.499890497	0.783810073	0.179645737	0.380992553	0.533903866	0.82456259	0.505503039	0.48748647	0.63467175	0.22955482	0.572356346	0.772009799	0.272790569	0.480276908	0.590643018	0.536946077	0.2194853	0.420609066	0.738614285	0.644227041	0.390214578	0.275457123	0.431360845
CPD01 VP247	-45.57234094	-30.1822	-36.3936	-30.59893094	-33.1322	-44.9169	-55.7191	-22.9197	-19.8022	-50.64572047	0.186305516	0.051645609	0.817177052	0.854705166	0.243594431	0.564363263	0.321366567	0.363038329	0.296450484	0.58722091	0.475077316	0.377658799	0.670044583	0.48654331	0.050971794	0.897895597	0.128551629	0.779602317	0.862364084	0.463234602	0.621680852	0.872861388	0.549130217	0.618634819	0.547305617	0.246424883	0.484405629	0.56543991	0.452717667	0.3315624	0.418988367	0.754753392	0.248701092	0.170374855	0.71532157	0.727375109	0.440011085	0.264178151	0.48596484
CPD01 VP248	-66.20989828	-57.8045	-61.8132	-58.41082475	-55.2537	-63.9471	-68.8972	-23.4941	-17.5106	-67.55354914	0.263144923	0.222422327	0.639896416	0.630469462	0.237716419	0.631465223	0.257740348	0.246845716	0.343310322	0.52605157	0.497455975	0.523583434	0.545444175	0.42329373	0.157034679	0.627134749	0.22776088	0.478123401	0.257788364	0.391282226	0.664964444	0.783678481	0.437335238	0.576410979	0.677992024	0.332485773	0.59765758	0.843668917	0.275631625	0.408278589	0.403728505	0.687946708	0.311541598	0.332294451	0.74674318	0.746126931	0.449238675	0.323912608	0.453109854
CPD01 VP249	-74.88116351	-39.7113	-42.2329	-58.61666534	-58.1653	-75.8639	-83.2291	-45.5249	-50.2266	-79.05513176	0.388647578	0.117766765	0.753397262	0.678393598	0.228133407	0.560663391	0.037561884	0.001531787	0.021649893	0.469599287	0.471936147	0.500604879	0.50904392	0.405735818	0.341622139	0.634423665	0.025144584	0.901644292	0.483004025	0.31976935	0.301767067	0.994742343	0.429401668	0.458961373	0.34580728	0.207145887	0.364417546	0.512067232	0.467713843	0.379288154	0.185894792	0.995398417	0.085744222	0.460052129	0.991064981	0.897402284	0.475803131	0.085991518	0.390246344
CPD01 VP250	-58.01695009	-62.039	-67.6876	-62.46093973	-59.6204	-56.6208	-61.6815	-43.7026	-49.877	-59.84922505	0.249085254	0.217570318	0.682674147	0.755524866	0.281836565	0.577733532	0.235944457	0.353401282	0.358197621	0.504633354	0.54781373	0.553582725	0.63648402	0.445889412	0.147862995	0.698715896	0.063698395	0.566803691	0.376625098	0.416261628	0.512392254	0.816737966	0.435797855	0.466045613	0.527674094	0.305995659	0.465761824	0.564290561	0.126647957	0.57865949	0.480173805	0.612848775	0.282897127	0.281472387	0.767249881	0.72148815	0.300017742	0.336803841	0.513824927
CPD01 VP251	-40.27911663	-31.9492	-39.3242	-26.45906728	-29.9715	-41.0367	-51.689	-16.6917	-11.104	-45.98405832	0.169644464	0.192306446	0.688106504	0.5780438	0.243550719	0.620595279	0.341386166	0.318334089	0.247196888	0.502031216	0.517967188	0.380174772	0.487123415	0.41108987	0.303073849	0.557012348	0.188626801	0.457424623	0.842682724	0.365958588	0.574623732	0.69056899	0.373459141	0.560933011	0.699263782	0.286605068	0.673935105	0.326807004	0.396043093	0.413793287	0.274972697	0.757179356	0.196137429	0.136305902	0.797393218	0.74776444	0.375286088	0.402403438	0.338268679
CPD01 VP252	-65.43530435	-59.1723	-63.1966	-60.50949515	-57.2527	-63.1608	-67.4654	-19.5779	-12.5765	-66.45035217	0.275405674	0.17783695	0.611976466	0.632849141	0.324643958	0.668360839	0.277272701	0.235607823	0.428818674	0.566960772	0.518596731	0.598369139	0.507692302	0.463920618	0.325414064	0.625169698	0.260234086	0.690058206	0.38134554	0.399986177	0.54999575	0.758510398	0.372650171	0.579486053	0.660652453	0.305995659	0.357751605	0.703508868	0.382959906	0.527684223	0.522412899	0.705193746	0.279360288	0.359298813	0.761179739	0.698029132	0.322972048	0.323683585	0.50401171
CPD01 VP253	-42.45297399	-28.0491	-32.2837	-41.16426844	-42.9634	-39.4413	-44.5433	-31.9461	-25.9655	-43.498137	0.140140851	0.181026879	0.700292041	0.620907687	0.2784234	0.68840467	0.331854858	0.363960076	0.418963993	0.491233688	0.662358984	0.352016249	0.450248919	0.383506845	0.205988197	0.602196862	0.200154321	0.61239649	0.78345696	0.358460474	0.630579414	0.716501427	0.395012923	0.53658848	0.586144591	0.345088925	0.473933843	0.486060708	0.282397351	0.468186296	0.521003244	0.710544639	0.182954471	0.357676075	0.711614742	0.704387596	0.318033824	0.288732654	0.508546928
CPD01 VP254	-42.453	-61.8972	-64.8176	-41.1643	-29.475	-67.1293	-71.1732	-15.9189	-10.1476	-56.8131	0.114874606	0.203528082	0.689624535	0.767882146	0.282694519	0.586501797	0.267842101	0.355007389	0.448872425	0.4551515	0.50408983	0.484909944	0.557003033	0.475947048	0.356527698	0.528957402	0.3478475	0.570011225	0.307429258	0.322588864	0.518485498	0.783785245	0.395801534	0.485697258	0.626212694	0.286967058	0.479345269	0.561929886	0.396418469	0.667772358	0.42325154	0.721136411	0.324344767	0.282509267	0.749698733	0.709951117	0.451719577	0.247182609	0.449664565
CPD01 VP255	-46.23177511	-39.6956	-45.3392	-36.97372344	-43.4787	-48.4299	-58.6119	-30.097	-23.7238	-52.42183756	0.269533368	0.02146624	0.832031907	0.553448259	0.22565069	0.548846821	0.254195428	0.194739176	0.035279163	0.671805447	0.673469018	0.354001314	0.712185773	0.54850652	0.278540716	0.718168966	0.347249397	0.343155695	0.455706638	0.503355949	0.727018695	0.884118301	0.542758756	0.342201918	0.680174773	0.261467491	0.404303941	0.787258454	0.441331945	0.44723343	0.399998373	0.696803024	0.111326373	0.101386968	0.715687326	0.857331136	0.122533939	0.039414041	0.43574359
CPD01 VP256	-62.56861277	-79.0602	-81.2529	-6.726120293	-8.24175	-58.9024	-64.6069	-2.75477	-1.79265	-63.58775639	0.140663803	0.308914594	0.656193171	0.222030465	0.04830276	0.763287535	0.455232009	0.168748363	0.004593604	0.540162074	0.468481158	0.284693633	0.206846838	0.124716558	0.808327437	0.728014451	0.021539893	0.04900699	0.756770649	0.220535298	0.340174651	0.453770923	0.246823387	0.828593932	0.855453035	0.207402352	0.378650944	0.81185378	0.027105635	0.213747694	0.747671081	0.565560557	0.76669737	0.103471794	0.979916389	0.974779715	0.371971613	0.186233437	0.54684696
CPD01 VP257	-61.41551699	-27.8964	-30.3537	-36.13201857	-39.8126	-59.7742	-65.6341	-25.111	-21.2674	-63.5248085	0.131707751	0.103221379	0.777377658	0.528472694	0.267881282	0.536775577	0.264800236	0.297121871	0.288968428	0.607322663	0.566811144	0.490872863	0.518764063	0.357438842	0.118560004	0.880298852	0.282877878	0.493210592	0.246739726	0.443060855	0.678387831	0.86503219	0.413397715	0.515122476	0.682459111	0.274698147	0.608725197	0.472222434	0.526564418	0.378435118	0.263484466	0.554227342	0.333858953	0.424661895	0.748993745	0.737173045	0.47536197	0.155866602	0.431125078
CPD01 VP258	-65.83831331	-63.4362	-66.2817	-22.95236841	-30.3232	-63.7233	-67.7185	-16.2736	-10.2931	-66.77840665	0.275405674	0.223143486	0.622543996	0.596016546	0.195789721	0.668360839	0.23851758	0.340902024	0.306848762	0.517179277	0.520422734	0.569824146	0.633345206	0.431063299	0.221950111	0.538534497	0.448967497	0.580710189	0.326402594	0.343403921	0.625725302	0.732799405	0.350793332	0.579486053	0.62946499	0.334791284	0.517743271	0.867572138	0.492586264	0.526281403	0.493102431	0.651665576	0.282523228	0.359298813	0.717845818	0.717957164	0.418382226	0.397585563	0.447629371
CPD01 VP259	-62.93927304	-43.1607	-47.7366	-41.0176093	-41.1243	-64.3239	-75.0955	-17.8542	-11.4324	-69.01738652	0.202053485	0.300705242	0.859700656	0.56259931	0.320568094	0.683637605	0.360720828	0.289676998	0.353417961	0.527595809	0.51275906	0.343573461	0.647215614	0.471290514	0.178840905	0.536354492	0.24591919	0.41084118	0.217047425	0.391910639	0.458298644	0.796017745	0.44314677	0.486739146	0.534749109	0.191952419	0.448178485	0.642063099	0.122418852	0.477040097	0.275761911	0.727811791	0.302754238	0.351156005	0.757901476	0.661824994	0.347277024	0.203943011	0.55177633
CPD01 VP260	-46.72028933	-35.825	-42.4662	-38.90169338	-40.6609	-45.7733	-56.6489	-27.4497	-24.4943	-51.68459466	0.144990594	0.101556042	0.834583409	0.715521296	0.143381072	0.664583622	0.237951276	0.310425758	0.297124465	0.548095928	0.574077239	0.467208909	0.528078632	0.480812057	0.398306304	0.490886243	0.04113002	0.509094889	0.536885217	0.412821715	0.677136949	0.760239026	0.512506331	0.460621584	0.565315414	0.265518491	0.463871332	0.461507377	0.076062578	0.5505352	0.51464079	0.612661117	0.379362477	0.277337224	0.738614285	0.628525294	0.359791426	0.306772715	0.430985344
CPD01 VP261	-70.84734346	-64.8775	-67.1513	-72.36040039	-63.6023	-68.7853	-72.9126	-32.2935	-30.7906	-71.87997173	0.254884861	0.237128741	0.661734413	0.598110452	0.269432798	0.700511348	0.242064286	0.271903095	0.332991599	0.526586548	0.556669312	0.459552527	0.536234685	0.442338728	0.316718123	0.626149975	0.049928425	0.579854369	0.242559558	0.380681477	0.621393191	0.838396092	0.364184446	0.514190801	0.587604876	0.243552747	0.411272508	0.765039766	0.226888192	0.577881143	0.507812956	0.620277621	0.257267488	0.304062601	0.744392778	0.726025016	0.447689103	0.260971353	0.505939396
CPD01 VP262	-53.63389796	-40.7959	-48.414	-22.67058975	-24.3775	-53.3709	-60.5385	-13.2641	-11.1984	-57.08619898	0.291479262	0.144096692	0.803713577	0.613883511	0.339507326	0.735711643	0.390708366	0.303928652	0.297638873	0.507871347	0.60672886	0.484943542	0.614196662	0.472179085	0.468743893	0.795332515	0.258289853	0.450373454	0.065932596	0.428719388	0.466813543	0.717288565	0.359273504	0.611773578	0.656827924	0.259724848	0.631875294	0.665170222	0.282681522	0.565044221	0.542189509	0.806328227	0.2542279	0.214723399	0.748303732	0.815457557	0.435390309	0.296393934	0.395083991
CPD01 VP263	-66.92966529	-31.8328	-35.9186	-14.37366825	-14.2413	-67.2665	-74.134	-7.91215	-7.65751	-70.53183265	0.656859891	0.308914594	0.860098877	0.33195802	0.45418582	0.829109418	0.597060789	0.026175905	0.928529407	0.378376302	0.780104719	0.657190066	0.766494844	0.725566011	0.759272641	0.728014451	0.057099466	0.550142289	0.502441871	0.879506495	0.193373411	0.627164687	0.537702198	0.770043193	0.526210728	0.03143172	0.503250425	0.807070388	0.454032087	0.213747694	0.79268882	0.700758236	0.571392409	0.856487795	0.713838511	0.970152833	0.942736278	0.200891971	0.29978603
CPD01 VP264	-54.35398596	-27.3657	-35.7576	-25.13039711	-27.4174	-53.1899	-60.534	-15.01	-11.7026	-57.44399298	0.390619244	0.071012136	0.616860518	0.713324222	0.220752116	0.895347365	0.208470456	0.042359757	0.109454079	0.376640944	0.329176416	0.440816789	0.529931046	0.344847882	0.576674831	0.528380536	0.225366244	0.535050861	0.135405514	0.384552559	0.510565652	0.623511205	0.489158375	0.878952599	0.59476085	0.031373357	0.470693117	0.516610813	0.222660146	0.168776541	0.11059963	0.611023587	0.270909454	0.270062922	0.783825595	0.673204418	0.649690491	0.422557929	0.516949271
CPD01 VP265	-35.50609226	-34.2552	-40.23	-39.10366084	-42.111	-31.7554	-37.4407	-26.3531	-18.0413	-36.47339613	0.220005385	0.099270276	0.600199144	0.533375353	0.260847483	0.687818303	0.221531174	0.30975798	0.424359344	0.587765699	0.589267163	0.508410169	0.643717912	0.39579897	0.230249355	0.553555896	0.245035267	0.530373602	0.057479045	0.482848678	0.665437818	0.874021775	0.427117875	0.510424139	0.662354961	0.213148794	0.471527627	0.847153711	0.256801687	0.508523419	0.54747378	0.685383059	0.182695884	0.243563657	0.776081943	0.825579958	0.342314106	0.217872139	0.443201182
CPD01 VP266	-57.48214756	-57.7272	-67.6206	-27.37828508	-30.3471	-55.0695	-61.5203	-16.7173	-12.2422	-59.50122378	0.328053688	0.231439035	0.596029862	0.783160104	0.284141326	0.766019516	0.249129575	0.209605523	0.294806423	0.466515049	0.495897156	0.371451983	0.641891812	0.48995256	0.273223699	0.514160263	0.179503451	0.429184341	0.877665849	0.378506474	0.60946921	0.760989776	0.49073623	0.624876676	0.727385396	0.305777569	0.432143446	0.899266539	0.29204895	0.48412955	0.362564807	0.605671716	0.318140338	0.169869561	0.707678016	0.690424633	0.441006291	0.250475977	0.452944261
CPD01 VP267	-57.4821	-39.2632	-44.2078	-27.3783	-43.8289	-47.5977	-57.6342	-35.8278	-32.5254	-57.55815	0.247531221	0.242868832	0.866339496	0.653322353	0.333235581	0.653649665	0.237951276	0.330956766	0.447851923	0.513098344	0.641659833	0.544917623	0.643895128	0.384722508	0.122309957	0.407605399	0.122242322	0.759422038	0.337293777	0.388512318	0.439963793	0.82456259	0.391845992	0.633741513	0.637248161	0.230602811	0.638752345	0.772009799	0.232483516	0.557356001	0.565341937	0.536946077	0.295167233	0.420609066	0.729322046	0.765708562	0.309188598	0.331908259	0.442782233
CPD01 VP268	-37.51625515	-43.8359	-51.3685	-22.08231004	-24.0807	-37.8349	-49.5276	-16.2899	-14.0996	-43.52192758	0.273310234	0.024597211	0.72216856	0.800543055	0.155724866	0.606886199	0.305330305	0.195403306	0.40672252	0.571921381	0.615907012	0.350455522	0.574362316	0.490813853	0.333213601	0.77138633	0.060372522	0.751285004	0.919235044	0.300597179	0.638990838	0.700252049	0.465262156	0.441302697	0.501244841	0.174767467	0.436704213	0.797210744	0.219827097	0.693567822	0.337342797	0.679466273	0.31268017	0.124215913	0.723273057	0.856589891	0.384263732	0.307305315	0.414214448
CPD01 VP269	-56.0121	-54.3981	-59.8984	-42.723	-22.5415	-57.2703	-61.8514	-11.4095	-7.22032	-58.93175	0.11969709	0.198086508	0.669364372	0.738667097	0.161986432	0.742916968	0.250818775	0.346670875	0.321439403	0.577360307	0.519697345	0.394082473	0.646528598	0.482238977	0.394491894	0.759315254	0.404730017	0.645156358	0.592910508	0.446448627	0.535722584	0.826914041	0.439323862	0.550892965	0.590814343	0.240972739	0.390731094	0.921462794	0.309477011	0.386350135	0.467484134	0.676719804	0.259381828	0.129291958	0.795555742	0.719538154	0.441787779	0.323087027	0.349962708
CPD01 VP270	-56.0121488	-38.2197	-42.0618	-42.72303238	-45.8672	-58.0707	-68.0354	-17.4238	-9.15336	-62.0237744	0.119218716	0.107318273	0.739394948	0.308674769	0.129539124	0.798058063	0.148144557	0.349596222	0.619948689	0.5	0.187977608	0.101024595	0.573179892	0.580403345	0.163838829	0.603395878	0.293156332	0.538870365	0.942160236	0.435160912	0.968725298	0.661764096	0.573500422	0.876401628	0.618655878	0.184064371	0.559643769	0.824178991	0.304391072	0.109706592	0.604919268	0.311274869	0.22419447	0.42936807	0.609006055	0.671924198	0.012388177	0.302075299	0.60308604
CPD01 VP271	-32.67101205	-61.2061	-68.6776	-11.17033054	-17.0037	-33.6652	-42.1868	-9.02306	-4.32278	-37.42890602	0.344737284	0.290675874	0.739041546	0.936830067	0.069474092	0.487425846	0.377257244	0.222794261	0.143389437	0.499300126	0.682598187	0.333116585	0.674929013	0.338889181	0.065069414	0.881056738	0.387353352	0.074539659	0.224761871	0.456145486	0.451986302	0.691181105	0.367108991	0.458527406	0.740557481	0.117492698	0.603729131	0.795811554	0.470100626	0.540693244	0.416539259	0.992084265	0.285058826	0.068263573	0.913768833	0.605057077	0.365736654	0.003023611	0.306709766
CPD01 VP272	-52.80309524	-31.2173	-40.6141	-8.677244753	-13.3736	-53.3907	-63.7978	-6.03871	-4.04638	-58.30044762	0.491634932	0.26706805	0.8986335	0.715499105	0.101445467	0.905727709	0.386378005	0.282273769	0.349255153	0.651446183	0.747424826	0.264278417	0.48652908	0.344978215	0.196129096	0.939026784	0.794547703	0.179903265	0.793276652	0.303749093	0.482331516	0.772468479	0.332808441	0.425610851	0.619274438	0.371621144	0.489256025	0.76647395	0.349962744	0.309606587	0.002742059	0.579669823	0.389276712	0.062954388	0.762755071	0.766202667	0.386033779	0.27939462	0.47058555
CPD01 VP273	-59.04072478	-27.3242	-29.526	-47.31367101	-48.8449	-57.162	-64.8391	-39.3659	-37.3398	-61.93991239	0.1321435	0.174688768	0.807940984	0.552296177	0.278523694	0.649193723	0.382374668	0.195744967	0.34427103	0.58203375	0.635999498	0.606706848	0.671086551	0.474150691	0.322482293	0.857972243	0.017643016	0.682805564	0.933204497	0.452756695	0.669581665	0.871029378	0.373729251	0.494446526	0.643113555	0.25112005	0.484447634	0.44116013	0.583999459	0.471858558	0.563534429	0.652635191	0.235122073	0.371362685	0.715291145	0.765989512	0.43816304	0.187927021	0.596012359
CPD01 VP274	-66.12632933	-57.9059	-61.7541	-8.614737508	-11.8867	-63.562	-68.6909	-5.48709	-3.8608	-67.40861467	0.162891129	0.017700118	0.57552113	0.701735709	0.189005561	0.835636536	0.095585687	0.39884831	0.202673667	0.517668862	0.447313209	0.447311351	0.583938943	0.476209118	0.410710193	0.913215251	0.421549481	0.251203255	0.467165104	0.337422999	0.544136151	0.971664784	0.573905526	0.314468697	0.350791744	0.351003699	0.303226741	0.98427526	0.358095909	0.433333337	0.318223248	0.826742571	0.335023152	0.365481349	0.973073414	0.94243982	0.087576926	0.153903334	0.395723951
CPD01 VP275	-45.94803029	-40.1415	-54.6686	-35.16988072	-36.6728	-44.7663	-52.8936	-28.6816	-26.9054	-49.42081515	0.236277194	0.237412808	0.603878134	0.786568149	0.370461782	0.639784816	0.299234875	0.184770204	0.278197017	0.546375584	0.519860916	0.391645506	0.693756329	0.461318853	0.122309957	0.595745	0.011771331	0.722396677	0.32784555	0.380992553	0.410914595	0.847204048	0.46116576	0.476421714	0.502201551	0.274459048	0.396381135	0.913742682	0.232483516	0.669239341	0.383160365	0.536946077	0.181217226	0.220643298	0.721023238	0.765708562	0.451725317	0.275457123	0.468625634
CPD01 VP276	-58.02717805	-47.9149	-52.624	-43.69892189	-46.2042	-55.4904	-62.0784	-18.4269	-11.8952	-60.05278903	0.248983006	0.217140203	0.669266676	0.703909874	0.301852173	0.587898589	0.29958994	0.320963093	0.290599132	0.542995264	0.576858501	0.532486424	0.50726819	0.487913677	0.355918498	0.625169698	0.260234086	0.557538474	0.38134554	0.400128949	0.547689412	0.762666758	0.435065878	0.565779374	0.598481983	0.293990319	0.582925843	0.759019349	0.138191478	0.348430971	0.404346254	0.707654479	0.300602642	0.320329711	0.761179739	0.692836683	0.313032179	0.309271473	0.438192287
CPD01 VP277	-59.94269798	-42.895	-45.4826	-54.55144303	-53.2145	-57.6715	-63.1454	-26.005	-23.6089	-61.54404899	0.279913575	0.177979926	0.692991414	0.640488312	0.262579734	0.668360839	0.217484431	0.230047531	0.408321381	0.491995042	0.561197606	0.559066281	0.589052937	0.383506122	0.444494613	0.652027362	0.078266341	0.531262394	0.238688715	0.356941784	0.625725302	0.732799405	0.351567605	0.571387182	0.579450643	0.239555798	0.448537306	0.677492969	0.364578298	0.351615725	0.404346254	0.698249503	0.263710957	0.357439336	0.72815182	0.792071958	0.43529009	0.397585563	0.411472879
CPD01 VP278	-58.50540951	-45.2121	-53.0201	-13.60525962	-16.9922	-55.4078	-62.6191	-11.596	-8.35117	-60.56225476	0.164845313	0.171596441	0.756349641	0.296495618	0.336321138	0.567486446	0.268971326	0.558651986	0.945277616	0.112793073	0.476365434	0.469931699	0.599328677	0.261256235	0.315801446	0.369615008	0.399555072	0.082354401	0.682367995	0.434689125	0.681106279	0.73053669	0.511427394	0.913335355	0.838349881	0.403895809	0.160782297	0.657286276	0.880451218	0.143021354	0.376551049	0.173053006	0.617338993	0.211822081	0.802161189	0.724203605	0.470331167	0.049591701	0.569662759
CPD01 VP279	-36.6495199	-32.0967	-42.0531	-22.52342358	-29.1168	-35.4283	-45.0751	-17.2819	-9.52226	-40.86230995	0.199622413	0.041175433	0.734414383	0.725350029	0.37644286	0.5340091	0.268693922	0.213663919	0.333917708	0.525332857	0.516228348	0.332944914	0.708308407	0.496107149	0.130301625	0.444446512	0.33345829	0.566354128	0.763590165	0.361421066	0.521868094	0.710380164	0.513864355	0.431643376	0.624314	0.259956384	0.419842883	0.722276663	0.389160949	0.620567138	0.421462111	0.630589266	0.184718693	0.210336726	0.725160235	0.744483454	0.283494506	0.221146581	0.440811559
CPD01 VP280	-41.101	-48.3223	-58.2993	-20.1181	-29.4394	-40.1648	-47.5288	-20.927	-18.732	-44.3149	0.267027835	0.213026387	0.6167055	0.749516896	0.316688361	0.538379299	0.285960803	0.17464424	0.25048017	0.438185758	0.552921497	0.598742255	0.536302702	0.482224154	0.113782688	0.750274239	0.041922082	0.43514721	0.356817884	0.319285734	0.505031756	0.81623708	0.490682073	0.420386977	0.716215651	0.268755293	0.485708991	0.993916495	0.53506459	0.514863096	0.485961887	0.716058085	0.211986762	0.281201833	0.707810869	0.805949068	0.474856295	0.338521916	0.481697141
CPD01 VP281	-41.10095473	-59.3242	-68.1623	-20.11812686	-23.7259	-41.6578	-48.3543	-13.1371	-8.31575	-44.72762737	0.289318718	0.280571025	0.681435319	0.845272474	0.368755993	0.763696018	0.216983152	0.270185551	0.358717076	0.541697149	0.573198451	0.474634653	0.587321702	0.496700697	0.118191085	0.804287871	0.229030432	0.711489158	0.504732007	0.432071184	0.469501071	0.692010223	0.423821153	0.632989298	0.700766054	0.211304745	0.378231552	0.999428263	0.179908856	0.655859559	0.458463542	0.79375889	0.254984742	0.260212513	0.763758102	0.680998298	0.341193377	0.20198239	0.338897708
CPD01 VP282	-62.6413	-55.1366	-57.752	-66.1704	-68.3036	-64.0119	-66.5125	-63.2608	-62.3659	-64.5769	0.115855834	0.221794537	0.641238634	0.700377543	0.324666663	0.501346653	0.213647486	0.290047015	0.438299761	0.556217572	0.499210448	0.545896843	0.622148476	0.497964367	0.249317956	0.715439054	0.044859434	0.56495822	0.336970743	0.408783475	0.66018212	0.834524299	0.351094769	0.438047133	0.591048155	0.260735674	0.556086543	0.854842782	0.371599906	0.356411686	0.524594527	0.70407545	0.321615813	0.357494223	0.729221429	0.69495935	0.441872464	0.329811199	0.486208603
CPD01 VP283	-62.6413	-62.7228	-65.7763	-66.1704	-60.4762	-61.7563	-64.4283	-52.1979	-48.9892	-63.5348	0.259541133	0.244396656	0.648919282	0.607011826	0.232435372	0.705027063	0.221097025	0.299337107	0.365480182	0.549612185	0.571733131	0.463900147	0.526215917	0.371031787	0.141464878	0.58446626	0.432971188	0.617482319	0.222224802	0.328075581	0.631752968	0.758979879	0.355950097	0.575912521	0.640543481	0.326490861	0.620287054	0.662062491	0.236138109	0.488670634	0.45754545	0.779797935	0.286323417	0.250151746	0.727872106	0.79202341	0.382158083	0.350296826	0.423261448
CPD01 VP284	-62.64131171	-66.7723	-69.2749	-66.17036004	-55.8733	-60.7001	-64.8209	-35.5581	-39.5852	-63.73110586	0.175692309	0.258964784	0.670741163	0.831157469	0.363409442	0.758398678	0.238535039	0.359497105	0.431604219	0.514274224	0.49300556	0.62377619	0.556902883	0.361798842	0.270888889	0.802184346	0.011719641	0.742532383	0.373397382	0.427604025	0.529729126	0.700053478	0.430822501	0.576117479	0.678962766	0.341382147	0.477911952	0.548347481	0.266098278	0.639129671	0.414508067	0.605727328	0.337031739	0.386049491	0.713195545	0.716913999	0.368110587	0.251152711	0.491477682
CPD01 VP285	-61.2303637	-37.062	-41.0176	-42.14540685	-44.8476	-59.5122	-65.8073	-27.795	-23.4729	-63.51883185	0.268781816	0.188684273	0.71	0.611306879	0.19085491	0.575044825	0.303023287	0.25689792	0.31474159	0.487325139	0.508457696	0.532486424	0.645035201	0.391595422	0.325414064	0.625169698	0.260234086	0.654713964	0.38134554	0.324328331	0.581098946	0.822480773	0.372650171	0.420302577	0.538126767	0.266609484	0.583845431	0.660790819	0.450474002	0.43238379	0.427937397	0.610761527	0.24334774	0.322937346	0.773265839	0.704012136	0.322972048	0.238048623	0.508766324
CPD01 VP286	-60.67864292	-55.0411	-60.4528	-49.39046183	-47.3656	-59.6864	-65.1528	-23.1649	-21.7574	-62.91572146	0.271537748	0.194756278	0.692991414	0.614969943	0.273154217	0.556700463	0.269810032	0.3595024	0.274813328	0.500106201	0.552379186	0.47296972	0.620332865	0.373206963	0.208623582	0.719011279	0.118787425	0.691433583	0.220136777	0.375945277	0.451607891	0.743477679	0.37296761	0.495511879	0.627898483	0.280230643	0.414675318	0.810250325	0.109108554	0.593487396	0.485611293	0.66977869	0.272827092	0.277117713	0.775886126	0.773311554	0.410434725	0.279917397	0.472513752
CPD01 VP287	-46.56417897	-39.6976	-46.9552	-14.39248343	-21.4033	-44.2725	-56.7255	-10.0292	-6.69121	-51.64483949	0.098331574	0.225768124	0.868808199	0.874907827	0.370662854	0.384179266	0.225791732	0.182730415	0.12120656	0.335664622	0.442620857	0.713138841	0.384276507	0.291854548	0.326215799	0.57058849	0.80307873	0.859462115	0.801798367	0.485346441	0.555197042	0.777896093	0.627394229	0.432764031	0.732714142	0.480355768	0.28806524	0.790670792	0.348752852	0.321231884	0.21319043	0.806555855	0.43640814	0.138226849	0.762129755	0.955168473	0.463242903	0.090641442	0.477224479
CPD01 VP288	-72.88079723	-73.1008	-74.5192	-72.9086941	-45.4801	-71.4807	-73.5027	-19.825	-18.8353	-73.19174861	0.140282517	0.203812293	0.621118498	0.716490235	0.282687796	0.733970443	0.258035649	0.292337958	0.334838326	0.566142824	0.588943435	0.606214597	0.565295834	0.488337552	0.238766504	0.741827261	0.163603599	0.756943064	0.254928937	0.369267772	0.425808809	0.703665281	0.353023931	0.531772724	0.528586928	0.304305813	0.369192549	0.880409083	0.114998684	0.697778913	0.431583218	0.733728197	0.254976159	0.350700483	0.727988138	0.732578314	0.449493338	0.402847958	0.442441233
CPD01 VP289	-21.18173231	-54.0214	-57.4293	-7.893766037	-11.1987	-61.086	-69.9333	-5.54826	-3.82524	-45.55751615	0.85226389	0.356503617	0.977255648	0.245666639	0.005028883	0.798058063	0.666150366	0.592906937	0.529646377	0.174413519	0.992747576	0.264528839	0.90199869	0.561233751	0.371774411	0.283954108	0.718269244	0.892676056	0.432319187	0.596543332	0.876557849	0.940022692	0.544399323	0.839831971	0.526210728	0.15342009	0.64239403	0.877562344	0.090005503	0.083357781	0.281563914	0.370173564	0.746230335	0.559154099	0.590189249	0.792939409	0.435776269	0.587854805	0.920667902
CPD01 VP290	-50.4748	-54.8406	-58.503	-24.1072	-58.5549	-55.0993	-59.2588	-49.1785	-47.1658	-54.8668	0.269630266	0.185916955	0.63602056	0.598035925	0.25196112	0.523025575	0.272202879	0.270867103	0.410073169	0.46048842	0.502427518	0.617211293	0.595273298	0.506025844	0.319266437	0.738975869	0.122299526	0.61996597	0.272529877	0.383531724	0.452539321	0.788680651	0.393264056	0.431451931	0.603315127	0.252658605	0.418761568	0.771891822	0.399789987	0.354786967	0.519756344	0.67546305	0.261279602	0.253156972	0.773002894	0.722341621	0.425349646	0.336580265	0.373541368
CPD01 VP291	-50.47481858	-36.5217	-41.2028	-24.10718246	-29.7414	-50.8331	-59.297	-15.6979	-10.774	-54.88590929	0.236277194	0.174189454	0.754741272	0.789772718	0.333235581	0.569305438	0.237951276	0.17516385	0.324997986	0.43600148	0.519860916	0.391645506	0.474308297	0.461318853	0.252787851	0.595745	0.446641757	0.640124205	0.975280378	0.380992553	0.439963793	0.828737547	0.427870752	0.48748647	0.502201551	0.309594651	0.396381135	0.59266711	0.232483516	0.531210676	0.46849862	0.766881587	0.282709158	0.417716411	0.738614285	0.797045544	0.397331236	0.208722233	0.355732644
CPD01 VP292	-55.91849962	-57.7996	-62.8159	-53.02127878	-49.5933	-53.6267	-58.8943	-24.3695	-22.1721	-57.40639981	0.265267351	0.230572805	0.675885648	0.763523779	0.249467367	0.706375383	0.293903499	0.34613654	0.400913227	0.512571147	0.564340698	0.487344996	0.624231646	0.496044316	0.378814413	0.718366183	0.15521347	0.738613539	0.366189167	0.415074969	0.458431608	0.733220707	0.384246012	0.469199337	0.634750803	0.257672158	0.415854447	0.680080314	0.2720688	0.491579205	0.52095018	0.760882352	0.335131972	0.370163514	0.711300482	0.78280813	0.396898583	0.384739303	0.440540777
CPD01 VP293	0	-58.6955	-63.7669	-9.233559788	-17.8487	-38.9088	-62.1073	-8.81645	-3.96612	-31.05365	0.575208595	0.048349903	0.858816638	0.686917494	0.242542288	0.72682173	0.091655821	0.30322477	0.255070056	0.417402045	0.553372458	0.477119471	0.687460572	0.411336268	0.169356228	0.567439884	0.532690922	0.806840617	0.235857379	0.426467125	0.530867331	0.772067695	0.302233329	0.323618556	0.646708172	0.294482469	0.393456287	0.317465057	0.026183493	0.596957438	0.431370526	0.563724683	0.303937562	0.38126663	0.764952411	0.646385672	0.421207212	0.324012579	0.503126828
CPD01 VP294	-49.7156389	-34.7783	-44.0429	-38.14676601	-38.9397	-45.922	-60.1619	-26.0769	-23.3615	-54.93876945	0.305325473	0.13138319	0.772705589	0.714607411	0.166954752	0.704553374	0.274674809	0.343453604	0.286200227	0.590461111	0.507573225	0.342381864	0.512904053	0.410546743	0.019176958	0.743661647	0.057242778	0.602505554	0.0213951	0.380003719	0.481968325	0.771640937	0.383624112	0.498592716	0.698707496	0.322786319	0.358977044	0.796800748	0.075220665	0.34592886	0.521221752	0.609760607	0.257041111	0.414926616	0.756564024	0.829228892	0.468768859	0.166122069	0.363531768
CPD01 VP295	-48.51059598	-28.5906	-33.6811	-45.24815326	-47.1484	-47.5658	-59.3108	-40.1532	-37.3631	-53.91069799	0.208033047	0.051093494	0.824991012	0.628765432	0.296720954	0.602719532	0.231084347	0.329864759	0.322683744	0.570289337	0.58103291	0.579918255	0.474308297	0.436841151	0.224191891	0.432077993	0.011771331	0.603803885	0.46785807	0.44541141	0.473529098	0.717318335	0.391601441	0.392776146	0.684083031	0.260324299	0.452310147	0.833384473	0.232483516	0.333893036	0.572130897	0.536946077	0.203865767	0.287458915	0.738614285	0.652678033	0.465761675	0.350784401	0.500810332
CPD01 VP296	-95.47274332	-95.3699	-85.3134	-16.78111365	-15.2015	-95.741	-96.4824	-4.23432	-3.07647	-95.97757166	0.337122644	0.646809666	0.856251116	0.33195802	0.005028883	0.829109418	0.444565844	0.225661691	0.928529407	0.192291562	0.049358696	0.657190066	0.248355248	0.080891006	0.859359462	0.409499775	0.11495803	0.892676056	0.957446762	0.596543332	0.733927379	0.606922551	0.040755893	0.269674761	0.526210728	0.037761428	0.503250425	0.635417598	0.604476224	0.213747694	0.926660254	0.477282358	0.803489522	0.559154099	0.834239473	0.970152833	0.477689147	0.362296953	0.86661839
CPD01 VP297	-33.31111203	-32.6426	-37.7444	-30.89330162	-33.8292	-30.5076	-35.5808	-20.4161	-15.6318	-34.44595601	0.216490156	0.073976595	0.625150145	0.731365283	0.347476349	0.721694342	0.233036299	0.235479908	0.363543385	0.459958805	0.512928193	0.411321076	0.567088092	0.475213847	0.283802499	0.880638293	0.195615552	0.526760235	0.839369929	0.362857026	0.435571187	0.808742232	0.403680671	0.491446595	0.624722557	0.198031378	0.644891667	0.523761266	0.598270477	0.485451401	0.451736698	0.71450297	0.331753507	0.301540174	0.735950511	0.801244688	0.474018759	0.202887387	0.358230344
CPD01 VP298	-57.18688388	-22.8686	-27.5208	-3.520535548	-6.37601	-55.3439	-64.1146	-2.97936	-1.81466	-60.65074194	0.111119223	0.530964452	0.75783871	0.329903979	0.822401808	0.286318218	0.987674556	0.560141091	0.01014575	0.174634715	0.49051193	0.690338891	0.613717258	0.21938607	0.45899921	0.869670581	0.830257856	0.577291961	0.243035675	0.378281405	0.384891747	0.432761411	0.728504191	0.094344248	0.893408983	0.978460073	0.075888264	0.873319901	0.564285072	0.025330674	0.071946368	0.772423584	0.446317211	0.947090578	0.501726545	0.851907322	0.5780744	0.150489382	0.331995956
CPD01 VP299	-90.24348872	-55.851	-53.1679	-20.92971382	-19.4605	-89.7364	-91.1154	-9.10113	-8.81257	-90.67944436	0.337122644	0.646809666	0.856251116	0.347619983	0.081499417	0.672829874	0.444565844	0.225661691	0.928529407	0.192291562	0.243449149	0.260369189	0.796098974	0.547277026	0.859359462	0.535554669	0.462348232	0.892676056	0.292208779	0.596543332	0.922127964	0.831956538	0.040755893	0.286568892	0.206990871	0.037761428	0.132912177	0.397205285	0.604476224	0.213747694	0.265958061	0.546779793	0.803489522	0.559154099	0.834239473	0.970152833	0.477689147	0.362296953	0.86661839
CPD01 VP300	-85.44303572	-89.4138	-90.6667	-32.50831287	-30.8472	-85.2796	-86.3068	-11.81	-6.27898	-85.87491786	0.097240605	0.436379858	0.528964829	0.629800217	0.250624258	0.933925035	0.437966259	0.500092585	0.711187147	0.569338724	0.110321591	0.542160566	0.688276571	0.27376254	0.012620578	0.685309751	0.470283245	0.213384511	0.419951936	0.328029161	0.683248534	0.475068929	0.204851804	0.185116774	0.935971046	0.454033242	0.324277858	0.851145758	0.551474729	0.844333061	0.351455908	0.932850178	0.598456118	0.218799073	0.811852612	0.687814377	0.362950858	0.309421642	0.747878957
CPD01 VP301	-50.9879724	-48.9526	-55.4539	-50.17696384	-51.2396	-48.892	-54.705	-30.6041	-29.3346	-52.8464862	0.230592021	0.218209777	0.692720908	0.683214695	0.307481376	0.517728883	0.227406086	0.311675405	0.322610276	0.456161018	0.580429776	0.541851708	0.632952895	0.456139944	0.277527069	0.539590455	0.210040477	0.614798881	0.362690505	0.402109569	0.456141857	0.708701366	0.394549591	0.524125013	0.664587822	0.265715906	0.490086674	0.835038472	0.270484904	0.485265187	0.417445967	0.712707507	0.317897694	0.346211781	0.748708472	0.759485917	0.383098444	0.286837837	0.372342815
CPD01 VP302	-22.70805304	-52.6349	-59.0019	-4.992388817	-8.0513	-25.1594	-32.7941	-3.43416	-2.14505	-27.75107652	0.798960279	0.308914594	0.638243709	0.757083942	0.193211039	0.829109418	0.227808607	0.358519543	0.056085496	0.491203689	0.780104719	0.642375084	0.306118067	0.124716558	0.862601071	0.728014451	0.653207918	0.876169975	0.852528286	0.461017653	0.334832176	0.627164687	0.228864351	0.912230622	0.526210728	0.048909051	0.243347813	0.734813574	0.454032087	0.213747694	0.543901432	0.247914969	0.963448824	0.119877695	0.667857133	0.277487026	0.011618518	0.200891971	0.29978603
CPD01 VP303	-61.61275283	-45.1143	-47.002	-63.25950849	-61.9462	-59.239	-65.3665	-37.3804	-35.7677	-63.48962642	0.268781816	0.224882164	0.676396825	0.632849141	0.195789721	0.575044825	0.301131323	0.230047531	0.386801303	0.549818362	0.518596731	0.532486424	0.503747118	0.431063299	0.325414064	0.625169698	0.073110248	0.654713964	0.308403938	0.324328331	0.538910768	0.758510398	0.353504697	0.420302577	0.660652453	0.292584901	0.643528421	0.703508868	0.382959906	0.388921209	0.468619668	0.615862213	0.269089925	0.320329711	0.724925441	0.756076519	0.394418631	0.297583067	0.447629371
CPD01 VP304	-54.9216865	-45.6176	-53.9746	-27.84705469	-31.1062	-53.6337	-60.9344	-16.2612	-11.0238	-57.92804325	0.149361885	0.268612386	0.657318595	0.591595129	0.306420095	0.463324396	0.284445483	0.307293547	0.32051006	0.529061054	0.541272919	0.533722147	0.45773566	0.532454386	0.224891862	0.572105168	0.266795495	0.522819886	0.141769783	0.328482214	0.433738258	0.812172121	0.503163581	0.442332476	0.5188285	0.246534332	0.619994645	0.624338597	0.059512043	0.452392852	0.567046815	0.570126795	0.318759798	0.127878142	0.741093346	0.806177904	0.429242108	0.175119099	0.553648433
CPD01 VP305	-55.32217855	-44.738	-53.5306	-2.961959357	-5.79895	-53.4373	-60.6698	-2.3683	-1.22183	-57.99598928	0.378028489	0.413600709	0.658011815	0.645191283	0.282555033	0.710611727	0.048454651	0.543361932	0.130810024	0.215178019	0.381785181	0.364785493	0.564258614	0.325591715	0.78526001	0.483551114	0.727202271	0.552676177	0.041759828	0.458450835	0.622670313	0.611965077	0.421083039	0.45281546	0.692875145	0.358821363	0.350698538	0.730471252	0.403744423	0.363721148	0.500378248	0.158305132	0.713829096	0.558471115	0.832189227	0.89949523	0.553131264	0.543570638	0.921601239
CPD01 VP306	-35.93124043	-30.5139	-37.9701	-22.91547022	-27.5057	-33.807	-42.4583	-15.1847	-9.08603	-39.19477021	0.242088337	0.121997364	0.713914017	0.766738858	0.324810644	0.66316741	0.344660011	0.197585599	0.301118248	0.590740363	0.618645028	0.602141083	0.663710726	0.365285897	0.133141552	0.743270239	0.237315511	0.650653612	0.453493066	0.432477017	0.648887736	0.741144474	0.536456831	0.457865526	0.559061065	0.270521672	0.475435766	0.934052537	0.577675901	0.442804395	0.384843615	0.648871337	0.18286995	0.145849818	0.71474495	0.66797278	0.340302599	0.241993115	0.35154895
CPD01 VP307	-35.9312	-30.7609	-37.8292	-22.9155	-30.7773	-41.0546	-54.5747	-18.7198	-11.0878	-45.25295	0.168999562	0.176769183	0.809114181	0.840812095	0.209721838	0.504349492	0.211503059	0.170612715	0.447404874	0.518125606	0.568231113	0.506574274	0.563827547	0.386910674	0.133718786	0.400076125	0.319586335	0.565715692	0.476645212	0.304465291	0.614433196	0.834496037	0.493593317	0.416508765	0.567880344	0.352756354	0.332433447	0.607931286	0.198301559	0.419076166	0.229625656	0.561964839	0.201892151	0.152307426	0.794671591	0.658018386	0.373187683	0.230475284	0.534510176
CPD01 VP308	-35.62554685	-45.1047	-50.6493	-38.10765505	-40.8087	-33.2903	-39.7549	-31.8316	-28.6942	-37.69022342	0.157714815	0.246228821	0.63562308	0.778758514	0.256365346	0.659939022	0.307433262	0.329557638	0.30100847	0.498138447	0.523517074	0.334581936	0.690340005	0.384454809	0.315706896	0.702584837	0.264628707	0.626393722	0.376687963	0.313662898	0.434655307	0.872523129	0.505541419	0.535793471	0.560141582	0.178242887	0.373381959	0.929858126	0.194289742	0.431088477	0.544906567	0.64242322	0.281959292	0.329564682	0.758253341	0.698618063	0.37769303	0.18679218	0.492815887
CPD01 VP309	-52.3095896	-38.2459	-47.6654	-43.42264608	-44.4001	-50.3432	-57.3442	-31.202	-28.8042	-54.8268948	0.268781816	0.170878278	0.680223663	0.632849141	0.255113418	0.60854699	0.301131323	0.230047531	0.386801303	0.516317871	0.518596731	0.532486424	0.563019273	0.391595422	0.325414064	0.788239689	0.130673672	0.747496481	0.220202118	0.33992943	0.604649704	0.786080181	0.433827129	0.420302577	0.660652453	0.292584901	0.364988839	0.779513187	0.382959906	0.43238379	0.524462857	0.704440355	0.261253691	0.320329711	0.774281593	0.758366689	0.308153238	0.297583067	0.491132914
CPD01 VP310	-32.4596851	-30.7265	-39.8693	-27.88309013	-29.7693	-32.8207	-41.4626	-24.1435	-22.0653	-36.96114255	0.286972414	0.04577913	0.820251342	0.690509252	0.278877145	0.753418701	0.244432276	0.210897165	0.311838828	0.520569059	0.66216505	0.435475101	0.555405549	0.557883936	0.067244204	0.863572964	0.007518082	0.774179543	0.637053793	0.379635625	0.457720098	0.660143571	0.435092088	0.528792463	0.514629265	0.228184911	0.546956049	0.974341292	0.269577544	0.556816218	0.419467061	0.612438134	0.223563101	0.242016894	0.776557934	0.680236998	0.304352567	0.283357018	0.432112068
CPD01 VP311	-72.35166848	-77.7699	-75.4767	-31.34013899	-30.8733	-69.5366	-74.3636	-18.9014	-17.5365	-73.35763424	0.150093557	0.225768124	0.515364132	0.694076354	0.204341136	0.384179266	0.270072357	0.182730415	0	0.43084621	0.499714125	0.477871736	0.415771297	0.581598292	0.326215799	0.66969563	0.062006554	0.739938914	0.211323078	0.495615552	0.487052409	0.728434414	0.4615752	0.588655634	0.740177996	0.488711411	0.638010428	0.660262082	0.02658731	0.70587073	0.042866029	0.579669823	0.192704926	0.068263573	0.755820456	0.584597831	0.320537321	0.08461161	0.477224479
CPD01 VP312	-45.55709678	-43.6282	-48.519	-23.35423709	-23.2324	-50.3927	-64.0085	-13.8692	-13.2909	-54.78279839	0.588026055	0.109742369	0.837840691	0.986852223	0.880839127	0.782269212	0.190733026	0.166547469	0.004939322	0.205123584	0.296425848	0.197762635	0.896488227	0.124716558	0.322288206	0.563943233	0.138823003	0.288411106	0.502441871	0.461017653	0.384885483	0.487378605	0.139112455	0.779052971	0.163999807	0.055741769	0.289170134	0.467452338	0.190198148	0.217928054	0.531001261	0.982642547	0.803489522	0.119877695	0.713838511	0.527487026	0.435776269	0.587854805	0.920667902
CPD01 VP313	-43.77494046	-41.0144	-50.1012	-22.0667409	-28.2035	-44.0813	-52.43	-15.8164	-10.3555	-48.10247023	0.236277194	0.101556042	0.650063429	0.591552407	0.387095784	0.639784816	0.264736179	0.338124202	0.294420544	0.546375584	0.519860916	0.391645506	0.642539574	0.492259728	0.098302368	0.570888604	0.415001512	0.783810073	0.665466335	0.467482601	0.439963793	0.82456259	0.46116576	0.376290369	0.502201551	0.184462898	0.467815527	0.833384473	0.207809802	0.669239341	0.531374913	0.651299778	0.2194853	0.302485958	0.720557287	0.738709129	0.398957564	0.207854699	0.492335044
CPD01 VP314	-54.16488163	-21.0496	-26.8692	-2.398734828	-7.80837	-54.4678	-68.6002	-2.98541	-0.896888	-61.38254082	0.337122644	0.308914594	0.82821527	0.329903979	0.193211039	0.829109418	0.444565844	0.560141091	0.01014575	0.491203689	0.49051193	0.690338891	0.614629194	0.21938607	0.45899921	0.869670581	0.830257856	0.577291961	0.243035675	0.378281405	0.384891747	0.432761411	0.15126206	0.094344248	0.893408983	0.438483465	0.075888264	0.663417134	0.345947927	0.025330674	0.945292801	0.772423584	0.446317211	0.947149777	0.501726545	0.851907322	0.5780744	0.150489382	0.331995956
CPD01 VP315	-65.7739088	-61.6037	-65.7246	-15.13583192	-18.4605	-63.5962	-69.1314	-9.48853	-6.22294	-67.4526544	0.133513215	0.167353554	0.650786973	0.757498606	0.102551065	0.582951782	0.302602879	0.344038342	0.412749316	0.260234543	0.451021704	0.285444559	0.40050946	0.471349213	0.395957822	0.528016395	0.364706366	0.239569759	0.355229317	0.261249396	0.697473006	0.805458084	0.559978538	0.528828996	0.498815325	0.414109522	0.461673269	0.826933231	0.171774954	0.471156494	0.318796388	0.881657134	0.381917513	0.263733762	0.940197481	0.827606331	0.365439353	0.0311952	0.383466964
CPD01 VP316	-67.42611804	-56.2762	-58.5141	-60.43276025	-42.9555	-65.5232	-68.4585	-14.2337	-9.8928	-67.94230902	0.128149516	0.241075687	0.646683341	0.579106167	0.233637584	0.565366632	0.276060517	0.230047531	0.386801303	0.516317871	0.541405643	0.502488096	0.597370656	0.366729004	0.410609473	0.747575946	0.215042866	0.496247213	0.317811192	0.358048022	0.413632898	0.758510398	0.382633874	0.579486053	0.62946499	0.33087144	0.48929472	0.703508868	0.492586264	0.567294882	0.447503654	0.705193746	0.278934381	0.355971481	0.759486518	0.684236943	0.415034898	0.297583067	0.46393097
CPD01 VP317	-62.02783671	-58.1119	-61.8496	-41.594637	-41.1376	-60.5251	-65.2225	-23.1353	-19.7408	-63.62516835	0.185749654	0.236146033	0.709118779	0.737586903	0.213979685	0.63424064	0.243397793	0.35256027	0.419090449	0.482248308	0.591443211	0.467806815	0.630745546	0.46398416	0.245927134	0.581390891	0.280599307	0.597861302	0.368585431	0.42314441	0.499799954	0.810584321	0.371850045	0.472608797	0.505401543	0.264089309	0.391604913	0.783600067	0.158392815	0.623806538	0.458124165	0.720399507	0.309201882	0.317979743	0.770295761	0.750664383	0.465611663	0.28335127	0.409549939
CPD01 VP318	-53.82965615	-24.1846	-33.1574	-1.503945662	-2.22069	-53.2925	-63.3986	-0.7833	-0.507432	-58.61412808	0.287494168	0.079877035	0.671003118	0.582399984	0.230209676	0.895347365	0.591692194	0.707463577	0.511717557	0.376640944	0.212579189	0.383810918	0.408060709	0.338181859	0.51550199	0.807110925	0.302215107	0.060493418	0.617210617	0.384552559	0.551987768	0.668213961	0.590287961	0.702277015	0.59476085	0.077559604	0.240065788	0.676188805	0.483749484	0.223984057	0.11059963	0.255121524	0.588882271	0.677274535	0.774533049	0.274981597	0.582811765	0.53226825	0.668130047
CPD01 VP319	-30.1792	-46.2209	-51.1377	-21.0278	-53.0458	-40.548	-46.5135	-47.89	-47.289	-38.34635	0.215514231	0.242460118	0.692991414	0.792790606	0.217675262	0.58072829	0.288086785	0.337994747	0.413061401	0.500106201	0.530024487	0.614630879	0.636783029	0.373206963	0.185055129	0.613812468	0.021216373	0.739366247	0.298537926	0.325159716	0.519037875	0.819673306	0.447971831	0.422191134	0.627898483	0.248071306	0.660379264	0.748573493	0.364578298	0.52837724	0.494231253	0.61645128	0.263710957	0.290456119	0.775681776	0.782212876	0.411464888	0.222773933	0.453558108
CPD01 VP320	-30.17924525	-33.891	-39.5154	-21.02781576	-26.0432	-32.8677	-40.0428	-16.9379	-12.1443	-35.11102263	0.312440322	0.129981531	0.809114181	0.735162055	0.315819823	0.625031455	0.314657275	0.205412413	0.254647099	0.449406207	0.600075639	0.366333683	0.534031807	0.39846742	0.078401381	0.679122846	0.413052236	0.631436296	0.502441871	0.402097968	0.442507982	0.887098289	0.3927532	0.448968179	0.575585597	0.203257337	0.563704983	0.729814376	0.354909131	0.54409936	0.317553212	0.688520291	0.292277323	0.185966768	0.738307301	0.72116156	0.397197863	0.259990431	0.534510176
CPD01 VP321	-70.74441888	-25.6896	-29.9381	-18.92677071	-25.8299	-69.0367	-72.9567	-13.0977	-9.13441	-71.85055944	0.188616962	0.179305009	0.671377645	0.660650194	0.249866364	0.371639744	0.190570028	0.438761734	0.113634179	0.581552163	0.482957611	0.670243921	0.580239067	0.287047565	0.191423676	0.755518524	0.722642823	0.997131432	0.647850408	0.516905146	0.621949192	0.922579129	0.397557159	0.64441163	0.498088744	0.277980786	0.486896091	0.508515169	0.326398417	0.289367692	0.137840894	0.83496688	0.492000247	0.465077487	0.769090808	0.580466184	0.474530499	0.099380361	0.317211457
CPD01 VP322	-60.06437618	-47.7406	-49.6477	-55.08965894	-45.6965	-57.7296	-64.0014	-28.007	-26.7387	-62.03288809	0.153824683	0.249788948	0.676824932	0.586630164	0.274765827	0.69230966	0.309814321	0.235607823	0.372659829	0.516317871	0.498478995	0.47296972	0.505096536	0.464048	0.325414064	0.799056848	0.069189194	0.654713964	0.355486378	0.352917205	0.643521709	0.735069972	0.364854852	0.483025965	0.66990575	0.307993842	0.434596849	0.610220571	0.143748484	0.43238379	0.479757649	0.705193746	0.334581752	0.299845761	0.761179739	0.696216681	0.322972048	0.279917397	0.464172168
CPD01 VP323	-39.28707767	-33.7481	-40.2323	-33.91507224	-35.279	-37.7957	-49.8833	-28.6167	-26.3609	-44.58518884	0.264242995	0.067551028	0.811522969	0.725581104	0.346295415	0.491610604	0.231584437	0.323294421	0.338610373	0.492642975	0.617951787	0.585796992	0.49031392	0.424068173	0.087135141	0.434811571	0.008419249	0.607953155	0.60689661	0.306788602	0.580543358	0.883297639	0.338343092	0.518198506	0.639323525	0.256230462	0.490231029	0.448860194	0.103158314	0.517735055	0.317819932	0.590421388	0.227796521	0.375827786	0.723318685	0.625804245	0.434922872	0.258300466	0.338139166
CPD01 VP324	-45.3464165	-36.2942	-40.5063	-23.64876224	-29.7019	-45.3835	-51.9523	-14.827	-10.7415	-48.64935825	0.144990594	0.116858434	0.719286595	0.549617459	0.397301332	0.773076367	0.362615152	0.210897165	0.435363281	0.579720655	0.544396796	0.537326307	0.481625133	0.518647154	0.098302368	0.839527332	0.555541083	0.759422038	0.867304972	0.420634215	0.466894891	0.804726967	0.433799265	0.454776148	0.694146949	0.230602811	0.499434049	0.495822038	0.291077266	0.590684433	0.590643018	0.703502982	0.2194853	0.360387158	0.784446654	0.831818576	0.401026433	0.226284065	0.550838616
CPD01 VP325	-79.5896503	-16.7072	-19.7156	-4.442588362	-7.69758	-78.1617	-79.3044	-3.01278	-1.71962	-79.44702515	0.144679216	0.44777928	0.576955101	0.319503719	0.237649763	0.694758362	0.203628356	0.798480407	0.579095819	0.374383062	0.382419279	0.317583731	0.421213252	0.217223742	0.86872256	0.421056809	0.566777855	0.419458677	0.628207249	0.396921801	0.575575247	0.735715403	0.203284569	0.925771409	0.588077847	0.578963326	0.657304394	0.902649811	0.762459422	0.234025245	0.152583105	0.54819249	0.746761568	0.576176267	0.794108146	0.978128096	0.509580292	0.44339926	0.723272214
CPD01 VP326	-63.44278898	-47.8309	-50.7183	-12.23260574	-14.6986	-64.9346	-73.8069	-7.97843	-6.38558	-68.62484449	0.407637254	0.253821988	0.667605514	0.751238662	0.30382975	0.533522768	0.372040104	0.136602236	0.126264859	0.158885234	0.298161248	0.395443286	0.543875361	0.2857894	0.100404165	0.783430642	0.402097267	0.115280195	0.97499216	0.305895361	0.649865933	0.570718776	0.818458819	0.370633059	0.828652584	0.570274097	0.694005878	0.929551805	0.898088359	0.290600069	0.451995163	0.816680623	0.17940808	0.940407899	0.726948786	0.551193249	0.646138571	0.051254838	0.494668305
CPD01 VP327	-51.03321178	-51.4515	-56.6078	-7.116117349	-9.26354	-50.4467	-62.9346	-4.34716	-2.81188	-56.98390589	0.371325225	0.341644105	0.84956678	0.559693251	0.133535716	0.819838667	0.262218594	0.418083764	0.069748092	0.116290624	0.46609668	0.540526119	0.937822119	0.992391334	0.803712432	0.377002455	0.38842323	0.295749412	0.957403059	0.595265915	0.209413394	0.122461915	0.41396693	0.557166128	0.65794931	0.292185273	0.667894711	0.956744406	0.781708645	0.296024503	0.687418761	0.994219343	0.024717341	0.013355658	0.895633352	0.581155158	0.366332931	0.153735934	0.693328492
CPD01 VP328	-78.66798993	-29.494	-34.1911	-21.14301956	-22.9846	-77.0552	-79.985	-10.8629	-8.53588	-79.32649496	0.374436053	0.251690773	0.641797709	0.196210217	0.216347527	0.892568896	0.250170508	0.679177526	0.447405937	0.378208885	0.363036096	0.364158504	0.465966651	0.400948889	0.737832292	0.507771645	0.344669421	0.214094207	0.322427989	0.324679311	0.419204445	0.753231236	0.269397908	0.109469187	0.650729143	0.326586039	0.159700707	0.738803665	0.399340969	0.293100388	0.241443025	0.329339164	0.276228361	0.424704213	0.840340666	0.60296826	0.668306871	0.069182104	0.48187466
CPD01 VP329	-57.54313016	-28.7396	-35.1017	-9.642113379	-13.0385	-57.0316	-64.1218	-6.31992	-4.62414	-60.83246508	0.063404501	0.308914594	0.860098877	0.93668361	0.284510689	0.539330947	0.588625421	0.592906937	0.928529407	0.491203689	0.686158658	0.657190066	0.573738702	0.882159503	0.156857288	0.728014451	0.70708813	0.614033077	0.502441871	0.352135742	0.68365766	0.995027995	0.537702198	0.770043193	0.526210728	0.207402352	0.503250425	0.734813574	0.193228672	0.213747694	0.79268882	0.700758236	0.611351763	0.119877695	0.569426931	0.434385145	0.912827879	0.365866685	0.29978603
CPD01 VP330	-66.75978648	-58.4289	-61.1245	-53.78126612	-54.7365	-64.832	-68.1999	-15.2529	-10.1946	-67.47984324	0.256393768	0.255069214	0.647983892	0.584183739	0.200319868	0.680516966	0.272776258	0.262470586	0.380245186	0.489188919	0.609021141	0.424968484	0.547216952	0.360270598	0.390824642	0.526252161	0.424077289	0.560606197	0.188303313	0.322734542	0.665145912	0.804899909	0.406722911	0.473876547	0.557869581	0.331540554	0.682378063	0.876826404	0.071724065	0.472072568	0.407937623	0.687644309	0.319177044	0.362506744	0.753743108	0.692626157	0.429023242	0.274575708	0.506091027
CPD01 VP331	-78.87247225	-25.1588	-26.4919	-5.982803003	-6.05757	-77.294	-79.0956	-4.15452	-4.64238	-78.98403612	0.314459484	0.085196781	0.612358668	0.848394146	0.250624258	0.5868429	0.441078093	0.728180362	0.65227974	0.552920026	0.595681941	0.50562736	0.453766348	0.372539483	0.891065086	0.945048819	0.731204649	0.790466507	0.568319059	0.442397885	0.548817185	0.592932067	0.280402135	0.870338727	0.74621948	0.663436043	0.416967956	0.628299569	0.11443181	0.524920999	0.619844745	0.982087248	0.418727385	0.76957384	0.722954261	0.962086852	0.587363608	0.518121398	0.738534988
CPD01 VP332	-77.81558536	-73.2816	-34.8571	-13.15073633	-13.8109	-76.9178	-78.0513	-6.99721	-6.28362	-77.93344268	0.227842936	0.858570531	0.653456824	0.297508174	0.943608937	0.303473119	0.555780456	0.302340548	0.310853785	0.558406673	0.817841681	0.439304559	0.567879289	0.455402075	0.841459795	0.979351878	0.344008892	0.90967242	0.426072208	0.432672008	0.529191693	0.766736266	0.333314839	0.467453226	0.680509454	0.356293758	0.514388072	0.854793156	0.476936336	0.324788634	0.396767548	0.287295554	0.316057289	0.33877751	0.774122772	0.402792181	0.509994061	0.532700127	0.82644108
CPD01 VP333	-73.22511416	-65.8643	-68.0734	-58.61594298	-34.7666	-72.2003	-74.668	-13.825	-9.02076	-73.94655708	0.242087278	0.247036685	0.638768044	0.120769323	0.330568722	0.64013157	0.358953146	0.666675041	0.755541673	0.56187173	0.47482836	0.522101722	0.454420657	0.307089952	0.033466821	0.867118126	0.539747073	0.394049481	0.918305708	0.301402033	0.613986976	0.798198711	0.381851731	0.256319373	0.716371416	0.359575659	0.179607457	0.745904824	0.676446672	0.041600625	0.511846596	0.935642533	0.500432626	0.320221905	0.715531578	0.270105183	0.470634822	0.205385129	0.750491828
CPD01 VP334	-80.91310787	-26.5978	-31.0896	-20.23441077	-25.6446	-79.7503	-82.3962	-13.4449	-9.09699	-81.65465394	0.232962979	0.367477963	0.694793504	0.471702217	0.667474395	0.722668042	0.590917705	0.252376463	0.282369844	0.604547542	0.528938247	0.507681068	0.495706393	0.58940225	0.000493126	0.934667957	0.465392942	0.747123462	0.432572652	0.415473446	0.51322303	0.56759498	0.197192816	0.222115406	0.638418433	0.682454304	0.468695114	0.630035371	0.16157401	0.102940654	0.560521105	0.681742899	0.539375235	0.395829149	0.719860697	0.536979224	0.658170127	0.005685386	0.39521882
CPD01 VP335	-77.97508177	-15.9571	-19.6766	-2.715714248	-5.55786	-76.5772	-78.2957	-2.1441	-0.955823	-78.13539088	0.406854717	0.215035076	0.565000802	0.219086334	0.333972067	0.529831019	0.000463129	0.754972542	0.239741789	0.42257637	0.64624676	0.569120086	0.559347107	0.34171059	0.470558794	0.994259905	0.448935421	0.055977416	0.065714833	0.544623608	0.458154791	0.840233804	0.303731546	0.880814918	0.874692099	0.668924686	0.265226385	0.847494974	0.371335536	0.008918525	0.486033126	0.997287888	0.573258077	0.457857517	0.844042379	0.825498408	0.636241617	0.128793784	0.355325149
CPD01 VP336	-57.66194215	-46.8548	-52.7991	-7.524179291	-14.8823	-54.6472	-61.4738	-5.87288	-2.78384	-59.56787108	0.047597682	0.423187292	0.64317085	0.5355549	0.251874521	0.528739956	0.002666968	0.249701644	0.74828697	0.618429898	0.607868589	0.48548269	0.504354952	0.549978288	0.35886001	0.533970679	0.692935167	0.1026096	0.815952882	0.343008636	0.592518964	0.675364727	0.536375255	0.740831238	0.721593258	0.19758259	0.625380743	0.949825448	0.050498256	0.491413943	0.37314772	0.212598636	0.135292949	0.092201775	0.821046208	0.217859074	0.29659926	0.27914344	0.52695796
CPD01 VP337	-31.26168634	-28.395	-33.4752	-39.29352843	-41.3123	-28.1859	-32.3604	-31.6863	-27.9599	-31.81104317	0.268781816	0.210926765	0.619155814	0.792560382	0.283000388	0.673229377	0.211802213	0.336699627	0.422188673	0.450212694	0.492319912	0.513003499	0.645035201	0.391595422	0.33105122	0.560857422	0.112405317	0.580710189	0.38461031	0.338768971	0.625725302	0.758510398	0.350793332	0.536916985	0.655660572	0.241701089	0.548720794	0.805453602	0.077002682	0.464695456	0.480065434	0.705193746	0.282523228	0.327395104	0.763496759	0.758366689	0.389887833	0.253802706	0.447629371
CPD01 VP338	-50.5386159	-30.8464	-39.1628	-4.415493384	-9.55116	-48.9057	-62.7564	-4.14743	-1.97397	-56.64750795	0.176850048	0.079877035	0.987967136	0.205748537	0.184883715	0.727313071	0.268084646	0.613882874	0.290711372	0.129274487	0.31589309	0.406796419	0.492657653	0.280057512	0.576674831	0.437569766	0.773637784	0.060493418	0.668306426	0.512172128	0.593183856	0.623511205	0.489158375	0.702277015	0.905946193	0.17716837	0.243447169	0.624132723	0.354865568	0.168776541	0.11059963	0.976649577	0.109491224	0.09218779	0.832405641	0.496801417	0.372805448	0.435452255	0.92507793
CPD01 VP339	-63.42036437	-64.5748	-67.1305	-7.180039269	-11.1286	-61.6625	-66.6048	-4.10215	-2.83726	-65.01258219	0.120498532	0.075967361	0.649700193	0.775264575	0.169615909	0.863269523	0.443452048	0.373430469	0.723458709	0.540162074	0.36287638	0.657190066	0.478112809	0.996385344	0.336550588	0.482526458	0.786229298	0.04900699	0.502441871	0.717829438	0.64514974	0.413202545	0.486764756	0.286568892	0.526210728	0.207402352	0.503250425	0.81185378	0.68794019	0.693345819	0.77445974	0.623317404	0.76669737	0.973974045	0.842425563	0.974779715	0.371971613	0.28513486	0.606987407
CPD01 VP340	-56.38626259	-40.5012	-47.5804	-50.8618758	-51.6222	-53.7209	-60.2319	-26.7836	-23.1892	-58.3090813	0.263876105	0.209256646	0.689625794	0.750067264	0.2523554	0.575044825	0.294784041	0.23737057	0.37892695	0.557915244	0.538584933	0.550046888	0.626085881	0.391595422	0.328402692	0.619590288	0.190389637	0.570610074	0.202105653	0.401167112	0.495901368	0.793558919	0.441304257	0.490704668	0.60560195	0.323166921	0.682429324	0.842154487	0.156898359	0.320511797	0.438678182	0.768392354	0.291373453	0.276457883	0.778821193	0.777229764	0.322972048	0.28666687	0.514838569
CPD01 VP341	-66.60597828	-60.7681	-63.9211	-58.4324637	-48.5592	-64.8612	-68.3089	-16.7806	-12.8094	-67.45743914	0.208157013	0.172236971	0.638319863	0.707504504	0.257747917	0.594980491	0.244080151	0.269081455	0.411237842	0.487325139	0.571967849	0.468383158	0.533126913	0.379206503	0.22549694	0.688635221	0.279635112	0.482117866	0.399315303	0.33632524	0.415133795	0.795100831	0.364438109	0.565680908	0.519996692	0.291952271	0.344546374	0.629206984	0.320214956	0.547497571	0.46128765	0.719931421	0.314874745	0.357439336	0.74182766	0.705656915	0.457098935	0.228872733	0.411746621
CPD01 VP342	-54.28905735	-33.2228	-41.9698	-24.11936139	-25.61	-51.8826	-59.4576	-15.0758	-13.2161	-56.87332868	0.149937214	0.259902837	0.677137217	0.755701214	0.374839095	0.649390904	0.352012859	0.201397743	0.291280443	0.565060064	0.534026357	0.496919721	0.62341285	0.53839901	0.488419593	0.860877356	0.043798165	0.798349024	0.01560108	0.491097518	0.557926997	0.86035881	0.370739494	0.544370104	0.694464048	0.339808684	0.448950057	0.666652644	0.086228482	0.510016336	0.535019992	0.578842554	0.175701954	0.150166714	0.74866978	0.803165268	0.394948175	0.416405787	0.579692728
CPD01 VP343	-62.28302705	-58.5999	-61.4403	-54.34487613	-32.3802	-60.2336	-64.2934	-17.2286	-15.1539	-63.28821353	0.154846496	0.188684273	0.623261473	0.654316277	0.283274001	0.642360594	0.269467278	0.258390853	0.377827945	0.531876378	0.518632234	0.601230127	0.589052937	0.490399869	0.444494613	0.660934494	0.116893945	0.494609408	0.335378	0.39817732	0.415133795	0.737249871	0.365273187	0.550421518	0.584064632	0.239555798	0.44352484	0.855737942	0.098637146	0.551986076	0.504041869	0.656500069	0.274925546	0.357439336	0.74182766	0.693713741	0.328429327	0.293458658	0.445241127
CPD01 VP344	0.703467399	-17.8808	-12.6372	-22.3848332	-21.1332	-14.7058	-60.3914	-18.8735	-21.319	-29.8439663	0.038493556	0.082243652	0.869572939	0.271913117	0.132063942	0.313282652	0.519169695	0.337995644	0.333486385	0.635902477	0.407110089	0.828287615	0.849363005	0.111418151	0.007348189	0.88102499	0.249921002	0.475177071	0.898744436	0.434944091	0.861213743	0.438397745	0.497393923	0.08701173	0.816057324	0.458110681	0.284419352	0.297298954	0.909774715	0.359322579	0.598901248	0.465781324	0.172450622	0.909900238	0.575414688	0.751329112	0.947868272	0.039617662	0.065978324
CPD01 VP345	0.703467	-47.8516	-55.7351	-22.3848	-12.5654	-30.8444	-43.4849	-5.19269	-2.78275	-21.3907165	0.302765362	0.31751314	0.715104242	0.742226038	0.205941939	0.531050368	0.350121659	0.195916486	0.428439131	0.599175905	0.636777213	0.575080281	0.451539252	0.37248932	0.229499605	0.575528037	0.575755338	0.692342521	0.625678071	0.489856589	0.525096263	0.728105866	0.474656359	0.637494658	0.59299649	0.244769164	0.517505931	0.944964908	0.370482211	0.645833533	0.43491346	0.570571451	0.31033577	0.408564422	0.78593096	0.689802673	0.326549644	0.402076141	0.430788918
CPD01 VP346	-76.2984827	-29.5476	-36.4781	-6.641050557	-12.9989	-74.5248	-79.6195	-4.98527	-2.06526	-77.95899135	0.463942953	0.0844144	0.614953488	0.504457292	0.666594003	0.605544182	0.349463457	0.105191444	0.733925291	0.356204303	0.110932408	0.347643382	0.564738914	0.304682093	0.398681706	0.515888994	0.694746561	0.477509973	0.056294144	0.544171916	0.653261208	0.765483111	0.367222425	0.190542588	0.704123475	0.270540739	0.158679666	0.874393374	0.500255944	0.043714599	0.60908448	0.109361349	0.641697054	0.963020518	0.794205797	0.271772726	0.636897803	0.077615007	0.47385057
CPD01 VP347	-61.83792646	-52.5343	-55.55	-57.98067228	-57.6831	-59.8116	-63.9044	-18.2874	-12.6755	-62.87116323	0.169782116	0.217506215	0.688172261	0.638549949	0.275701791	0.620966951	0.308206256	0.252213728	0.390872094	0.474864378	0.567772084	0.473286923	0.60493017	0.484986061	0.446151947	0.533186719	0.26652461	0.58746538	0.284861947	0.350076473	0.598670557	0.816965586	0.376558912	0.540500802	0.633201254	0.317724952	0.518348048	0.69956414	0.132544159	0.477346189	0.448744661	0.643711043	0.31359434	0.29000053	0.71215987	0.755299584	0.378241575	0.227263883	0.505955814
CPD01 VP348	-59.31251569	-42.3749	-51.5179	-7.669599519	-15.198	-55.9168	-62.6848	-6.7028	-3.31823	-60.99865785	0.257792251	0.308914594	0.558118051	0.525073079	0.005028883	0.850706461	0.577843795	0.386950094	1	0.491203689	0.5	0.226002188	0.6	0.847007491	0.247727254	0.615966325	0.78584953	0.5	0.5	0.961214397	0.876557849	0.3	0.240971866	0.655242493	0.820034216	0.735350858	0.469883446	0.695914455	0.624332672	0.079115241	0.247502484	0.50592721	0.792388073	0.17667041	0.713838511	0.5	0.477689147	0.587854805	0.885736199
CPD01 VP349	-30.82326766	-29.7663	-35.0953	-27.70653552	-31.4504	-28.0935	-33.333	-18.9726	-12.3573	-32.07813383	0.129973785	0.249230407	0.692720908	0.826073377	0.307481376	0.517728883	0.227406086	0.311675405	0.271285555	0.493963024	0.584701542	0.541851708	0.570864545	0.453130214	0.160416066	0.757476598	0.312496825	0.775232955	0.362690505	0.402109569	0.606667113	0.83435517	0.402820727	0.538912961	0.515854583	0.267893112	0.60800621	0.678896013	0.481360007	0.487190607	0.417489609	0.774709501	0.272712117	0.251168182	0.749814654	0.791599925	0.33771124	0.286837837	0.435009694
CPD01 VP350	-47.57077604	-48.581	-55.4175	-27.22384927	-29.2954	-44.4934	-51.79	-14.0032	-13.9344	-49.68038802	0.181020127	0.184324481	0.62025289	0.857929915	0.343161926	0.75044256	0.375555528	0.228460427	0.292210286	0.56583504	0.58025147	0.607218052	0.692815167	0.441914737	0.307674354	0.881354369	0.365000636	0.510591791	0.036906477	0.436063319	0.403767449	0.674908123	0.467154743	0.628562444	0.537796291	0.192286443	0.56440357	0.357162247	0.199235815	0.341959076	0.438476212	0.615392733	0.174043771	0.273563143	0.772746131	0.752198995	0.435161456	0.36257127	0.358367933
CPD01 VP351	-66.98580601	-15.0576	-17.1175	-9.381981034	-13.455	-64.1421	-70.7385	-5.79468	-4.13759	-68.862153	0.337122644	0.308914594	0.860098877	0.33195802	0.466312221	0.829109418	0.444565844	0.592906937	0.621600567	0.491203689	0.780104719	0.657190066	0.573738702	0.124716558	0.872199115	0.5	0.70708813	0.550142289	0.502441871	0.352135742	0.68365766	0.819507206	0.200809227	0.525194084	0.5	0.359830536	0.503250425	0.734813574	0.818544349	0.213747694	0.79268882	0.886974603	0.359255168	0.952496567	0.713838511	0.166429148	0.389036397	0.365866685	0.718370309
CPD01 VP352	-46.5294727	-23.1345	-28.2235	-36.89165233	-39.0217	-46.0349	-54.3677	-22.2614	-17.6467	-50.44858635	0.113611884	0.247550586	0.76948474	0.551247168	0.294996055	0.56071135	0.374236639	0.237036922	0.301639198	0.525242017	0.563984383	0.523822135	0.640967343	0.497772622	0.343933851	0.683182501	0.154432828	0.755930826	0.53675571	0.414163076	0.516113037	0.747101502	0.398101958	0.535619454	0.654122898	0.307998915	0.394663771	0.848990832	0.526146249	0.551099625	0.581469743	0.610874175	0.249078112	0.374787234	0.712103211	0.618085475	0.35059856	0.319285948	0.589128139
CPD01 VP353	-46.5295	-54.1685	-59.0217	-36.8917	-59.3101	-57.4912	-62.1788	-47.446	-45.5068	-54.35415	0.147197966	0.136582544	0.705855583	0.597661572	0.280467056	0.569296464	0.264702762	0.285872337	0.424926901	0.568463459	0.551328751	0.525156215	0.59209546	0.540847594	0.082436503	0.620488591	0.186191485	0.438107855	0.662921453	0.499881426	0.543918157	0.672288512	0.332276785	0.462368138	0.659126648	0.344725613	0.422020112	0.818925013	0.056201025	0.371848084	0.302812661	0.511922034	0.36404682	0.125248846	0.76313457	0.787157832	0.328126269	0.221821971	0.432935435
CPD01 VP354	-28.3205435	-17.9001	-23.3791	-30.14921391	-32.8623	-25.6835	-27.8816	-22.0786	-16.5523	-28.10107175	0.120537504	0.11590037	0.624731125	0.685331915	0.27497974	0.70000523	0.28942337	0.346795391	0.311603788	0.53892192	0.648414456	0.486507576	0.528785321	0.379029518	0.344067581	0.778455665	0.167572111	0.760879215	0.040903198	0.365268666	0.507299399	0.667409011	0.459785228	0.385350067	0.578027466	0.171701318	0.607014952	0.717767882	0.539765148	0.457844822	0.229383827	0.5637954	0.236929007	0.41645539	0.777365496	0.77746697	0.388984549	0.325798055	0.578475886
CPD01 VP355	-49.64379468	-33.8971	-39.217	-45.8728079	-46.6286	-46.6345	-54.101	-25.6447	-22.4454	-51.87239734	0.104928586	0.177738475	0.789541103	0.817213562	0.296702343	0.660280941	0.264373294	0.268789479	0.424066782	0.434404597	0.647335886	0.395734208	0.499904665	0.527871573	0.483011886	0.584023713	0.153828105	0.74445235	0.048535574	0.430735179	0.531808557	0.738969791	0.360871524	0.487917487	0.672896802	0.306559221	0.568130181	0.476359435	0.358025527	0.490398888	0.233189999	0.720389567	0.297888769	0.240737122	0.788845814	0.845587135	0.394715013	0.158078711	0.449383397
CPD01 VP356	-29.15339703	-40.2168	-51.522	-29.19674739	-34.1876	-25.838	-29.6453	-20.1271	-11.7662	-29.39934851	0.818204039	0.308914594	0.367285915	0.420400431	0.498622513	0.669044417	0.335478586	0.592906937	0.548920786	0.491203689	0.342685897	0.657190066	0.754127263	0.180490999	0.368907203	0.318710526	0.299816313	0.550142289	0.502441871	0.415411902	0.774542631	0.930529459	0.438431185	0.930432038	0.991165709	0.207402352	0.284623157	0.725225811	0.454032087	0.213747694	0.79268882	0.700758236	0.668265573	0.506395946	0.693609181	0.277487026	0.221373735	0.365866685	0.906430854
CPD01 VP357	-60.8429344	-47.8709	-50.9163	-9.858753223	-13.3333	-60.0941	-67.4416	-6.76905	-4.90466	-64.1422672	0.229134677	0.021965782	0.766946463	0.142815143	0.65215365	0.458174825	0.308188987	0.085438851	0.575835255	0.092659087	0.517502851	0.504711065	0.522203492	0.517543123	0.749647785	0.597985917	0.539497728	0.941311097	0.160369467	0.542976781	0.490143635	0.69679963	0.449127081	0.11982727	0.766684223	0.534652807	0.455599322	0.615316637	0.564815141	0.566699375	0.468945721	0.641469889	0.723543644	0.565645796	0.750421208	0.65317708	0.470800781	0.062043506	0.733517584
CPD01 VP358	-51.4984	-48.4413	-54.1754	-22.52	-57.1852	-54.8077	-60.998	-42.6094	-42.1181	-56.2482	0.205403965	0.21638305	0.679384317	0.712074156	0.336874035	0.720604473	0.298776687	0.235481764	0.291480486	0.480613247	0.545926269	0.559754203	0.613188333	0.458638979	0.324489523	0.609066645	0.078796325	0.517493187	0.218158895	0.386502827	0.658842827	0.828329738	0.40389176	0.480361799	0.6210365	0.260468593	0.52458954	0.866113876	0.102911514	0.352536445	0.499160535	0.635206308	0.28330918	0.309356774	0.764342591	0.718488448	0.461732117	0.393930714	0.421642814
CPD01 VP359	-36.73837982	-32.9557	-37.7352	-34.6947725	-38.7902	-34.0475	-36.8069	-24.4116	-18.3507	-36.77263991	0.251761897	0.213765834	0.462059683	0.419724926	0.498481307	0.69348331	0.614366229	0.369718999	0.424932986	0.507397033	0.472258447	0.920500373	0.709836403	0.092544984	0.310656236	0.499733703	0.385041809	0.812016899	0.533997651	0.224643717	0.080664182	0.423722744	0.038410071	0.280382563	0.841465802	0.135244425	0.020486581	0.500585227	0.002495306	0.481259514	0.738684192	0.553701781	0.724734129	0.338431299	0.395227503	0.604910233	0.851462827	0.012428041	0.682637321
CPD01 VP360	-67.30977942	-5.47549	-8.02032	-1.291267164	-1.37817	-81.2344	-87.4173	-1.04911	-1.1219	-77.36353971	0.118997682	0.664279904	0.843999511	0.287647511	0.070954585	0.669087783	0.83056071	0.549669497	0.806189646	7.03E-05	0.129932952	0.506278821	0.248355248	0.20767939	0.219237477	0.688558911	0.360911832	0.090119945	0.706008466	0.593705978	0.568418744	0.09718865	0.139112455	0.976195598	0.197515675	0.388957887	0.295785256	0.695914455	0.219271173	0.380656519	0.431674779	0.50592721	0.281362113	0.641322195	0.693609181	0.170807511	0.239916042	0.010980418	0.55836629
CPD01 VP361	-60.41220855	-7.01997	-9.2454	-0.951834448	-1.76321	-57.2122	-68.4417	-0.559653	0	-64.42695428	0.339022359	0.047743449	0.62463328	0.512145882	0.195868906	0.630537094	0.416227126	0.276224093	0.881066123	0.767408733	0.486242795	0.366538592	0.581459653	0.251605616	0.318089268	0.807744524	0.57602502	0.060493418	0.520158013	0.471003998	0.593183856	0.622584801	0.233822743	0.411616486	0.468264475	0.28323611	0.469077212	0.905241894	0.855600548	0.214235061	0.126266729	0.375143448	0.687703065	0.377961319	0.814866377	0.354244688	0.554408895	0.512908769	0.644991627
CPD01 VP362	-39.7189	-69.4302	-72.5033	-24.4589	-43.1054	-66.2784	-70.8539	-24.5079	-19.3297	-55.2864	0.254351982	0.223899705	0.623261473	0.573196195	0.34073913	0.575044825	0.244763033	0.31780075	0.386801303	0.526869684	0.498522419	0.532486424	0.645035201	0.379358984	0.137657361	0.581078549	0.260234086	0.62997417	0.31343305	0.385474269	0.636512067	0.758510398	0.375341092	0.542943431	0.534031111	0.292584901	0.509353141	0.881275736	0.364578298	0.627281408	0.504041869	0.705193746	0.269089925	0.342217706	0.761179739	0.697902686	0.322972048	0.402491618	0.471619779
CPD01 VP363	-39.71891246	-24.1683	-27.0924	-24.45888742	-29.2772	-39.9669	-46.9468	-18.2145	-13.3591	-43.33285623	0.126116305	0.142988662	0.793458388	0.6730795	0.350545168	0.705043403	0.325894292	0.365334109	0.416826196	0.517937292	0.62167466	0.39490983	0.579684293	0.470232459	0.447751346	0.710687929	0.352511697	0.784591856	0.996468189	0.34914693	0.540434551	0.755690259	0.446329507	0.515526198	0.619057072	0.207648308	0.33548074	0.472583226	0.52091747	0.5529702	0.248378847	0.609655973	0.18734562	0.342132219	0.785820819	0.823307617	0.428885316	0.191669026	0.435610917
CPD01 VP364	-2.011400738	-24.2794	-34.0164	-26.37799369	-27.9264	-25.3475	-43.1204	-20.7693	-18.9374	-22.56590037	0.42525932	0.244165287	0.860098877	0.70057951	0.101129319	0.829109418	0.444565844	0.592906937	0.80638662	0.491203689	0.696449233	0.657190066	0.666484507	0.489634391	0.30769053	0.0247969	0.042374327	0.680806715	0.502441871	0.080982163	0.271813177	0.995027995	0.231350805	0.770043193	0.417497712	0.219292788	0.503250425	0.734813574	0.971225089	0.213747694	0.79268882	0.700758236	0.792388073	0.119877695	0.713838511	0.609413956	0.847337844	0.365866685	0.29978603
CPD01 VP365	-67.58416173	-15.7655	-14.9242	-1.042928186	-1.01779	-67.0364	-70.6586	0	-0.521199	-69.12138086	0.341124607	0.109742369	0.559477406	0.291498034	0.978660929	0.994905517	0.376714427	0.804664425	0.041232659	0.786284037	0.571760567	0.029516172	0.52062779	0.660648167	0.759272641	0.366003479	0.718269244	0.731183834	0.502441871	0.192567694	0.782937746	0.487378605	0.031869334	0.466116676	0.163999807	0.039996886	0.503250425	0.548969224	0.090005503	0.599872699	0.531001261	0.223026931	0.5	0.236242319	0.590189249	0.876915569	0.817185893	0.22459781	0.691327661
CPD01 VP366	-71.30447047	-12.9409	-20.1335	0	0	-63.9435	-74.1307	0	0	-72.71758524	0.234709797	0.498078056	0.59662474	0.332688264	0.352270614	0.699862854	0.589237538	0.431601832	0.679066553	0.478521108	0.337114883	0.36010069	0.695178714	0.449165822	0.823165874	0.996802234	0.752816323	0.132346384	0.566959617	0.539852885	0.459590488	0.779138432	0.431766503	0.141663042	0.926003037	0.73815304	0.334579113	0.800288836	0.36081689	0.10044475	0.269689906	0.233445159	0.471247551	0.48014076	0.80017857	0.270847448	0.626461449	0.098248988	0.477001814
CPD01 VP367	-40.90592771	-36.5166	-47.1805	-26.41914954	-30.9507	-38.9937	-44.4623	-9.10975	-5.24011	-42.68411386	0.216455058	0.03815654	0.604613803	0.683396513	0.316036136	0.722840961	0.272316157	0.301094695	0.348495034	0.480817439	0.542163648	0.444272045	0.573054392	0.483441403	0.123784167	0.699209088	0.422759956	0.409815267	0.742696672	0.490031903	0.662174624	0.819522561	0.399955049	0.54804225	0.554815907	0.205163003	0.478220401	0.959083359	0.572291393	0.547572981	0.463424185	0.60767221	0.281143819	0.264421189	0.717086633	0.773183901	0.406623495	0.228220867	0.467671337
CPD01 VP368	-66.83865831	-46.7935	-49.2792	-54.69101325	-54.4962	-64.7489	-67.2307	-30.7119	-35.2862	-67.03467915	0.158719727	0.308914594	0.57286605	0.679859755	0.081499417	0.873559284	0.484247074	0.13256042	0.38427676	0.24082078	0.271838035	0.657190066	0.756141926	0.710038698	0.42062004	0.89318391	0.340166661	0.901144383	0.02693891	0.615049019	0.68365766	0.691310973	0.16533407	0.426525671	0.565059673	0.775766986	0.132912177	0.576378357	0.973788464	0.072205954	0.747671081	0.124714455	0.362782809	0.858310814	0.9269931	0.745831269	0.326727744	0.214268626	0.443562337
CPD01 VP369	-38.89638459	-16.7727	-23.0628	-23.08781504	-27.7234	-37.8498	-57.9563	-15.513	-10.5812	-48.4263423	0.021580047	0.112615141	0.943515366	0.274233628	0.220199886	0.387432908	0.428278481	0.294006706	0.078593618	0.535313773	0.442207827	0.49842256	0.033000832	0.028332853	0.744640811	0.162586328	0.049085276	0.468374052	0.785773389	0.281172976	0.991782471	0.242125112	0.618355507	0.155646673	0.876722795	0.096460518	0.238626168	0.284414875	0.958075827	0.193454104	0.081300581	0.226242946	0.09539861	0.098389591	0.771679627	0.513898298	0.455786221	0.237920481	0.750470365
CPD01 VP370	-59.14775012	-41.8638	-50.8997	-6.706858423	-10.4312	-58.391	-67.1426	-4.16717	-2.8217	-63.14517506	0.686775433	0.308914594	0.860098877	0.10371284	0.193211039	0.829109418	0.26686486	1	0.759687935	0.775029188	0.780104719	0.4	0.248355248	0.04	0.460043816	0.59797851	0.780790397	0.550142289	0.502441871	0.251765698	0.122220639	0.256426077	0.5	0.121585628	0.526210728	0.03143172	0.4	0.734813574	0.4	0.5	0.79268882	0.700758236	0.885921627	0.119877695	0.713838511	0.15377906	0.669081806	0.052625297	0.691327661
CPD01 VP371	-58.95005352	-17.6894	-26.6985	-22.00792295	-27.4914	-54.4792	-65.0713	-8.89129	-4.32488	-62.01067676	0.503955952	0.142368554	0.554848882	0.504457292	0.211373232	0.535457558	0.466209083	0.552327086	0.197261489	0.676906216	0.305216752	0.583902952	0.566312514	0.454379377	0.398681706	0.638758201	0.144958291	0.799726367	0.267372123	0.431482188	0.653261208	0.778390904	0.437350423	0.323705442	0.808448181	0.546198377	0.158679666	0.516165562	0.394778108	0.215009349	0.538981627	0.109361349	0.333275537	0.108861002	0.812059057	0.917270738	0.27391475	0.077615007	0.60913061
CPD01 VP372	-85.40340067	-61.2889	-61.29	-54.23806849	-40.5202	-84.4374	-86.8759	-19.1302	-18.5531	-86.13965034	0.169739616	0.971075231	0.833163244	0.139099837	0.133195859	0.338505077	0.274362318	0.188049598	0.265278004	0.22463723	0.417614284	0.155996237	0.935987282	0.270122794	0.420234118	0.423573848	0.58791474	0.417961342	0.453920096	0.317459224	0.893526153	0.684727211	0.256672672	0.749571606	0.62073646	0.272538651	0.395109295	0.596630677	0.087502722	0.115548988	0.721389109	0.569013987	0.409761413	0.726523772	0.799897665	0.93585175	0.45165915	0.142939013	0.953753059
CPD01 VP373	-54.0444982	-6.67813	-8.42812	0	0	-49.4571	-58.1899	0	0	-56.1171991	0.07681134	0.853063629	0.581162346	0.663037388	0.223792695	0.189496591	0.19272108	0.048318173	0.530875882	0.883784126	0.339112063	0.659769264	0.657958112	0.066963966	0.683934154	0.404011687	0.30827385	0.377197442	0.957446762	0.577561127	0.182827645	0.453770923	0.040755893	0.394154496	0.997156944	0.999970749	0.134555795	0.568953388	0.073386434	0.061527495	0.361952888	0.021345114	0.091583966	0.02541336	0.958763463	0.654625981	0.355458702	0.234924928	0.513118824
CPD01 VP374	-56.83262765	-19.9357	-24.5032	-21.94656137	-27.6516	-55.7255	-67.8621	-14.2063	-7.577	-62.34736383	0.229189156	0.013284515	0.824855581	0.87635696	0.688272679	0.883184424	0.171866253	0.238546559	0.330032184	0.487619337	0.435128979	0.329903272	0.544498692	0.316964067	0.380044961	0.655460268	0.288546946	0.492488236	0.047185342	0.315414987	0.610771994	0.706484881	0.347179689	0.910725704	0.949408626	0.526069087	0.604150473	0.733495051	0.779217382	0.252035475	0.663597321	0.359061897	0.205747754	0.460195666	0.757720992	0.463595663	0.523938355	0.208978855	0.723492485
CPD01 VP375	-84.26019395	-31.551	-35.8194	-56.39103747	-56.232	-83.1793	-86.8178	-34.5086	-26.6482	-85.53899698	0.381149608	0.304382161	0.770447003	0.179760139	0.627263298	0.969850893	0.402355146	0.798304198	0.487506787	0.509565518	0.481890885	0.50119476	0.410873102	0.375586499	0.223119996	0.354762072	0.341965399	0.314886718	0.518954455	0.458213622	0.488849125	0.608441648	0.167940764	0.376174116	0.800331305	0.713423843	0.545194946	0.632733028	0.859308495	0.00487875	0.423007817	0.148412006	0.549580203	0.887148066	0.780922938	0.531389102	0.464502012	0.01379219	0.675370468
CPD01 VP376	-59.20879896	-44.4254	-46.7856	-20.8286172	-23.6603	-61.6326	-71.417	-13.0359	-9.51725	-65.31289948	0.127824137	0.51888748	0.863370194	0.678596276	0.39397775	0.434619835	0.416227126	0.737745441	0.035799894	0.166394627	0.479349243	0.565574157	0.601651292	0.435701062	0.175719536	0.708045363	0.373199234	0.027890752	0.165066496	0.503261002	0.555055524	0.677631346	0.195167926	0.63282278	0.857323996	0.594781306	0.531329164	0.742428894	0.420096112	0.624487725	0.453528677	0.729823751	0.202994281	0.1798345	0.802161189	0.381176612	0.463610523	0.336107292	0.93619805
CPD01 VP377	-64.44196647	-14.2889	-17.8001	-14.33424013	-24.2539	-60.6229	-68.5353	-9.17281	-3.95577	-66.48863324	0.202314838	0.187541602	0.516327005	0.463830433	0.512507204	0.587378745	0.013257432	0.260339117	0.512035186	0.554004146	0.121696759	0.611706851	0.490779313	0.530394118	0.297216799	0.466539348	0.351205297	0.835488326	0.068759309	0.333420525	0.566231829	0.692798122	0.642339272	0.847414222	0.821241024	0.277872121	0.431903367	0.731101694	0.55074549	0.117798442	0.564259941	0.267776754	0.243280013	0.582987408	0.741751399	0.213778652	0.316645883	0.093789986	0.685249663
CPD01 VP378	-74.57498014	-18.8028	-21.7875	-10.5328761	-14.2655	-70.5201	-76.1136	-4.37876	-2.48606	-75.34429007	0.022990249	0.371507779	0.754806984	0.668193343	0.400017771	0.977990915	0.203403404	0.672309777	0.368259329	0.742069275	0.745211002	0.411121667	0.499142313	0.46810275	0.585375785	0.483753127	0.265499228	0.016398073	0.651169368	0.518832205	0.636756114	0.538293317	0.304365767	0.123442973	0.844741183	0.725030803	0.436523682	0.502884686	0.178101841	0.226645301	0.149078463	0.160034166	0.588601304	0.487402692	0.727328521	0.277215607	0.529291387	0.213653209	0.624788337
CPD01 VP379	-36.41064138	-13.8086	-18.5609	-44.91220111	-45.2352	-34.1895	-38.1303	-40.2217	-38.7273	-37.27047069	0.376689337	0.061407508	0.59919274	0.888438224	0.410129749	0.895945663	0.386378005	0.191244679	0.412749316	0.622338339	0.630687764	0.641468663	0.690814847	0.63392478	0.107216431	0.565410067	0.03851304	0.488190914	0.271944628	0.303749093	0.482331516	0.655440715	0.332808441	0.394650194	0.410722705	0.200869131	0.486896091	0.508515169	0.172067609	0.292595353	0.071385222	0.905729002	0.098563133	0.253234587	0.762755071	0.614027411	0.398830967	0.102136689	0.306709766
CPD01 VP380	-69.89375153	-17.2133	-18.2162	-30.58988768	-31.8229	-71.9655	-77.5202	-16.5642	-14.4409	-73.70697576	0.933926991	0.302832303	0.869572939	0.415555825	0.393674999	0.938416179	0.44845734	0.337995644	0.784153079	0.678608449	0.661405497	0.310987904	0.849363005	0.111418151	0.007348189	0.88102499	0.468924271	0.471715605	0.235644456	0.434944091	0.861213743	0.438397745	0.014511192	0.12655084	0.265033174	0.219765679	0.579406867	0.612650757	0.591126776	0.359322579	0.598901248	0.40453168	0.172450622	0.107313343	0.530836694	0.751329112	0.947868272	0.039617662	0.619270255
CPD01 VP381	-61.49223121	-28.1962	-31.9199	-14.04279386	-15.7754	-63.4242	-73.54	-7.52863	-5.97278	-67.51611561	0.024651897	0.51888748	0.863370194	0.473630569	0.673308168	0.434619835	0.518294079	0.737745441	0.164785493	0.375458876	0.479349243	0.653707375	0.490779313	0.435701062	0.700097262	0.85781492	0.091665061	0.314420282	0.165066496	0.553168571	0.539897862	0.677631346	0.195167926	0.749955323	0.876036773	0.594781306	0.486735524	0.742428894	0.420096112	0.624487725	0.453528677	0.729823751	0.365956291	0.578788404	0.802161189	0.333491692	0.358218152	0.336107292	0.93619805
CPD01 VP382	-56.07405925	-48.1389	-51.6232	-23.85482257	-22.9857	-59.0256	-70.7478	-12.9669	-11.1659	-63.41092963	0.270038733	0.254617696	0.99043955	0.684422193	0.192584481	0.572702214	0.161794308	0.52161542	0.350706314	0.087837144	0.353863167	0.555792207	0.604887227	0.27732906	0.250477813	0.677249074	0.184015441	0.952701089	0.20909203	0.481099506	0.5455358	0.530932184	0.347179689	0.2677649	0.314404117	0.387580248	0.381156289	0.78216306	0.386745455	0.325823765	0.581343749	0.884536188	0.251913795	0.220650698	0.771350993	0.864068037	0.311566839	0.235507689	0.852480762
CPD01 VP383	-45.45213601	-56.1261	-63.1623	-29.44876018	-30.6132	-42.697	-44.5928	-10.7675	-8.59837	-45.02246801	0.915599882	0.10654998	0.240855153	0.251190938	0.168793636	0.459155444	0.389492197	0.138133077	0.601561485	0.910387748	0.531467411	0.587610832	0.800374247	0.849641252	0.089677874	0.604710165	0.232812593	0.371058504	0.34669132	0.046099837	0.071005953	0.969317289	0.292513055	0.117177417	0.661397033	0.473342969	0.039695114	0.416491905	0.121731337	0.401005208	0.760547512	0.491124321	0.927126773	0.4396783	0.601025312	0.977388061	0.896340828	0.070704553	0.773002019
CPD01 VP384	-68.86036906	-4.4161	-6.16727	-16.76820628	-22.5742	-66.39	-72.0945	-10.8282	-6.53812	-70.47743453	0.823457828	0.436184956	0.635883199	0.291498034	0.055057846	0.5	0.773318951	0.665635914	0.377625134	0.775029188	0.616282789	0.676342794	0.658331925	0.159251181	0.231527841	0.15972159	0.441405627	0.88707815	0.118355597	0.236280366	0.488420542	0.129784844	0.248795462	0.649212677	0.653247482	0.017633936	0.099111053	0.462051604	0.924612584	0.025330674	0.219353195	0.124714455	0.433236969	0.844065027	0.404384552	0.042249023	0.949210249	0.14460847	0.649568563
CPD01 VP385	-52.73016261	-19.7964	-28.076	-1.87128695	-4.04778	-50.9756	-59.7038	-1.445	-0.654743	-56.21698131	0.380445847	0.109742369	0.837840691	0.291498034	0.245542144	0.313027488	0.799976566	0.958110619	0.431806067	0.491203689	0.780104719	0.085463814	0.90199869	0.080891006	0.958343793	0.615966325	0.718269244	0.645032883	0.432319187	0.192567694	0.384885483	0.487378605	0.423186773	0.615312907	0.820034216	0.15342009	0.503250425	0.635417598	0.190198148	0.217928054	0.531001261	0.370173564	0.494227001	0.119877695	0.514597525	0.450932966	0.8175986	0.349875084	0.885736199
CPD01 VP386	-54.66566439	-31.2944	-34.0012	-15.57618625	-21.1303	-51.205	-56.4436	-5.12376	-2.81412	-55.55463219	0.073563115	0.695389952	0.772260969	0.166865691	0.235902234	0.863269523	0.135159806	0.236858451	0.892472453	0.769241439	0.497669056	0.301104487	0.206846838	0.761924627	0.841459795	0.399199706	0.786229298	0.213118283	0.37313501	0.849716777	0.340174651	0.89876223	0.521616227	0.394154496	0.861403548	0.039344404	0.726293746	0.168698349	0.229933426	0.061527495	0.4185494	0.260994434	0.682817824	0.865025283	0.825324757	0.847277016	0.326445477	0.192678808	0.814295978
CPD01 VP387	-80.98710145	-22.6793	-24.2793	-11.05391871	-12.7041	-79.6125	-82.9461	-6.36318	-5.64435	-81.96660072	0.552199224	0.417184501	0.601649573	0.314499542	0.233909505	0.386186327	0.574619243	0.327967323	0.451289057	0.482822273	0.602804994	0.385110395	0.622482568	0.209697459	0.380071368	0.864687876	0.771855365	0.755120877	0.088696186	0.342656752	0.659468565	0.577009942	0.260114135	0.43482544	0.270129662	0.327421396	0.680416377	0.755987796	0.652331098	0.336107435	0.447639017	0.818413902	0.723818385	0.991446263	0.846891116	0.753617828	0.643797485	0.027669149	0.790980659
CPD01 VP388	-58.14455113	-50.3385	-52.1631	-2.723494728	-4.73191	-56.6226	-61.9678	-1.74974	-0.999942	-60.05617556	0.337122644	0.110809321	0.627904178	0.245666639	0.672650514	0.305823608	0.802415694	1	0.595358733	0.639163201	0.680775196	0.132130471	0.573738702	0.080891006	0.759272641	0.728014451	0.718269244	0.513904988	0.852528286	0.213486612	0.68365766	0.3	0.486764756	0.770043193	0.326028908	0.039996886	0.099707397	0.084057572	0.616191393	0.56179791	0.826806468	0.577477564	0.771242485	0.5	0.590189249	0.5	0.29919298	0.20723644	0.920667902
CPD01 VP389	-61.89057686	-51.1776	-54.4674	-5.761617943	-9.9703	-59.524	-63.9147	-4.59076	-2.33366	-62.90263843	0.556441558	0.459907904	0.58812593	0.623474749	0.276681565	0.63469097	0.486749864	0.420622838	0.853953111	0.178832146	0.337970539	0.645304221	0.576025044	0.473070594	0.646381822	0.531456013	0.518372309	0.219652801	0.306972243	0.332630531	0.539663886	0.795587045	0.411485053	0.852088188	0.82467973	0.446979187	0.285779703	0.765839418	0.113921171	0.277949079	0.340735643	0.490493327	0.295833471	0.311292853	0.765117435	0.341552265	0.441206311	0.009580279	0.75291685
CPD01 VP390	-74.97193509	-13.0474	-15.4	0	0	-70.9984	-76.2313	0	0	-75.60161755	0.414522539	0.439037203	0.593420568	0.570892489	0.182192247	0.988430867	0.388336063	0.030129997	0.965933497	0.730074652	0.742149511	0.393878146	0.471357995	0.364619585	0.989005564	0.952051036	0.454068967	0.364399713	0.476645212	0.390076473	0.529732644	0.73861232	0.265589123	0.493219903	0.742287306	0.346892862	0.356927453	0.863631928	0.64944879	0.385997321	0.350651704	0.321959115	0.463197581	0.291071538	0.749128409	0.373417104	0.810408559	0.010980418	0.91222384
CPD01 VP391	-71.36678123	-52.754	-53.9422	-18.6623992	-18.2998	-68.6471	-71.2662	-9.0398	-9.21433	-71.31649062	0.028999052	0.503474836	0.519117145	0.70256507	0.506148027	0.669659667	0.015375223	0.45233774	0.502779287	0.440081864	0.363872343	0.611601556	0.492657653	0.498550148	0.436585464	0.796220981	0.639455357	0.141968317	0.646570183	0.311525088	0.481706343	0.49011462	0.233354433	0.45480818	0.259481709	0.3274449	0.323418863	0.824722317	0.713151216	0.106071327	0.365186854	0.180440603	0.27665091	0.251836286	0.767637517	0.411389317	0.450580185	0.258732217	0.200613502
CPD01 VP392	-7.91288	-64.4578	-68.351	-30.4722	-26.9354	-54.9509	-58.4744	-13.79	-9.53424	-33.19364	0.247531221	0.242868832	0.625722137	0.529287062	0.323398613	0.743222849	0.360355301	0.334814379	0.300403622	0.451452641	0.523372458	0.349491639	0.702505155	0.441448492	0.096926041	0.407605399	0.610403674	0.569648117	0.988764535	0.419217041	0.433639707	0.763660878	0.353392187	0.536023079	0.551193746	0.196201509	0.352846468	0.488060932	0.07945063	0.57479061	0.274863634	0.676255152	0.372184156	0.159027579	0.760140964	0.661920606	0.314439918	0.396053615	0.569583335
CPD01 VP393	-7.91288	-44.8112	-48.2406	-30.4722	-46.2209	-57.7965	-67.3446	-35.7566	-31.3341	-37.62874	0.211561586	0.116858434	0.834583409	0.660091923	0.387095784	0.562133844	0.276551687	0.291032007	0.333592763	0.590788522	0.669654522	0.533420057	0.481625133	0.372612009	0.098302368	0.426371736	0.555541083	0.783810073	0.380603779	0.409581848	0.414575429	0.797245293	0.509255543	0.599410932	0.63467175	0.324515273	0.380912275	0.320055438	0.207809802	0.5505352	0.306331247	0.683526699	0.258285314	0.418217305	0.757262504	0.822961108	0.400973786	0.272155536	0.331047421
CPD01 VP394	-7.91288	-51.6424	-57.3745	-30.4722	-50.1808	-57.2956	-63.3163	-38.971	-39.8658	-35.61459	0.158196774	0.307266837	0.667914766	0.715521296	0.375425636	0.522649861	0.237951276	0.216176559	0.349942806	0.590788522	0.510329431	0.56594125	0.474308297	0.480812057	0.098302368	0.734528539	0.017779153	0.497658657	0.844390787	0.494795275	0.677136949	0.82456259	0.512506331	0.376290369	0.551122449	0.274216831	0.445048017	0.338872827	0.232483516	0.448812432	0.42262297	0.536946077	0.172739698	0.137026569	0.726562234	0.765708562	0.4016087	0.242442672	0.426185683
CPD01 VP395	-7.912876757	-29.0606	-32.0308	-30.47216521	-30.7848	-7.90507	-8.09563	-12.3931	-6.47972	-8.004253379	0.041448841	0.275152261	0.15836838	0.726547709	0.203190353	0.553577927	0.115541449	0.18560856	0.189441417	0.5	0.472258447	0.912456926	0.573179892	0.316357994	0.788265669	0.499733703	0.202988722	0.816962767	0.812308762	0.488838382	0.117109279	0.661764096	0.264328988	0.884838779	0.535183591	0.571824887	0.494377109	0.78862082	0.258593428	0.336286076	0.889714762	0.390670454	0.249160985	0.503244138	0.646357985	0.480367343	0.603522511	0.141129055	0.746530431
CPD01 VP396	-36.93582339	-19.4159	-26.6364	-20.38601747	-34.8462	-33.3075	-37.5335	-17.8251	-10.6527	-37.2346617	0.760500749	0.092723972	0.355179244	0.742269484	0.343096488	0.669028788	0.50132327	0.507870362	0.222055861	0.629708332	0.350838392	0.484775975	0.689251895	0.100941466	0.045773482	0.319580595	0.629922884	0.043042936	0.382790131	0.036134776	0.646645041	0.836279491	0.098842872	0.289846806	0.69297418	0.961570982	0.722503268	0.776261047	0.078788236	0.312746764	0.388940832	0.93090011	0.821386286	0.71107729	0.748611293	0.406403007	0.171908429	0.144273048	0.405224265
CPD02 VP1	-34.55349261	-5.83022	-5.4688	-0.643073567	-1.28353	-36.8089	-44.8797	-0.568759	0	-39.7165963	0.801347606	0.693752574	0.469393502	0.256528012	0.026838629	0.218271272	0.905282667	0.265120839	0.58514026	0.485151225	0.46119327	0.722570074	0.522011579	0.901097787	0.71136597	0.589146545	0.663587984	0.950183091	0.132812426	0.457724563	0.034012475	0.430861159	0.217662297	0.350358335	0.859837588	0.115151628	0.598974532	0.782737025	0.349006751	0.346971589	0.530835099	0.106426442	0.272984611	0.806781981	0.50254766	0.408869319	0.933874365	0.433969598	0.691517637
CPD02 VP2	-30.79799685	-19.6405	-26.6604	-2.350178518	-2.54337	-42.2282	-60.4496	-1.51604	-1.54917	-45.62379843	0.780252068	0.576055901	0.651269265	0.361112936	0.247546003	0.659176067	0.910136134	0.659312275	0.435618213	0.487228421	0.491869875	0.736014714	0.262563873	0.199393847	0.741751249	0.61566758	0.007003721	0.223400836	0.680034786	0.448272642	0.397247166	0.674045718	0.149643067	0.970876621	0.823927589	0.237576015	0.158500682	0.084869822	0.00395778	0.33024161	0.73651036	0.514317283	0.252798686	0.485621046	0.648709957	0.585452041	0.809713266	0.30600871	0.949380721
CPD02 VP3	-28.75561397	-11.8357	-27.0546	-7.257211945	-17.7878	-29.5854	-44.2448	-7.21614	-2.47951	-36.50020699	0.956917419	0.066946258	0.666326488	0.878062943	0.247546003	0.931763908	0.905282667	0.265120839	0.121875562	0.709710956	0.513268128	0.12016015	0.630603912	0.361124621	0.085871508	0.657648409	0.531438139	0.006871063	0.132812426	0.147842396	0.237290766	0.286773214	0.360367288	0.534893234	0.670281429	0.498199281	0.177137333	0.782737025	0.731659648	0.092727791	0.326803927	0.272164284	0.903609341	0.422513241	0.50254766	0.866645815	0.214318471	0.109234858	0.673005778
CPD02 VP4	9.58234234	-9.04539	-16.2806	-0.564382772	-2.19948	4.04439	-11.3345	0	0	-0.87607883	0.866930292	0.005834325	0.991187788	0.245666639	0.131252552	0.899426437	0.917812203	0.482809835	0.03085632	0.779385205	0.640870288	0.066987431	0.762140899	0.097313158	0.352234712	0.251684648	0.765313365	0.715415776	0.915122273	0.246752405	0.37923057	0.387093054	0.639112455	0.472531084	0.820314914	0.252617192	0.175848686	0.774206981	0.264374215	0.409133979	0.057627245	0.515667766	0.788477082	0.415145828	0.598949129	0.953784944	0.665658439	0.801679344	0.924489006
CPD02 VP5	-11.34318903	-2.77613	-4.33596	-0.511952061	-1.15141	-14.7408	-32.4218	0	0	-21.88249451	0.154752349	0.390667537	0.666326488	0.880456927	0.781392022	0.348624438	0.905282667	1	0.58514026	0.443134295	0.46119327	0.12016015	0.616613443	0.361124621	0.440980719	0.845019802	0.663587984	0.891690619	0.132812426	0.933109401	0.873217438	0.430861159	0.217662297	0.762085236	0.678002679	0.202702098	0.21697576	0.782737025	0.180992615	0.999324941	0.982830138	0.756711902	0.135277796	0.5	0.417517221	0.212703232	0.958185019	0.873280215	0.638823379
CPD02 VP6	-50.18496373	-66.0686	-72.1666	-9.348517438	-12.4641	-49.2972	-54.2274	-6.31652	-4.183	-52.20618187	0.337583864	0.540105832	0.496537318	0.15134056	0.259989116	0.307918258	0.657703905	0.265120839	0.110149646	0.243382619	0.46119327	0.438549783	0.616613443	0.662304542	0.366003479	0.157648409	0.496988527	0.123078097	0.771451096	0.486239628	0.315618913	0.214352621	0.542998691	0.591428867	0.670353573	0.070277544	0.201378972	0.323754139	0.606591108	0.212147071	0.982830138	0.420406257	0.856039402	0.584609343	0.680151526	0.898442092	0.683874365	0.090776783	0.407588301
CPD02 VP7	-6.038726401	-8.06951	-11.7143	-0.715543731	-2.91793	-11.057	-28.2865	-0.647015	0	-17.1626132	0.866930292	0.005834325	0.991187788	0.245666639	0.131252552	0.899426437	0.917812203	0.482809835	0.03085632	0.779385205	0.640870288	0.066987431	0.762140899	0.097313158	0.352234712	0.501684648	0.765313365	0.715415776	0.915122273	0.246752405	0.37923057	0.387093054	0.139112455	0.472531084	0.820314914	0.252617192	0.175848686	0.774206981	0.264374215	0.409133979	0.057627245	0.515667766	0.788477082	0.415145828	0.598949129	0.953784944	0.665658439	0.801679344	0.924489006
CPD02 VP8	-8.354693453	-62.1231	-78.3817	-11.43650943	-11.7479	-7.63419	-8.23387	-10.2698	-9.33621	-8.294281727	0.378609383	0.37253424	0.155221621	0.861989835	0.949390135	0.354697982	0.162964103	0.673363517	0.72711124	0.199386378	0.443320893	0.990495466	0.477865346	0.107428682	0.124508325	0.462335573	0.017172405	0.964089346	0.395709566	0.220535298	0.151859794	0.166501049	0.8530702	0.219119513	0.865610186	0.237576015	0.455128351	0.718189329	0.053977944	0.226411452	0.212299545	0.253850181	0.573175198	0.411253852	0.901613213	0.182432372	0.809713266	0.703617024	0.788909389
CPD02 VP9	-22.31917335	-6.02941	-25.0046	-7.658492645	-16.844	-19.7999	-24.4398	-6.83169	-2.99054	-23.37948667	0.801347606	0.406373321	0.243647913	0.475235157	0.631622378	0.198017363	0.905282667	0.629708722	0.58514026	0.485151225	0.481249933	0.12016015	0.616613443	0.846242348	0.09483311	0.157648409	0.663587984	0.950183091	0.42198995	0.721224597	0.302986912	0.733641509	0.659335521	0.851303134	0.998439682	0.834182452	0.598974532	0.782737025	0.805059914	0.120651033	0.982830138	0.772164284	0.017499525	0.579030344	0.50254766	0.884659304	0.475479883	0.873152573	0.673005778
CPD02 VP10	-0.723537228	-36.7099	-39.8999	-23.38943123	-31.2094	-0.805744	-0.862174	-17.4121	-11.7538	-0.792855614	0.138624443	0.51181992	0.036114031	0.566620582	0.631622378	0.62202879	0.905282667	0.983253339	0.13991989	0.485151225	0.64976968	0.12016015	0.14835925	0.159251181	0.436978741	0.234024544	0.393707682	0.220987025	0.606513865	0.971732246	0.76954617	0.733641509	0.217662297	0.851303134	0.282273797	0.307297216	0.418661616	0.782737025	0.161061308	0.120651033	0.982830138	0.259606728	0.017499525	0.579030344	0.803633919	0.884659304	0.683874365	0.874929347	0.673005778
CPD02 VP11	-48.31201828	-59.9477	-62.0492	-27.84458105	-21.6001	-46.7358	-49.341	-8.62361	-7.21511	-48.82650914	0.086666547	0.927356225	0.666326488	0.857543809	0.860562115	0.724936308	0.70423324	0.13460926	0.973954146	0.485151225	0.725752761	0.172470281	0.36435991	0.578165407	0.466279469	0.912844291	0.365615322	0.950183091	0.462440976	0.292302369	0.609870564	0.887354186	0.161864483	0.794448289	0.566017895	0.077722401	0.29391854	0.112685422	0.589284297	0.999324941	0.982830138	0.812487665	0.991873666	0.579030344	0.465394989	0.15377906	0.964658278	0.681564875	0.673005778
CPD02 VP12	-53.2243401	-46.5021	-51.4893	-0.530066621	-0.600237	-49.7172	-55.6579	0	0	-54.44112005	0.3	0.05	0.5	0.5	0.5	0.5	0.25	1	1	1	0.5	0.1	0.5	0.1	0.5	0.5	0.5	0.5	0.5	0.2	0.5	0.2	0.5	0.5	0.5	0.4	0.4	0.6	0.4	0.5	0.6	0.2	1	0.5	0.75	0.5	0.5	0.5	0.5
CPD02 VP13	-7.112103242	12.2868	18.2838	-4.759499428	-4.68591	-9.27843	-20.0605	-2.92156	-2.66213	-13.58630162	0.768958264	0.871476518	0.426040881	0.266241879	0.631622378	0.240645885	0.549384663	0.581377474	0.58514026	0.946537898	0.348765661	0.12016015	0.616613443	0.310336376	0.445928229	0.154196271	0.334166588	0.950183091	0.132812426	0.206143209	0.237290766	0.430861159	0.544016984	0.238321067	0.282273797	0.443801672	0.064188293	0.782737025	0.546133203	0.999324941	0.176036447	0.772164284	0.017499525	0.431444586	0.887274306	0.895588422	0.214318471	0.873280215	0.416497766
CPD02 VP14	9.145230917	-4.64173	-10.8703	-0.732934711	-0.948503	7.45732	11.2492	0	0	10.19721546	0.527680069	0.188092073	0.937449567	0.925868543	0.765650616	0.608885539	0.162207409	0.875233039	0.214685176	0.897062485	0.54211172	0.41674616	0.26808667	0.030554131	0.951381997	0.460975178	0.860079167	0.748557583	0.589169729	0.183081502	0.029436965	0.604710156	0.976798824	0.392681823	0.985170436	0.245066151	0.007268433	0.585332764	0.942489053	0.831282013	0.57838554	0.163026964	0.766930287	0.998532077	0.777906699	0.50994882	0.996452417	0.050885243	0.146376393
CPD02 VP15	-12.05517242	9.52513	11.0277	-0.803774743	-1.01671	-11.3381	-11.9355	-0.589887	0	-11.99533621	0.408719846	0.071037084	0.120912385	0.353879166	0.19374734	0.796169118	0.845839756	0.618136763	0.497022183	1	0.5	0.214352604	0.587200686	0.378041997	0.684056407	0.209735425	0.200385563	0.613358665	0.465686416	0.213486612	0.485281467	0.888212844	0.092541368	0.010867148	0.5	0.911107491	0.255107106	0.809909293	0.742735727	0.513261048	0.678338101	0.188483375	0.291408794	0.687138072	0.662382643	0.649761061	0.062131537	0.892139533	0.465530422
CPD02 VP16	-26.5226507	-54.1521	-61.9893	-1.786536472	-2.13046	-24.8307	-26.9923	-1.0583	-0.989468	-26.75747535	0.04965443	0.073243434	0.090166002	0.740843627	0.090384122	0.998163526	0.51234685	0.49453486	0.375112213	0.34378426	0.199806651	0.189117151	0.844342381	0.548924856	0.838334877	0.596781311	0.454892682	0.624159799	0.22675384	0.151675898	0.387208357	0.434786835	0.448712077	0.57151038	0.240609825	0.245903017	0.096630552	0.125974661	0.912639919	0.527175169	0.811262181	0.998991781	0.480583149	0.066854853	0.431002916	0.299874645	0.711450697	0.475840963	0.645874308
CPD02 VP17	-2.021945514	-24.0183	-28.2311	-11.80728491	-24.3037	-2.26055	-1.64384	-11.3627	-5.27264	-1.832892757	0.059779543	0.693752574	0.214512246	0.880456927	0.631622378	0.307918258	0.905282667	0.64937216	0.58514026	0.485151225	0.46119327	0.12016015	0.258153903	0.190738233	0.481528121	0.589146545	0.439352013	0.792372773	0.132812426	0.642029939	0.554549978	0.430861159	0.217662297	0.958048914	0.730541562	0.621845444	0.598974532	0.782737025	0.349006751	0.412335249	0.982830138	0.893657002	0.017499525	0.579030344	0.50254766	0.931867598	0.011062673	0.873280215	0.673005778
CPD02 VP18	-13.51005834	3.45958	5.45288	0	-0.814652	-18.1342	-34.8041	0	0	-24.15707917	0.801347606	0.470763246	0.666326488	0.566620582	0.631622378	0.62202879	0.905282667	0.629708722	0.58514026	0.326641002	0.125108452	0.12016015	0.14835925	0.846242348	0.387446705	0.157648409	0.393707682	0.950183091	0.132812426	0.801657242	0.687106955	0.733641509	0.217662297	0.851303134	0.282273797	0.443801672	0.598974532	0.782737025	0.546133203	0.120651033	0.982830138	0.756711902	0.017499525	0.776052824	0.987785881	0.021557647	0.683874365	0.873280215	0.621313905
CPD02 VP19	1.301418509	-59.5013	-66.066	-6.074966099	-15.2201	1.1233	1.56146	-5.52127	-2.73079	1.431439255	0.138624443	0.51181992	0.036114031	0.903097609	0.846605947	0.824767236	0.504616247	0.983253339	0.13991989	0.659889487	0.64976968	0.722570074	0.016366456	0.159251181	0.436978741	0.234024544	0.625833233	0.220987025	0.606513865	0.971732246	0.76954617	0.124855452	0.349803832	0.350358335	0.571671384	0.307297216	0.418661616	0.849424965	0.161061308	0.195769576	0.442657304	0.259606728	0.923073804	0.434364121	0.803633919	0.794604202	0.236446041	0.874929347	0.871916896
CPD02 VP20	-26.4657683	-3.36006	-4.21464	0	-0.671952	-31.3046	-45.7859	0	0	-36.12583415	0.224040031	0.406373321	0.666326488	0.566620582	0.631622378	0.307918258	0.905282667	0.629708722	0.58514026	0.485151225	0.125108452	0.12016015	0.326637754	0.361124621	0.71136597	0.64085392	0.663587984	0.950183091	0.132812426	0.889983756	0.532913529	0.430861159	0.217662297	0.851303134	0.695988223	0.443801672	0.171067748	0.782737025	0.546133203	0.120651033	0.982830138	0.772164284	0.017499525	0.579030344	0.309251962	0.884659304	0.683874365	0.323197508	0.673005778
CPD02 VP21	-25.06941111	-31.0888	-43.6763	-6.44635188	-9.71213	-23.2678	-24.9691	-4.04221	-2.41106	-25.01925556	0.119396248	0.424858412	0.138120403	0.920484982	0.67957062	0.306396105	0.205316779	0.589231591	0.880833085	0.410567312	0.130533579	0.058779769	0.144256212	0.281023091	0.257809831	0.436259778	0.291479801	0.018244433	0.138293247	0.327274852	0.20017088	0.487378605	0.545935029	0.330046966	0.33121343	0.481452851	0.21275515	0.974554631	0.434908387	0.203978553	0.370173564	0.793448656	0.945718859	0.301299028	0.038371125	0.584161424	0.626381738	0.296064562	0.862164372
CPD02 VP22	-8.229636947	-9.57426	-62.7841	-6.71583995	-7.7177	-8.86582	-16.4397	-5.41786	-3.99973	-12.33466847	0.801347606	0.364286869	0.466219285	0.988061286	0.631622378	0.859301689	0.905282667	0.651849633	0.213237925	0.109997195	0.592348112	0.223013601	0.171469383	0.107091999	0.088050127	0.14184042	0.119566088	0.066704479	0.26375952	0.693491866	0.593416697	0.595743019	0.560343314	0.622623027	0.627884963	0.38934207	0.599029694	0.104260862	0.469585742	0.483588045	0.704469142	0.772164284	0.936904938	0.857151733	0.50254766	0.132227383	0.389651864	0.845869486	0.456354464
CPD02 VP23	-32.32344776	-22.6827	-32.2348	-6.396386317	-9.36399	-33.2115	-42.0737	-4.64714	-3.05092	-37.19857388	0.378609383	0.406373321	0.465662408	0.475235157	0.377492173	0.873450099	0.44545255	0.13460926	0.435618213	0.210988217	0.432546386	0.355524976	0.245313034	0.666668424	0.172226618	0.024740873	0.663587984	0.377579988	0.915122273	0.24068856	0.048315265	0.909727137	0.220880815	0.958048914	0.405151197	0.115151628	0.080121661	0.809380793	0.645956262	0.346971589	0.782063635	0.390052139	0.19369795	0.485621046	0.651088916	0.524190043	0.964658278	0.801679344	0.924489006
CPD02 VP24	-6.95964892	-5.62163	-7.48848	-1.845730826	-2.06858	-14.493	-27.4663	-1.02471	-0.711005	-17.21297446	0.259870403	0.390667537	0.666326488	0.880456927	0.631622378	0.62202879	0.714397661	0.629708722	0.58514026	0.485151225	0.125108452	0.12016015	0.14835925	0.846242348	0.536361268	0.157648409	0.393707682	0.084484024	0.132812426	0.457724563	0.302986912	0.733641509	0.217662297	0.010606601	0.282273797	0.443801672	0.598974532	0.782737025	0.566358784	0.120651033	0.982830138	0.772164284	0.017499525	0.579030344	0.309251962	0.212703232	0.121386102	0.873280215	0.660862745
CPD02 VP25	-2.946380017	-11.1897	-11.4213	0	0	-3.05874	-2.47009	0	0	-2.708235009	0.801347606	0.671436797	0.034833821	0.880456927	0.259989116	0.307918258	0.905282667	0.265120839	0.58514026	0.485151225	0.46119327	0.12016015	0.616613443	0.411600352	0.995241013	0.157648409	0.840723748	0.123078097	0.367304471	0.512307686	0.315618913	0.430861159	0.217662297	0.13823161	0.670353573	0.715283663	0.598974532	0.782737025	0.546133203	0.212147071	0.982830138	0.343854388	0.356172981	0.565565076	0.36469976	0.898442092	0.683874365	0.873280215	0.407588301
CPD02 VP26	-29.23137347	-58.9584	-64.9339	-3.12663664	-5.86795	-28.8535	-40.0191	-2.53352	-1.14706	-34.62523674	0.227664298	0.406373321	0.786200627	0.475235157	0.377492173	0.873450099	0.941300531	0.510472307	0.435618213	0.009290217	0.432546386	0.12016015	0.245313034	0.361124621	0.172226618	0.157648409	0.396323445	0.777865224	0.036016011	0.087484571	0.048315265	0.41779493	0.076590693	0.562107146	0.615623187	0.213656523	0.080121661	0.404637282	0.645956262	0.251138421	0.782063635	0.390052139	0.447076092	0.809371777	0.651088916	0.765809415	0.583717106	0.919816532	0.924489006
CPD02 VP27	8.541702819	-7.97588	-11.3559	-1.737323725	-1.91075	-8.32608	-25.5692	-1.07687	-0.896042	-8.513748591	0.485375649	0.073243434	0.599438249	0.826998332	0.090384122	0.575147613	0.551638107	0.745174728	0.275059607	0.531593697	0.532262098	0.936543037	0.396588617	0.356711919	0.838334877	0.64095554	0.420087048	0.667182112	0.406781441	0.764551235	0.272480414	0.28629034	0.238191253	0.026270765	0.277811783	0.245903017	0.328499363	0.707277336	0.149787325	0.932452541	0.70892826	0.031736861	0.636299053	0.364521278	0.487475272	0.453995238	0.532023453	0.784611738	0.65491276
CPD02 VP28	-33.50145168	-6.49587	-11.1062	0	-0.577912	-31.8318	-40.7967	0	0	-37.14907584	0.696667201	0.318104726	0.479404404	0.266241879	0.547061106	0.55539011	0.752219423	0.265120839	0.015897929	0.485151225	0.313601463	0.15006319	0.33249821	0.361124621	0.846781139	0.546370363	0.433721707	0.778115617	0.132812426	0.200086879	0.554549978	0.430861159	0.197001068	0.112900751	0.999462459	0.443801672	0.629315396	0.782737025	0.546133203	0.212147071	0.72071211	0.79765423	0.017499525	0.579030344	0.50254766	0.843735193	0.844814892	0.222365707	0.673005778
CPD02 VP29	-15.46872601	-25.9409	-34.6212	-2.613317219	-4.26434	-13.6603	-17.6006	-2.21261	-0.99011	-16.53466301	0.086666547	0.003394123	0.408063494	0.570599704	0.637960896	0.959986228	0.650759237	0.13460926	0.404752312	0.033863535	0.55125735	0.018529868	0.245313034	0.555734262	0.494119953	0.003572773	0.357346461	0.176703073	0.127048088	0.276281583	0.12881501	0.019447567	0.173028405	0.598768065	0.46906875	0.27345608	0.553656304	0.638626877	0.569844316	0.061672106	0.269316258	0.409171432	0.857600329	0.115856939	0.280635151	0.165140514	0.964658278	0.814295978	0.53864475
CPD02 VP30	-22.69877423	-2.82289	-36.4677	-2.028878825	-4.29154	-23.7178	-31.747	-1.81713	-0.707816	-27.22288712	0.208946674	0.915025912	0.53483171	0.883615305	0.547642742	0.090048522	0.917812203	0.581377474	0.624241987	0.210988217	0.431684368	0.341013043	0.796107698	0.132322365	0.27943298	0.542804681	0.39791582	0.166342816	0.915122273	0.928287473	0.420756254	0.909727137	0.026028239	0.486693754	0.383631189	0.252617192	0.00818144	0.180650592	0.389133341	0.8540772	0.440825363	0.84525869	0.440511155	0.386098203	0.405599947	0.856701109	0.665658439	0.801679344	0.446628999
CPD02 VP31	-40.69833213	-82.0815	-83.102	-79.12111853	-78.6598	-40.3636	-40.7895	-66.3427	-77.7189	-40.74391606	0.154752349	0.406373321	0.599438249	0.153068697	0.631622378	0.173954964	0.935583204	0.702409052	0.275059607	0.14446092	0.804842687	0.096334133	0.396588617	0.843501298	0.187689244	0.157648409	0.531438139	0.950183091	0.570212177	0.764551235	0.227507919	0.733641509	0.158130474	0.026270765	0.920626848	0.443801672	0.328499363	0.352292517	0.149787325	0.932452541	0.982830138	0.754548099	0.017499525	0.566359557	0.795065874	0.474362935	0.683874365	0.873280215	0.65491276
CPD02 VP32	-45.55558627	-27.0109	-29.2442	-1.172017223	-1.76897	-49.1426	-62.6933	-0.579364	0	-54.12444313	0.696667201	0.962431404	0.479404404	0.266241879	0.631622378	0.55539011	0.905282667	0.265120839	0.015897929	0.485151225	0.313601463	0.15006319	0.605727561	0.361124621	0.71136597	0.157648409	0.433721707	0.778115617	0.132812426	0.206143209	0.554549978	0.430861159	0.386605596	0.112900751	0.999462459	0.443801672	0.170183597	0.782737025	0.546133203	0.212147071	0.982830138	0.79765423	0.017499525	0.579030344	0.50254766	0.984019404	0.844814892	0.222365707	0.71947531
CPD02 VP33	-0.796735786	5.87934	2.05582	-5.864087084	-5.77636	-3.2988	-7.48422	-3.75149	-3.94765	-4.140477893	0.564979571	0.452207454	0.889635303	0.858297392	0.280731034	0.848490359	0.588625421	0.840420447	0.215922817	0.242365606	0.23860195	0.202589009	0.922883103	0.658996637	0.088050127	0.685324865	0.406658027	0.347654729	0.738799483	0.693491866	0.972862461	0.849501707	0.562370184	0.169769964	0.955026897	0.483223857	0.27727868	0.167150374	0.663763142	0.712042689	0.025661501	0.788045692	0.124675106	0.166985623	0.293565276	0.331322055	0.72284652	0.01959426	0.220607531
CPD02 VP34	-6.372275477	-1.87175	3.98045	-2.694886405	-2.26625	-5.2591	-10.6022	-0.73401	-1.32525	-8.487237738	0.801347606	0.137868992	0.053597815	0.566620582	0.631622378	0.62202879	0.913675142	0.629708722	0.58514026	0.842779084	0.514856418	0.667498181	0.14835925	0.846242348	0.71136597	0.157648409	0.286146292	0.2388351	0.661277462	0.849716777	0.302986912	0.261112586	0.191540021	0.233470522	0.282273797	0.443801672	0.343303642	0.782737025	0.436251885	0.120651033	0.935243993	0.955126796	0.017499525	0.579030344	0.394757623	0.023476034	0.664252415	0.547683569	0.304029673
CPD02 VP35	-29.20520509	-14.1295	-16.4121	-0.874439173	-1.61294	-30.2082	-43.552	0	0	-36.37860254	0.801347606	0.390667537	0.666326488	0.797985958	0.631622378	0.307918258	0.905282667	0.265120839	0.167972858	0.485151225	0.46119327	0.12016015	0.767616587	0.361124621	0.71136597	0.12767413	0.663587984	0.12588924	0.583717282	0.390013419	0.554549978	0.430861159	0.217662297	0.851303134	0.570175201	0.200151288	0.598974532	0.782737025	0.546133203	0.295570646	0.986870723	0.744838902	0.017499525	0.579030344	0.50254766	0.521446246	0.683874365	0.873280215	0.673005778
CPD02 VP36	8.887385802	-8.03291	-14.6092	0	-0.98287	2.08563	-11.9446	0	0	-1.528607099	0.866930292	0.255834325	0.991187788	0.245666639	0.131252552	0.899426437	0.917812203	0.482809835	0.03085632	0.779385205	0.640870288	0.066987431	0.762140899	0.097313158	0.352234712	0.501684648	0.765313365	0.715415776	0.915122273	0.246752405	0.37923057	0.387093054	0.389112455	0.722531084	0.820314914	0.252617192	0.175848686	0.774206981	0.764374215	0.409133979	0.057627245	0.515667766	0.788477082	0.415145828	0.598949129	0.953784944	0.665658439	0.801679344	0.924489006
CPD03 VP1	-28.25801237	-10.4416	-13.589	0	0	-30.0109	-44.0089	0	0	-36.13345618	0.339493413	0.395822229	0.753200533	0.71649	0.180516896	0.307918258	0.807365196	0.265120839	0.526990036	0.971602452	0.845360095	0.058779769	0.866496586	0.169957072	0.573719504	0.741827	0.663587984	0.455030331	0.187125972	0.256756248	0.554549978	0.443299366	0.309474425	0.432073211	0.675792541	0.443801672	0.369193	0.272204178	0.77292885	0.32351454	0.223026931	0.787633643	0.939886761	0.343482452	0.858959888	0.581804137	0.626381738	0.873280215	0.871916896
CPD03 VP2	-14.60737921	-33.0409	-40.3956	-0.511172957	-0.866692	-16.5165	-28.6326	0	0	-21.6199896	0.339493413	0.395822229	0.917880092	0.903097609	0.180516896	0.475655038	0.262829072	0.822906498	0.089054378	0.630328815	0.845360095	0.663895645	0.866496586	0.107676235	0.845636604	0.965802649	0.27616676	0.565159018	0.531822231	0.906938876	0.165547562	0.124123059	0.309474425	0.432073211	0.675792541	0.212451124	0.880232025	0.695914455	0.449396481	0.281449177	0.866653552	0.787633643	0.807712342	0.343482452	0.414860986	0.192926345	0.368929132	0.91222384	0.895805552
CPD03 VP3	0	-20.8316	-28.3926	0	0	-6.72683	-19.4044	0	0	-9.7022	0.140283	0.395822229	0.873512176	0.464081452	0.282688	0.475655038	0.102093795	0.822906498	0.823172279	0.620332674	0.588943	0.087643722	0.743471611	0.107676235	0.704497043	0.252004875	0.163604	0.347654729	0.329942773	0.847926149	0.707278125	0.071415106	0.507751327	0.169769964	0.675792541	0.212451124	0.014794768	0.695914455	0.682773623	0.132446468	0.030778922	0.73716417	0.807712342	0.166985623	0.414860986	0.711519333	0.242221311	0.581771956	0.442441
CPD03 VP4	-4.028052964	-49.0933	-70.2929	-2.298766908	-3.17351	-4.04791	-3.88846	-1.4679	-0.885353	-3.958256482	0.236230577	0.457308721	0.073841877	0.903097609	0.480804052	0.475655038	0.726165419	0.026740709	0.089054378	0.043308096	0.845360095	0.470000491	0.370152467	0.129360617	0.802619526	0.157648409	0.295623632	0.950183091	0.531822231	0.906938876	0.609870564	0.124123059	0.217662297	0.833159958	0.374900153	0.443801672	0.880232025	0.981921486	0.70051227	0.758302327	0.866653552	0.787633643	0.807712342	0.579030344	0.414860986	0.701071227	0.368929132	0.967532012	0.390033938
CPD03 VP5	-11.42240786	-30.1186	-38.1339	-4.153671621	-10.4464	-13.5925	-24.4714	-4.51419	-1.5954	-17.94690393	0.146514911	0.317833054	0.890036233	0.880456927	0.945946287	0.307918258	0.905282667	0.265933837	0.268298766	0.485151225	0.46119327	0.12016015	0.011220454	0.361124621	0.148055123	0.473489526	0.475994235	0.007755462	0.673148171	0.457724563	0.835468471	0.354982063	0.759103874	0.349070267	0.694075163	0.569580707	0.851519485	0.667445871	0.273750945	0.03202482	0.982830138	0.826523186	0.897452426	0.579030344	0.464589493	0.212703232	0.428537253	0.546966354	0.673005778
CPD03 VP6	-22.62295813	-17.8081	-22.9505	-9.802929285	-11.6092	-25.6686	-34.3091	-6.95846	-4.74142	-28.46602906	0.518594943	0.203812	0.798370258	0.440876469	0.012409946	0.72115631	0.932601115	0.873979507	0.956703607	0.14446092	0.588943	0.290660035	0.565296	0.488338	0.329946684	0.620735067	0.163604	0.290843512	0.872468017	0.967610394	0.471467246	0.801595882	0.28279182	0.267898058	0.587204989	0.299607208	0.369193	0.612078758	0.570209005	0.434338227	0.431583	0.520654029	0.329805969	0.3507	0.364446144	0.732578	0.413375265	0.402848	0.955379131
CPD03 VP7	-55.42203885	-50.6193	-57.5262	-7.88547247	-9.92612	-52.1369	-57.5369	-3.51524	-2.77435	-56.47946943	0.913286828	0.734271106	0.408063494	0.751223606	0.823970887	0.866327404	0.027251564	0.698346125	0.645361939	0.566143	0.360950269	0.980185458	0.342846208	0.169957072	0.571786584	0.729375751	0.72737989	0.605183778	0.950159515	0.639131985	0.165547562	0.635366797	0.010009269	0.460341758	0.98130314	0.922518957	0.379673606	0.647301216	0.09846785	0.080592621	0.955392859	0.962429975	0.785730428	0.886254993	0.922565395	0.395744248	0.633206996	0.588252555	0.907654239
CPD03 VP8	-39.11358252	-25.3332	-32.849	-7.369990269	-11.8245	-38.2542	-45.6879	-5.37115	-3.35092	-42.40074126	0.296675873	0.372312661	0.661776197	0.820750251	0.483719025	0.346977441	0.44214049	0.473716902	0.218936238	0.506751619	0.736754207	0.664969268	0.988636019	0.65841964	0.301552911	0.718630509	0.761949065	0.7274548	0.742696672	0.813760781	0.334832176	0.887484944	0.211791668	0.460341758	0.553270384	0.400630526	0.109973621	0.708517972	0.229850438	0.130659997	0.053722547	0.368147496	0.990633315	0.489237711	0.308115977	0.395744248	0.913012319	0.929789526	0.642091486
CPD03 VP9	1.472131704	-10.3875	-17.2498	0	-0.836249	-15.7642	-42.3397	0	0	-20.43378415	0.339493413	0.395822229	0.934709238	0.903097609	0.180516896	0.475655038	0.724520307	0.822906498	0.089054378	0.485151225	0.458300931	0.663895645	0.866496586	0.361124621	0.71136597	0.965802649	0.663587984	0.565159018	0.531822231	0.906938876	0.798076995	0.124123059	0.309474425	0.432073211	0.675792541	0.443801672	0.598974532	0.782737025	0.949396481	0.281449177	0.866653552	0.787633643	0.017499525	0.343482452	0.50254766	0.192926345	0.368929132	0.873280215	0.895805552
CPD03 VP10	-2.448409028	-33.0201	-48.2639	-0.714559701	-0.829603	-2.55784	-2.32047	-0.532515	-0.510211	-2.384439514	0.339493413	0.457308721	0.000658668	0.903097609	0.116760751	0.475655038	0.905282667	0.822906498	0.557297634	0.630328815	0.638923748	0.210426739	0.00468786	0.030598444	0.845636604	0.965802649	0.748631966	0.778115617	0.742696672	0.906938876	0.795749649	0.124123059	0.525287279	0.254254765	0.675792541	0.443801672	0.011284151	0.432980077	0.546133203	0.758302327	0.520808341	0.401046539	0.26866994	0.343482452	0.50254766	0.303705515	0.368929132	0.91222384	0.895805552
CPD03 VP11	-7.505733727	-25.5289	-33.0006	0	-0.610363	-6.50235	-17.694	0	0	-12.59986686	0.318778302	0.693787615	0.815987253	0.903097609	0.899981435	0.318165717	0.262829072	0.822906498	0.192446478	0.620332674	0.417167317	0.246046032	0.866496586	0.107676235	0.728587851	0.960602807	0.295623632	0.109511208	0.531822231	0.541712264	0.165547562	0.071415106	0.507751327	0.021070111	0.675792541	0.212451124	0.517827463	0.57659477	0.949396481	0.132446468	0.030778922	0.73716417	0.807712342	0.343482452	0.763047056	0.192926345	0.242221311	0.727522273	0.895805552
CPD03 VP12	-24.94646121	-18.1393	-22.7859	-0.518953357	-0.679263	-20.7748	-35.9401	0	0	-30.4432806	0.339493413	0.693787615	0.815987253	0.880456927	0.899981435	0.475655038	0.564458152	0.822906498	0.559059596	0.630328815	0.491869875	0.663895645	0.802915866	0.107676235	0.728587851	0.729375751	0.387441608	0.109511208	0.531822231	0.457724563	0.055630489	0.696592185	0.507751327	0.917840283	0.978550764	0.305837585	0.517827463	0.782737025	0.09846785	0.132446468	0.030778922	0.772164284	0.807712342	0.579030344	0.50254766	0.192926345	0.513946027	0.873280215	0.895805552
CPD03 VP13	-22.28459237	-2.49457	-3.31802	-3.57322578	-7.7479	-25.0329	-34.4768	-2.35573	-0.928054	-28.38069619	0.224040031	0.122814994	0.648027115	0.243504368	0.959111853	0.591068175	0.864628453	0.172080874	0.274653815	0.939693628	0.617186241	0.741438101	0.326637754	0.546175272	0.0217578	0.651867366	0.280609961	0.361222645	0.848090701	0.22319753	0.856215279	0.957542969	0.069621661	0.554411464	0.93355039	0.067616489	0.171067748	0.55552365	0.00395778	0.671455924	0.765973892	0.018937442	0.401403092	0.788218947	0.420724712	0.92998751	0.751338304	0.346335733	0.716298812
CPD03 VP14	7.936612343	-17.8164	-25.1419	-1.532713426	-1.63852	2.40868	-4.77702	-0.916163	-0.767334	1.579796172	0.518594943	0.089998815	0.917880092	0.903097609	0.5697455	0.475655038	0.262829072	0.822906498	0.346442101	0.630328815	0.845360095	0.766494844	0.616613443	0.169957072	0.845636604	0.965802649	0.27616676	0.938730475	0.132812426	0.906938876	0.045583858	0.124123059	0.309474425	0.432073211	0.675792541	0.304306	0.413778295	0.695914455	0.546133203	0.281449177	0.866653552	0.787633643	0.785730428	0.343482452	0.422565395	0.192926345	0.368929132	0.588252555	0.471786421
CPD03 VP15	-43.55994306	-22.5115	-28.7364	-1.19823311	-1.72476	-43.5773	-54.8389	-0.775615	-0.521792	-49.19942153	0.140283	0.203812	0.621118	0.338603675	0.282688	0.73397	0.292043135	0.292338	0.334838	0.820068325	0.398162377	0.606215	0.565296	0.488338	0.221429444	0.648711338	0.381709542	0.232129975	0.926601615	0.369268	0.485556167	0.703665	0.222813847	0.531773	0.812057909	0.304306	0.369193	0.957024178	0.114999	0.697779	0.921523419	0.733728	0.254976	0.468481731	0.535020287	0.650722767	0.449493	0.30306719	0.442441
CPD03 VP16	-17.05136786	-23.8353	-36.3168	-0.983982889	-1.78375	-14.822	-20.3128	-0.642743	0	-18.68208393	0.915991244	0.871476518	0.253064288	0.662932909	0.860562115	0.622442642	0.59096393	0.746860938	0.906450019	0.812039741	0.313911912	0.210306333	0.308064152	0.147246518	0.104384167	0.328839434	0.531438139	0.470403491	0.745346388	0.292644842	0.653448337	0.883101139	0.544016984	0.845581168	0.723318221	0.384775848	0.308594319	0.620482384	0.864359375	0.609008182	0.108263373	0.079647355	0.881134432	0.717602897	0.090851963	0.978504397	0.17790898	0.231648676	0.637372967
CPD03 VP17	6.821244833	-15.5966	-30.8747	0	0	4.60466	3.02709	0	0	4.924167416	0.339493413	0.203812	0.917880092	0.880456927	0.180516896	0.475655038	0.262829072	0.822906498	0.089054378	0.630328815	0.46119327	0.12016015	0.866496586	0.361124621	0.845636604	0.965802649	0.761949065	0.950183091	0.132812426	0.906938876	0.165547562	0.518565161	0.309474425	0.851303134	0.675792541	0.212451124	0.880232025	0.695914455	0.449396481	0.281449177	0.866653552	0.787633643	0.807712342	0.343482452	0.414860986	0.192926345	0.368929132	0.91222384	0.895805552
CPD03 VP18	-13.33979385	-32.1924	-42.0648	-6.722889721	-9.87974	-10.6348	-14.7646	-5.54267	-2.49475	-14.05219693	0.734341084	0.321927183	0.418162471	0.990381201	0.045885007	0.229022947	0.102886548	0.007705285	0.081496582	0.162861126	0.603238266	0.290660035	0.918338991	0.455798151	0.457238498	0.620735067	0.318151405	0.574950603	0.015131976	0.237099525	0.058110569	0.432496939	0.646823309	0.369867447	0.6824803	0.330602051	0.014794768	0.220275998	0.326186105	0.070692714	0.579748902	0.428842596	0.565271416	0.875878345	0.394170027	0.486554354	0.027669149	0.310054017	0.774604899
CPD03 VP19	-5.034002023	-10.8394	-37.7943	-1.805276461	-2.8643	-11.1707	-25.2554	-1.36282	-0.80326	-15.14470101	0.339493413	0.471101865	0.917880092	0.903097609	0.180516896	0.918950568	0.469746885	0.983253339	0.76794389	0.017480215	0.727151179	0.163559194	0.833971739	0.973869425	0.712841262	0.193851825	0.538645417	0.18166369	0.531822231	0.906938876	0.284857318	0.62676866	0.414545147	0.432073211	0.863568363	0.708335819	0.214753097	0.663722021	0.764568328	0.451463292	0.9468673	0.787633643	0.979775315	0.343482452	0.643376095	0.192926345	0.801573735	0.91222384	0.871916896
CPD03 VP20	-25.98440761	-34.5823	-39.7984	-12.1534124	-14.6907	-23.0437	-28.0992	-8.37194	-7.98886	-27.04180381	0.140283	0.734271106	0.531048838	0.559357067	0.833466982	0.648590264	0.905282667	0.661043898	0.58514026	0.210310647	0.594865202	0.766494844	0.616613443	0.361124621	0.736287353	0.157648409	0.663587984	0.468605073	0.045757749	0.419483856	0.165547562	0.560292566	0.021178121	0.432073211	0.407768107	0.443801672	0.598974532	0.432980077	0.114999	0.697779	0.652780755	0.744838902	0.865025283	0.886254993	0.50254766	0.212703232	0.166214005	0.909963794	0.673005778
CPD03 VP21	-41.63173056	-42.2736	-48.4856	-8.509960272	-6.42748	-40.3242	-48.8784	-4.95456	-6.8408	-45.25506528	0.325145682	0.188092073	0.74668463	0.939273743	0.998426789	0.413619453	0.028178083	0.096636347	0.742395178	0.510119254	0.727151179	0.908248818	0.06175284	0.88279563	0.665701309	0.918819324	0.827649948	0.43638816	0.231771447	0.864895218	0.302544737	0.38324705	0.377261247	0.092044459	0.722564746	0.569580707	0.05708542	0.613048346	0.764568328	0.451463292	0.778550219	0.577477564	0.770753743	0.29322046	0.491638689	0.489341179	0.583717106	0.435425952	0.702968834
CPD03 VP22	-21.63834623	-27.6815	-39.9725	-0.800399797	-1.17366	-20.5105	-25.854	0	0	-23.74617312	0.339493413	0.872552565	0.646346065	0.706084765	0.180516896	0.627697202	0.262829072	0.822906498	0.089054378	0.594729969	0.845360095	0.663895645	0.866496586	0.107676235	0.845636604	0.965802649	0.280609961	0.565159018	0.531822231	0.906938876	0.584385719	0.124123059	0.309474425	0.432073211	0.675792541	0.212451124	0.880232025	0.695914455	0.546133203	0.287874792	0.866653552	0.787633643	0.774632854	0.343482452	0.414860986	0.192926345	0.368929132	0.91222384	0.895805552
CPD03 VP23	-19.16647607	-39.9311	-48.8144	-2.73175786	-5.43965	-17.5554	-23.1165	-2.43741	-1.03151	-21.14148803	0.339493413	0.203812	0.917880092	0.903097609	0.716307637	0.475655038	0.43731821	0.822906498	0.089054378	0.206680407	0.845360095	0.663895645	0.866496586	0.252499056	0.845636604	0.692954513	0.423198036	0.470403491	0.531822231	0.906938876	0.077561369	0.801595882	0.309474425	0.161003068	0.675792541	0.212451124	0.880232025	0.695914455	0.94290058	0.281449177	0.469387344	0.650592308	0.807712342	0.343482452	0.414860986	0.212703232	0.066463399	0.873280215	0.895805552
CPD03 VP24	-0.772409464	-9.66426	-18.2164	-0.81817931	-0.98955	-6.95259	-18.7243	0	0	-9.748354732	0.339493413	0.09427839	0.917880092	0.903097609	0.14796483	0.661857942	0.262829072	0.822906498	0.089054378	0.630328815	0.845360095	0.209386548	0.866496586	0.882603066	0.845636604	0.541692349	0.18700517	0.123876076	0.531822231	0.906938876	0.165547562	0.124123059	0.309474425	0.290725232	0.675792541	0.212451124	0.880232025	0.976173592	0.949396481	0.081300581	0.469387344	0.921579858	0.996671687	0.668920889	0.414860986	0.699857872	0.384324384	0.91222384	0.895805552
CPD03 VP25	6.311932982	-21.3257	-28.6468	-0.615211963	-0.71469	-2.68325	-12.3982	0	0	-3.043133509	0.339493413	0.395822229	0.917880092	0.880456927	0.180516896	0.475655038	0.262829072	0.581377474	0.089054378	0.630328815	0.845360095	0.663895645	0.866496586	0.107676235	0.845636604	0.965802649	0.27616676	0.565159018	0.531822231	0.906938876	0.165547562	0.124123059	0.309474425	0.432073211	0.675792541	0.212451124	0.880232025	0.695914455	0.449396481	0.281449177	0.866653552	0.787633643	0.807712342	0.343482452	0.414860986	0.192926345	0.368929132	0.91222384	0.895805552
CPD03 VP26	-38.47934978	-43.3257	-45.6423	-25.34326641	-27.8681	-37.8973	-42.3659	-12.6925	-9.51003	-40.42262489	0.339493413	0.40677676	0.917880092	0.883961535	0.048784504	0.475655038	0.262829072	0.822906498	0.089054378	0.620332674	0.845360095	0.663895645	0.866496586	0.107676235	0.845636604	0.295414289	0.27616676	0.639898507	0.088773627	0.906938876	0.165547562	0.124123059	0.243848892	0.290725232	0.675792541	0.212451124	0.880232025	0.695914455	0.449396481	0.281449177	0.866653552	0.787633643	0.807712342	0.705817132	0.708631327	0.699857872	0.368929132	0.873280215	0.895805552
CPD03 VP27	-5.221948025	-27.821	-30.3448	-8.787766899	-10.06	-18.3461	-53.7105	-5.8285	-5.54586	-29.46622401	0.801347606	0.457308721	0.913182346	0.880456927	0.282688	0.894564091	0.724520307	0.026740709	0.442006699	0.107812259	0.458300931	0.606215	0.765437295	0.363672932	0.71136597	0.157648409	0.668742831	0.950183091	0.132812426	0.419483856	0.554549978	0.430861159	0.222813847	0.280661053	0.282273797	0.443801672	0.598974532	0.782737025	0.546133203	0.758302327	0.94405722	0.429279487	0.017499525	0.579030344	0.50254766	0.212703232	0.166214005	0.596189824	0.632427827
CPD03 VP28	-8.453899294	-44.0952	-50.2778	-5.023059612	-13.0899	-8.49002	-8.20961	-5.31369	-2.26709	-8.331754647	0.508508655	0.497902943	0.003090698	0.70590001	0.786386644	0.943594399	0.063851185	0.478321806	0.003369193	0.341097455	0.487235718	0.281336821	0.276017819	0.780771695	0.476235123	0.428546091	0.798489233	0.449999154	0.874109404	0.999407128	0.585342072	0.354982063	0.196742018	0.902144322	0.788408173	0.87532384	0.732895878	0.281596589	0.664988187	0.193454104	0.377707095	0.144578506	0.291408794	0.210232385	0.418394945	0.678175647	0.585996894	0.397813347	0.353746734
CPD03 VP29	3.152297541	-17.2647	-24.9771	-0.648186383	-0.956549	-9.85893	-21.5585	0	0	-9.20310123	0.339493413	0.818714437	0.917880092	0.988567891	0.180516896	0.475655038	0.262829072	0.822906498	0.089054378	0.630328815	0.845360095	0.462113181	0.866496586	0.488338	0.845636604	0.741827	0.724371498	0.565159018	0.531822231	0.906938876	0.165547562	0.124123059	0.352622054	0.534893234	0.675792541	0.212451124	0.880232025	0.695914455	0.048129292	0.440653393	0.866653552	0.181519165	0.786409823	0.343482452	0.21833566	0.669081806	0.368929132	0.290793014	0.895805552
CPD03 VP30	1.157369591	-29.6983	-43.5864	0	-0.58954	-5.26587	-17.4148	0	0	-8.128715204	0.801347606	0.312386342	0.917880092	0.880456927	0.180516896	0.475655038	0.191073265	0.240978662	0.856553283	0.630328815	0.845360095	0.163895645	0.31373175	0.068171873	0.71136597	0.965802649	0.27616676	0.501671176	0.531822231	0.474461455	0.165547562	0.124123059	0.387390901	0.432073211	0.675792541	0.212451124	0.880232025	0.695914455	0.183191836	0.281449177	0.866653552	0.787633643	0.807712342	0.3507	0.414860986	0.192926345	0.368929132	0.91222384	0.895805552
CPD03 VP31	-12.95248206	-59.1256	-69.5532	-0.84814594	-1.70235	-12.4326	-20.3587	-0.71787	0	-16.65559103	0.640283	0.395822229	0.621118	0.880456927	0.180516896	0.899426437	0.905282667	0.822906498	0.557297634	0.024469983	0.242817315	0.928935665	0.616613443	0.34368823	0.845636604	0.157648409	0.716006513	0.756943	0.531822231	0.419483856	0.148173958	0.124123059	0.217662297	0.432073211	0.675792541	0.443801672	0.369193	0.880409	0.449396481	0.281449177	0.982830138	0.787633643	0.807712342	0.3507	0.417185955	0.192926345	0.368929132	0.596189824	0.456354464
CPD03 VP32	-16.10390348	-25.3992	-33.3518	-0.808688426	-0.880711	-16.9541	-25.8513	0	0	-20.97760174	0.339493413	0.395822229	0.917880092	0.903097609	0.180516896	0.475655038	0.262829072	0.59792289	0.089054378	0.670345982	0.845360095	0.663895645	0.866496586	0.107676235	0.845636604	0.965802649	0.27616676	0.565159018	0.531822231	0.906938876	0.373785509	0.124123059	0.22864181	0.432073211	0.675792541	0.212451124	0.880232025	0.695914455	0.449396481	0.15426768	0.866653552	0.787633643	0.807712342	0.343482452	0.414860986	0.206185446	0.368929132	0.91222384	0.895805552
CPD03 VP33	-0.886666317	-17.8908	-27.3144	-0.835951576	-1.50106	-14.0726	-28.1381	-0.639663	0	-14.51238316	0.339493413	0.395822229	0.917880092	0.640929124	0.180516896	0.475655038	0.580469556	0.59792289	0.089054378	0.630328815	0.845360095	0.663895645	0.866496586	0.259849889	0.51827547	0.965802649	0.27616676	0.565159018	0.531822231	0.906938876	0.165547562	0.661617919	0.22864181	0.298012687	0.675792541	0.212451124	0.187299986	0.695914455	0.104401884	0.281449177	0.866653552	0.010954386	0.807712342	0.743496273	0.858959888	0.192926345	0.368929132	0.814081322	0.895805552
CPD03 VP34	-4.261456956	-45.5189	-51.0052	-9.26647453	-11.334	-4.3111	-4.15616	-6.8232	-4.27481	-4.208808478	0.071452813	0.763673324	0.142339719	0.547286634	0.557857691	0.73397	0.258036	0.468574998	0.334838	0.126862113	0.588943	0.606215	0.802915866	0.758521516	0.425514555	0.741827	0.163604	0.605344501	0.398178123	0.981805703	0.425809	0.703665	0.185443081	0.837522046	0.528587	0.304306	0.88655661	0.880409	0.114999	0.097072751	0.145490346	0.052886778	0.254976	0.60140964	0.727988	0.539917979	0.110734478	0.983461908	0.371245079
CPD03 VP35	-9.674918086	-47.9273	-68.5823	-2.253055798	-4.22266	-7.56185	-10.473	-1.86108	-1.07861	-10.07395904	0.118155198	0.364286869	0.419960369	0.988061286	0.028133568	0.384284326	0.768907413	0.787036774	0.394412107	0.024469983	0.884489885	0.334256834	0.155092369	0.068171873	0.805293493	0.057099466	0.82208497	0.540584486	0.20156414	0.038351546	0.049900187	0.380516751	0.560343314	0.58556431	0.627884963	0.248066379	0.439901837	0.887859385	0.768263937	0.265958061	0.116288633	0.214907763	0.415447718	0.13296103	0.810248035	0.132227383	0.346621493	0.789855801	0.456354464
CPD03 VP36	-32.60673261	-31.2931	-35.7185	-0.554647068	-0.6272	-31.8234	-37.6401	0	0	-35.12341631	0.183907788	0.360636571	0.538746515	0.691066916	0.719263927	0.615725142	0.519514766	0.122685008	0.843302394	0.776029376	0.456881381	0.011330051	0.463277149	0.243014654	0.064712108	0.94508414	0.095614785	0.009345258	0.990275374	0.218488867	0.245658376	0.714988764	0.063756473	0.148959781	0.152853188	0.319840898	0.014584734	0.473498961	0.947568511	0.402483813	0.656981386	0.623571868	0.875472028	0.012774472	0.716696919	0.423058027	0.466665313	0.745841633	0.395699404
CPD03 VP37	-30.22690328	-27.5452	-38.1072	-5.744612283	-9.66824	-28.3611	-36.4851	-2.88377	-2.19327	-33.35600164	0.140283	0.203812	0.621118	0.71649	0.405828715	0.73397	0.618652743	0.02480409	0.637135664	0.918990532	0.602804994	0.606215	0.262563873	0.165345278	0.238767	0.104263061	0.163604	0.756943	0.680034786	0.369268	0.098112027	0.703665	0.348010517	0.531773	0.865610186	0.304306	0.552381102	0.084869822	0.114999	0.697779	0.431583	0.733728	0.254976	0.3507	0.727988	0.524190043	0.449493	0.723311735	0.442441
CPD03 VP38	9.806245291	-17.0306	-23.0635	-4.028883263	-6.15886	1.19283	-11.8089	-2.15197	-1.57653	-1.001327354	0.339493413	0.395822229	0.917880092	0.903097609	0.554762326	0.475655038	0.262829072	0.822906498	0.089054378	0.630328815	0.845360095	0.663895645	0.866496586	0.107676235	0.563195103	0.041874049	0.27616676	0.565159018	0.531822231	0.906938876	0.165547562	0.514831728	0.309474425	0.488377295	0.675792541	0.357223674	0.287339721	0.90332632	0.449396481	0.281449177	0.866653552	0.787633643	0.807712342	0.343482452	0.414860986	0.192926345	0.368929132	0.91222384	0.895805552
CPD03 VP39	-6.77366951	-58.1416	-64.9781	-3.186927143	-4.25472	-2.92768	-4.26726	-2.31866	-1.30571	-5.520464755	0.339493413	0.395822229	0.621118	0.903097609	0.282688	0.475655038	0.864628453	0.822906498	0.089054378	0.024469983	0.845360095	0.663895645	0.866496586	0.107676235	0.845636604	0.685249429	0.280609961	0.565159018	0.531822231	0.906938876	0.148173958	0.124123059	0.309474425	0.488377295	0.675792541	0.067616489	0.369193	0.880409	0.114999	0.281449177	0.866653552	0.787633643	0.807712342	0.343482452	0.414860986	0.192926345	0.844814892	0.91222384	0.895805552
CPD03 VP40	6.699635343	-16.2814	-26.4402	-1.089948729	-1.42521	4.97692	5.70708	-0.676007	-0.507455	6.203357671	0.319599735	0.395822229	0.917880092	0.903097609	0.532688	0.231579838	0.262829072	0.292338	0.334838	0.630328815	0.845360095	0.179522235	0.380260347	0.107676235	0.238767	0.965802649	0.163604	0.565159018	0.531822231	0.906938876	0.463203421	0.124123059	0.353024	0.531773	0.675792541	0.2794759	0.880232025	0.695914455	0.595606498	0.281449177	0.866653552	0.733728	0.807712342	0.6007	0.414860986	0.388579635	0.268752749	0.91222384	0.367475941
CPD03 VP41	7.954498005	-9.74075	-13.198	-0.751577493	-1.70547	0	-12.7497	0	0	-2.397600998	0.339493413	0.203812	0.917880092	0.71649	0.180516896	0.975655038	0.724520307	0.822906498	0.089054378	0.630328815	0.845360095	0.663895645	0.765437295	0.107676235	0.845636604	0.116533722	0.77616676	0.950183091	0.583717282	0.906938876	0.165547562	0.355505108	0.309474425	0.280661053	0.675792541	0.248066379	0.880232025	0.782737025	0.546133203	0.281449177	0.834030955	0.940035631	0.333854689	0.579030344	0.414860986	0.732578	0.166214005	0.873280215	0.895805552
CPD03 VP42	-18.33352164	-44.3435	-53.9013	-9.534674275	-17.7689	-17.4905	-20.791	-7.58955	-4.04768	-19.56226082	0.339493413	0.395822229	0.699133559	0.817118851	0.180516896	0.475655038	0.226538649	0.822906498	0.089054378	0.761507164	0.845360095	0.595155806	0.866496586	0.107676235	0.284172864	0.314024696	0.439352013	0.430988739	0.132812426	0.457724563	0.165547562	0.124123059	0.095982702	0.432073211	0.712481649	0.212451124	0.493554415	0.695914455	0.888261182	0.120132191	0.837311099	0.787633643	0.953634445	0.343482452	0.727988	0.192926345	0.288583528	0.983461908	0.895805552
CPD03 VP43	0	-31.5346	-40.4512	-0.623877055	-0.795328	-5.66182	-14.6335	0	0	-7.31675	0.339493413	0.203812	0.917880092	0.880456927	0.180516896	0.475655038	0.262829072	0.822906498	0.089054378	0.620332674	0.845360095	0.663895645	0.866496586	0.107676235	0.845636604	0.685249429	0.27616676	0.565159018	0.088773627	0.906938876	0.165547562	0.124123059	0.309474425	0.697244841	0.902588989	0.212451124	0.880232025	0.695914455	0.449396481	0.281449177	0.866653552	0.787633643	0.807712342	0.343482452	0.414860986	0.701071227	0.368929132	0.91222384	0.895805552
CPD03 VP44	-12.46290001	-32.475	-39.0731	-0.727236166	-0.851286	-18.8669	-34.7895	0	0	-23.6262	0.865438591	0.734271106	0.917880092	0.751223606	0.180516896	0.866327404	0.027251564	0.822906498	0.645361939	0.710646362	0.443320893	0.663895645	0.565296	0.169957072	0.845636604	0.715515525	0.27616676	0.605183778	0.531822231	0.441606147	0.165547562	0.635366797	0.405956875	0.965252394	0.98130314	0.212451124	0.369193	0.435794303	0.60069678	0.080592621	0.866653552	0.733728	0.785730428	0.3507	0.414860986	0.192926345	0.688791715	0.588252555	0.907654239
CPD03 VP45	2.097674274	-26.8815	-40.0992	-0.719780313	-1.11653	0	-1.99094	0	0	0.053367137	0.37240974	0.203812	0.917880092	0.903097609	0.14796483	0.475655038	0.262829072	0.822906498	0.089054378	0.385129495	0.614193025	0.113789807	0.522199819	0.107676235	0.809076975	0.025434671	0.27616676	0.565159018	0.531822231	0.906938876	0.165547562	0.124123059	0.309474425	0.432073211	0.675792541	0.212451124	0.880232025	0.695914455	0.449396481	0.081300581	0.832191871	0.650592308	0.807712342	0.343482452	0.414860986	0.192926345	0.368929132	0.873280215	0.673005778
CPD03 VP46	8.487565592	-19.8512	-30.7807	0	-0.571751	4.8737	2.28224	0	0	5.384902796	0.339493413	0.395822229	0.917880092	0.903097609	0.557857691	0.975655038	0.762829072	0.766260738	0.334838	0.630328815	0.845360095	0.663895645	0.866496586	0.331019186	0.845636604	0.893487566	0.27616676	0.565159018	0.088773627	0.906938876	0.165547562	0.670107885	0.525287279	0.917840283	0.902588989	0.212451124	0.334256134	0.695914455	0.449396481	0.281449177	0.866653552	0.787633643	0.807712342	0.343482452	0.802253828	0.701071227	0.844814892	0.873280215	0.71947531
CPD03 VP47	8.786196071	-4.32586	-10.9692	0	0	-10.499	-38.2388	0	0	-14.72630196	0.801347606	0.395822229	0.913182346	0.903097609	0.489039332	0.475655038	0.724520307	0.414360088	0.089054378	0.485151225	0.458300931	0.12016015	0.765437295	0.107676235	0.845636604	0.965802649	0.663587984	0.565159018	0.531822231	0.906938876	0.798076995	0.124123059	0.172254685	0.432073211	0.675792541	0.443801672	0.598974532	0.782737025	0.546133203	0.281449177	0.866653552	0.429279487	0.017499525	0.343482452	0.50254766	0.212703232	0.368929132	0.596189824	0.895805552
CPD03 VP48	-2.031480537	-2.73675	-10.5502	-4.393811166	-11.2697	-17.7676	-67.1693	-4.32289	-1.57221	-34.60039027	0.278498219	0.457308721	0.917880092	0.131353685	0.489039332	0.307918258	0.905282667	0.766260738	0.557297634	0.485151225	0.458300931	0.08319525	0.833971739	0.281023091	0.257809831	0.139710787	0.663587984	0.950183091	0.841852704	0.42535763	0.554549978	0.430861159	0.217662297	0.280661053	0.33121343	0.067616489	0.598974532	0.782737025	0.546133203	0.999324941	0.982830138	0.429279487	0.017499525	0.579030344	0.50254766	0.192926345	0.36284357	0.296064562	0.793632119
CPD03 VP49	1.136570572	-5.03869	-6.05087	-1.195707642	-1.07577	-11.5797	-53.6572	-0.857803	-0.984336	-26.26031471	0.140283	0.10933424	0.873512176	0.71649	0.282688	0.73397	0.102886548	0.292338	0.334838	0.566143	0.588943	0.771326714	0.743471611	0.455798151	0.457238498	0.741827	0.163604	0.574950603	0.254929	0.237099525	0.058110569	0.703665	0.838439467	0.866591817	0.528587	0.330602051	0.014794768	0.880409	0.682773623	0.340986828	0.989046125	0.733728	0.254976	0.875878345	0.394170027	0.429549768	0.449493	0.652848	0.442441
CPD03 VP50	-42.32056733	-27.8617	-30.8405	-29.37818706	-30.538	-40.673	-44.368	-22.819	-23.0906	-43.34428366	0.262971285	0.356868986	0.637151223	0.608961456	0.36394618	0.59730208	0.638943646	0.752386592	0.339876753	0.100039206	0.371505539	0.65458971	0.797794328	0.181753759	0.694582421	0.835150872	0.387441608	0.609968849	0.656161282	0.413836819	0.48850311	0.401424349	0.137596347	0.272785032	0.071520446	0.21596707	0.5232972	0.933046653	0.344247298	0.50987133	0.74467962	0.402061421	0.806641523	0.915442864	0.958219396	0.067773096	0.027972367	0.418485671	0.811520119
CPD03 VP51	5.798181375	-10.5115	-31.5374	0	-0.557118	5.16729	3.77923	0	0	4.788705687	0.339493413	0.395822229	0.913182346	0.880456927	0.929433879	0.59730208	0.262829072	0.822906498	0.089054378	0.630328815	0.46119327	0.606215	0.866496586	0.107676235	0.845636604	0.965802649	0.27616676	0.740936599	0.132812426	0.419483856	0.48850311	0.124123059	0.309474425	0.432073211	0.800387266	0.212451124	0.493554415	0.850481203	0.862546882	0.281449177	0.520808341	0.787633643	0.807712342	0.343482452	0.949559429	0.192926345	0.368929132	0.91222384	0.630637691
CPD03 VP52	4.990387962	-18.916	-44.401	-1.524144826	-3.16671	1.81961	-7.35671	-1.24671	-0.526601	-1.183161019	0.339493413	0.594037031	0.917880092	0.903097609	0.180516896	0.307918258	0.724520307	0.581377474	0.089054378	0.210988217	0.397647219	0.12016015	0.765437295	0.361124621	0.845636604	0.157648409	0.355567385	0.950183091	0.745346388	0.419483856	0.165547562	0.071415106	0.309474425	0.432073211	0.675792541	0.444071358	0.880232025	0.695914455	0.546133203	0.281449177	0.982830138	0.73716417	0.807712342	0.468481731	0.414860986	0.212703232	0.292221327	0.596189824	0.895805552
CPD03 VP53	-25.74015306	-1.46203	-3.54954	-0.980934894	-1.18397	-28.6622	-39.9201	-0.589223	0	-32.83012653	0.696266337	0.40243355	0.482230405	0.243504368	0.623922644	0.624015546	0.924708227	0.79377867	0.555613387	0.60705497	0.283917455	0.124314273	0.917393929	0.624002539	0.918972362	0.282894819	0.280609961	0.7274548	0.672566871	0.365070967	0.612498177	0.887484944	0.369512455	0.968358853	0.553270384	0.07318079	0.24194121	0.90332632	0.229850438	0.30488173	0.004479573	0.831364026	0.268261403	0.807065246	0.245063972	0.954067317	0.771603789	0.814295978	0.716298812
CPD03 VP54	6.073657	-12.7211	-31.245	-1.183884759	-1.3033	4.58852	3.68648	-0.803955	-0.717789	4.8800685	0.339493413	0.801075757	0.917880092	0.903097609	0.562527153	0.875015351	0.656612708	0.748213627	0.129770765	0.952082634	0.64976968	0.358565626	0.69388733	0.28431372	0.563195103	0.60270148	0.119203161	0.565159018	0.874109404	0.640865921	0.315618913	0.124123059	0.515866573	0.58435135	0.859837588	0.212451124	0.030705787	0.592950705	0.962632312	0.64403521	0.703045746	0.787633643	0.965755951	0.922286188	0.36469976	0.192926345	0.38763783	0.91222384	0.895805552
CPD03 VP55	-17.18154547	-32.8934	-48.5702	-0.914959744	-1.48313	-15.6998	-22.5386	0	0	-19.86007274	0.339493413	0.457308721	0.74668463	0.951107358	0.216056596	0.307918258	0.188894726	0.822906498	0.091699488	0.630328815	0.845360095	0.663895645	0.866496586	0.073545248	0.785349004	0.64095554	0.264573292	0.710387727	0.531822231	0.906938876	0.054549978	0.5450496	0.309474425	0.108735567	0.954995763	0.248066379	0.514160656	0.708517972	0.678950283	0.281449177	0.655159575	0.788045692	0.880164561	0.343482452	0.383434724	0.192926345	0.781376926	0.91222384	0.673005778
CPD03 VP56	2.043066838	-28.5865	-38.6628	-10.87939618	-18.3987	1.82491	2.49184	-9.70553	-3.12852	2.267453419	0.339493413	0.064633591	0.104822213	0.880456927	0.664931441	0.475655038	0.759439458	0.822906498	0.089054378	0.630328815	0.513268128	0.787166466	0.565296	0.097313158	0.845636604	0.965802649	0.274086675	0.950183091	0.254929	0.906938876	0.471467246	0.703665	0.217662297	0.432073211	0.675792541	0.212451124	0.598974532	0.673133211	0.262873291	0.509845321	0.520808341	0.744838902	0.468585475	0.343482452	0.97646289	0.721229077	0.368929132	0.825038104	0.673005778
CPD03 VP57	-15.55956228	-21.5911	-28.3316	0	0	-19.8619	-33.9474	0	0	-24.75348114	0.205975516	0.470763246	0.917880092	0.903097609	0.234785525	0.475655038	0.807365196	0.718459525	0.079353809	0.594729969	0.24699342	0.163895645	0.866496586	0.129778491	0.845636604	0.685249429	0.6498031	0.778115617	0.827561127	0.202492541	0.148173958	0.136985344	0.336518165	0.958048914	0.902588989	0.384775848	0.389798154	0.962965103	0.666565256	0.446642256	0.616653552	0.787633643	0.968585475	0.943710899	0.802253828	0.192926345	0.368929132	0.32341638	0.71947531
CPD03 VP58	0.910594944	-26.6475	-40.5215	-0.66507714	-2.01372	-1.84429	-7.22516	-0.620396	0	-3.157282528	0.741257943	0.395822229	0.917880092	0.523299058	0.195055323	0.971925138	0.262829072	0.240978662	0.089054378	0.485151225	0.845360095	0.048765393	0.262563873	0.107676235	0.71136597	0.965802649	0.240454797	0.756943	0.531822231	0.906938876	0.165547562	0.124123059	0.217662297	0.432073211	0.675792541	0.212451124	0.279745769	0.695914455	0.449396481	0.169071948	0.866653552	0.230460557	0.807712342	0.760819434	0.959585816	0.192926345	0.368929132	0.91222384	0.895805552
CPD03 VP59	-37.07594437	-45.3034	-50.9556	-1.287499146	-1.32296	-36.7669	-45.0606	-0.766714	-0.752021	-41.06827218	0.339493413	0.395822229	0.666326488	0.903097609	0.180516896	0.475655038	0.262829072	0.500898617	0.089054378	0.630328815	0.845360095	0.663895645	0.674121679	0.107676235	0.845636604	0.965802649	0.27616676	0.109511208	0.531822231	0.728444994	0.554549978	0.670107885	0.309474425	0.851303134	0.675792541	0.212451124	0.880232025	0.695914455	0.546133203	0.281449177	0.442655428	0.085385766	0.746162707	0.343482452	0.684102991	0.212703232	0.368929132	0.873280215	0.895805552
CPD03 VP60	-4.124773167	-37.4044	-52.5985	-1.644165303	-6.39162	-5.60199	-10.6759	-2.39481	-0.659176	-7.400336583	0.192510396	0.734271106	0.963468466	0.903097609	0.180516896	0.280397006	0.262829072	0.822906498	0.066930396	0.341097455	0.845360095	0.202589009	0.616613443	0.107676235	0.213927713	0.715515525	0.82208497	0.035554988	0.309545771	0.388393312	0.045583858	0.124123059	0.335235954	0.562107146	0.675792541	0.212451124	0.880232025	0.695914455	0.949396481	0.435445814	0.866653552	0.787633643	0.807712342	0.555066178	0.544123484	0.820751269	0.515892896	0.889002004	0.657654239
CPD03 VP61	0.504909894	-27.8768	-35.2659	-1.042717241	-1.19932	-7.23779	-16.8891	-0.590979	0	-8.192095053	0.339493413	0.962431404	0.917880092	0.903097609	0.462781888	0.475655038	0.262829072	0.822906498	0.089054378	0.630328815	0.845360095	0.663895645	0.866496586	0.107676235	0.845636604	0.509786857	0.27616676	0.565159018	0.531822231	0.906938876	0.165547562	0.86971224	0.309474425	0.432073211	0.675792541	0.212451124	0.880232025	0.695914455	0.262873291	0.281449177	0.866653552	0.787633643	0.807712342	0.343482452	0.414860986	0.192926345	0.14659202	0.91222384	0.895805552
CPD03 VP62	-17.10877495	-16.8521	-23.8472	-7.928946295	-9.58085	-19.4859	-28.0113	-5.58001	-3.78158	-22.56003748	0.518594943	0.203812	0.798370258	0.440876469	0.012409946	0.72115631	0.258036	0.873979507	0.956703607	0.14446092	0.588943	0.290660035	0.565296	0.488338	0.329946684	0.741827	0.163604	0.290843512	0.254929	0.369268	0.471467246	0.801595882	0.28279182	0.267898058	0.587204989	0.299607208	0.369193	0.612078758	0.570209005	0.434338227	0.431583	0.520654029	0.329805969	0.3507	0.364446144	0.732578	0.449493	0.402848	0.955379131
CPD03 VP63	-23.80489939	-23.2914	-28.9582	-17.78636697	-17.9738	-21.8609	-26.3133	-15.7107	-15.3942	-25.0590997	0.841560087	0.122814994	0.498227929	0.79774246	0.994905517	0.796169118	0.275042353	0.807811208	0.858281244	0.135752352	0.397647219	0.001344062	0.477865346	0.581015354	0.065043308	0.918819324	0.021878281	0.90967242	0.848090701	0.192567694	0.130771396	0.909970228	0.124896385	0.554411464	0.858291383	0.677186516	0.419349868	0.613048346	0.843160061	0.447862855	0.652780755	0.440107278	0.863163846	0.892157969	0.684102991	0.132221824	0.751338304	0.145962607	0.897144881
CPD03 VP64	-10.91211072	-35.6794	-40.7721	-1.16929745	-1.54526	-9.40693	-14.7737	-0.69541	-0.510121	-12.84290536	0.140283	0.390667537	0.753200533	0.903097609	0.631622378	0.866327404	0.262829072	0.822906498	0.089054378	0.710646362	0.616282789	0.766494844	0.866496586	0.107676235	0.845636604	0.200173659	0.458004898	0.565159018	0.309545771	0.906938876	0.554549978	0.124123059	0.309474425	0.443152338	0.675792541	0.212451124	0.880232025	0.027744095	0.949396481	0.080592621	0.866653552	0.246178823	0.945718859	0.886254993	0.422565395	0.192926345	0.368929132	0.91222384	0.895805552
CPD03 VP65	-32.28514415	-41.4112	-45.5421	-5.967296662	-11.149	-33.0281	-37.8254	-4.29199	-1.85844	-35.05527207	0.339493413	0.203812	0.917880092	0.71649	0.180516896	0.475655038	0.508036	0.822906498	0.853375704	0.370530245	0.845360095	0.663895645	0.866496586	0.107676235	0.238767	0.912844291	0.77616676	0.565159018	0.531822231	0.369268	0.165547562	0.99536272	0.309474425	0.454469065	0.849239213	0.304624494	0.369193	0.761306731	0.219651351	0.697779	0.442657304	0.787633643	0.861286936	0.431444586	0.59105326	0.094214082	0.368929132	0.91222384	0.955379131
CPD03 VP66	7.134832929	-13.2574	-23.9738	0	0	1.96453	-5.42206	0	0	0.856386465	0.339493413	0.203812	0.917880092	0.71649	0.180516896	0.475655038	0.508036	0.822906498	0.089054378	0.620332674	0.588943	0.663895645	0.736624715	0.34368823	0.845636604	0.741827	0.77616676	0.565159018	0.531822231	0.906938876	0.165547562	0.124123059	0.309474425	0.432073211	0.883277864	0.212451124	0.369193	0.695914455	0.219651351	0.697779	0.123536837	0.787633643	0.333854689	0.343482452	0.414860986	0.529121816	0.368929132	0.91222384	0.895805552
CPD03 VP67	-26.55509432	-53.0881	-84.0958	-19.47659228	-21.5256	-24.4518	-27.7421	-12.9995	-10.2964	-27.14859716	0.988911616	0.284823727	0.177794092	0.903097609	0.442777173	0.918950568	0.42809612	0.983253339	0.593771407	0.417485231	0.758145375	0.33079827	0.787385652	0.738008456	0.436978741	0.12767413	0.145676317	0.866183743	0.187125972	0.497689139	0.294843552	0.114545656	0.925141492	0.51721107	0.486191221	0.082082801	0.247919353	0.663722021	0.84505995	0.821455821	0.784383499	0.230460557	0.979775315	0.803367223	0.802048543	0.581804137	0.151263227	0.909173008	0.871916896
CPD03 VP68	-30.23949935	-40.9196	-51.8576	-0.911877407	-1.35505	-28.9078	-34.8485	0	0	-32.54399967	0.339493413	0.395822229	0.621118	0.903097609	0.282688	0.475655038	0.864628453	0.822906498	0.089054378	0.630328815	0.845360095	0.663895645	0.866496586	0.107676235	0.845636604	0.685249429	0.280609961	0.007755462	0.531822231	0.906938876	0.835468471	0.354982063	0.309474425	0.488377295	0.675792541	0.212451124	0.369193	0.880409	0.114999	0.281449177	0.866653552	0.787633643	0.807712342	0.343482452	0.414860986	0.192926345	0.368929132	0.91222384	0.895805552
CPD03 VP69	-24.32402933	-21.5108	-24.6306	-9.855164647	-9.63656	-22.8375	-27.6362	-4.40108	-5.04177	-25.98011467	0.140283	0.395822229	0.373578783	0.71649	0.250851633	0.475655038	0.763926622	0.185615869	0.066930396	0.46936397	0.417167317	0.663895645	0.141869851	0.107676235	0.652579121	0.965802649	0.27616676	0.756943	0.774742888	0.995365847	0.751399999	0.612999021	0.009223944	0.721540234	0.519478815	0.212451124	0.880232025	0.958597635	0.126885638	0.281449177	0.431583	0.770530472	0.916262622	0.343482452	0.331339581	0.415351194	0.543945271	0.261147531	0.940773306
CPD03 VP70	-9.582744414	-19.9185	-24.5602	-1.490163076	-1.7132	-8.11309	-10.0721	-1.01219	-0.764826	-9.827422207	0.339493413	0.401386854	0.509839454	0.903097609	0.289150493	0.564712642	0.759439458	0.453946489	0.334838	0.630328815	0.845360095	0.663895645	0.866496586	0.107676235	0.845636604	0.965802649	0.27616676	0.565159018	0.577561127	0.906938876	0.165547562	0.124123059	0.021178121	0.531773	0.675792541	0.212451124	0.880232025	0.027744095	0.949396481	0.281449177	0.624656327	0.787633643	0.807712342	0.343482452	0.414860986	0.256293431	0.368929132	0.91222384	0.509122369
CPD03 VP71	-17.91871234	-53.1568	-60.1709	-1.707658419	-2.05437	-16.8964	-17.5984	-0.905024	-0.648037	-17.75855617	0.001151057	0.395822229	0.250084621	0.644205404	0.180516896	0.786996488	0.29977546	0.832475027	0.089054378	0.630328815	0.845360095	0.698771014	0.866496586	0.842374695	0.845636604	0.965802649	0.213557853	0.232129975	0.926028616	0.906938876	0.165547562	0.936465493	0.309474425	0.432073211	0.812057909	0.226827735	0.880232025	0.957024178	0.449396481	0.281449177	0.866653552	0.787633643	0.755561305	0.775125909	0.535020287	0.192926345	0.527488934	0.91222384	0.895805552
CPD03 VP72	-25.90761293	-52.7786	-67.6795	-16.57641743	-18.9574	-21.8446	-25.9063	-11.5303	-9.07363	-25.90695646	0.597490192	0.552732133	0.297354293	0.719801555	0.762970477	0.943594399	0.845839756	0.209287003	0.440169171	0.321093264	0.501956829	0.409787087	0.587200686	0.331019186	0.49428707	0.872619211	0.077153453	0.522006821	0.118355597	0.453987599	0.721939231	0.718754255	0.348147431	0.408254869	0.896750041	0.659262457	0.334256134	0.099819627	0.00395778	0.464604099	0.747199273	0.408768306	0.960375518	0.788218947	0.956567003	0.765809415	0.315354721	0.084062508	0.523796569
CPD03 VP73	1.633520315	-20.3448	-31.5497	0	0	0	-2.37689	0	0	-0.371684842	0.339493413	0.203812	0.917880092	0.880456927	0.180516896	0.307918258	0.262829072	0.822906498	0.089054378	0.630328815	0.46119327	0.12016015	0.616613443	0.361124621	0.845636604	0.965802649	0.663587984	0.950183091	0.132812426	0.906938876	0.165547562	0.518565161	0.309474425	0.851303134	0.675792541	0.212451124	0.880232025	0.890044761	0.449396481	0.281449177	0.982830138	0.772164284	0.333854689	0.343482452	0.414860986	0.701071227	0.368929132	0.91222384	0.895805552
CPD03 VP74	-6.858404174	-27.7588	-55.2527	0	0	-6.70261	-6.63878	0	0	-6.748592087	0.801347606	0.972651077	0.000658668	0.939273743	0.631622378	0.229022947	0.014400839	0.930628822	0.309159366	0.485151225	0.46119327	0.407010404	0.718557555	0.455798151	0.71136597	0.961389729	0.663587984	0.302614694	0.234806258	0.457724563	0.554549978	0.432496939	0.414545147	0.092044459	0.662005298	0.330602051	0.011284151	0.716089231	0.362363453	0.424017483	0.982830138	0.426830358	0.757089329	0.721279815	0.394170027	0.212703232	0.683874365	0.873280215	0.673005778
CPD03 VP75	5.472680194	-12.0253	-22.564	-1.723815278	-1.90558	-1.18532	-13.5761	-1.16826	-0.977389	-4.051709903	0.460725937	0.203812	0.839253615	0.725927657	0.562527153	0.73397	0.043723399	0.292338	0.856553283	0.627752291	0.46119327	0.33615489	0.616613443	0.488338	0.51827547	0.436259778	0.163604	0.986685085	0.144949512	0.457724563	0.425809	0.98755269	0.533546603	0.2230206	0.7484467	0.481452851	0.064188293	0.880409	0.114999	0.697779	0.431583	0.733728	0.254976	0.3507	0.393859628	0.732578	0.449493	0.232024743	0.442441
CPD03 VP76	-18.46904349	-27.9964	-51.8843	-0.613419652	-1.0599	-16.2393	-19.0705	0	0	-18.76977174	0.801347606	0.395822229	0.28023009	0.880456927	0.180516896	0.475655038	0.807365196	0.265120839	0.334838	0.566143	0.46119327	0.12016015	0.866496586	0.107676235	0.486873083	0.933190962	0.663587984	0.565159018	0.200731539	0.202492541	0.463203421	0.124123059	0.507751327	0.851303134	0.587204989	0.129059864	0.880232025	0.695914455	0.449396481	0.434338227	0.141320694	0.772164284	0.333854689	0.431444586	0.364446144	0.732578	0.368929132	0.596189824	0.442441
CPD03 VP77	6.751181671	-26.4746	-41.872	-0.599532172	-0.700333	4.9745	4.63452	0	0	5.692850835	0.276922985	0.403843368	0.917880092	0.880456927	0.562527153	0.627697202	0.656612708	0.822906498	0.268298766	0.620332674	0.371505539	0.663895645	0.866496586	0.107676235	0.969469264	0.710436377	0.27616676	0.565159018	0.088773627	0.906938876	0.554549978	0.176028375	0.500919195	0.280661053	0.859837588	0.212451124	0.880232025	0.592950705	0.962632312	0.281449177	0.866653552	0.733728	0.807712342	0.343482452	0.414860986	0.192926345	0.368929132	0.91222384	0.895805552
CPD03 VP78	-6.094162534	-16.7773	-23.4322	-2.143912525	-2.12161	-13.3933	-24.5455	-1.41114	-1.38909	-15.31983127	0.729751855	0.395822229	0.917880092	0.903097609	0.602871561	0.648590264	0.262829072	0.822906498	0.58514026	0.630328815	0.845360095	0.663895645	0.36435991	0.107676235	0.969469264	0.741827	0.27616676	0.588895743	0.531822231	0.906938876	0.058110569	0.806287623	0.217662297	0.369867447	0.675792541	0.538198399	0.880232025	0.695914455	0.449396481	0.281449177	0.866653552	0.699297108	0.807712342	0.579030344	0.414860986	0.192926345	0.368929132	0.91222384	0.895805552
CPD03 VP79	5.753775974	-29.1967	-47.2671	-1.423224349	-1.46705	-4.89972	-15.2237	-0.813102	-0.776602	-4.734962013	0.801347606	0.395822229	0.917880092	0.903097609	0.180516896	0.794076816	0.262829072	0.822906498	0.965933497	0.630328815	0.845360095	0.663895645	0.993734842	0.107676235	0.845636604	0.965802649	0.27616676	0.778115617	0.132812426	0.906938876	0.165547562	0.124123059	0.525287279	0.488377295	0.809157441	0.212451124	0.880232025	0.782737025	0.449396481	0.697779	0.866653552	0.787633643	0.807712342	0.343482452	0.414860986	0.206354602	0.368929132	0.91222384	0.895805552
CPD03 VP80	-6.196366807	-17.0061	-20.8804	-8.818778022	-14.8322	-5.95781	-6.00067	-7.80063	-4.25672	-6.098518403	0.640283	0.203812	0.292831556	0.27896994	0.943608937	0.740425535	0.757155472	0.992749904	0.334838	0.630328815	0.845360095	0.67870279	0.541482588	0.107676235	0.213927713	0.797154881	0.542782945	0.950183091	0.706263637	0.388393312	0.956305697	0.840225367	0.111071242	0.445476757	0.998213302	0.112119587	0.369193	0.782737025	0.949396481	0.432794269	0.982830138	0.787633643	0.807712342	0.579030344	0.321829785	0.192926345	0.704737198	0.488701791	0.673005778
CPD03 VP81	-14.8927149	-25.8585	-34.7322	-0.800804313	-0.710857	-15.0841	-24.3136	0	-0.555001	-19.60315745	0.640283	0.581582083	0.899935501	0.880456927	0.234785525	0.475655038	0.905282667	0.822906498	0.606553283	0.933568036	0.513268128	0.663895645	0.866496586	0.107676235	0.845636604	0.648711338	0.163604	0.565159018	0.254929	0.671309991	0.148173958	0.670107885	0.525287279	0.432073211	0.675792541	0.212451124	0.369193	0.695914455	0.449396481	0.242692907	0.178250769	0.787633643	0.333854689	0.419806969	0.414860986	0.701071227	0.031033959	0.873280215	0.895805552
CPD03 VP82	-17.95337489	-18.5199	-21.2499	-1.261356645	-1.40779	-9.72169	-16.7724	-0.756487	-0.743524	-17.36288745	0.149865442	0.734955925	0.753200533	0.51786091	0.5697455	0.339020862	0.807365196	0.82439671	0.309159366	0.75437888	0.727151179	0.305054021	0.057081958	0.255083897	0.736287353	0.715515525	0.119203161	0.354987809	0.309545771	0.441606147	0.775034954	0.62676866	0.069621661	0.443152338	0.775766986	0.684233912	0.424783052	0.884221	0.817235177	0.080592621	0.955392859	0.32663411	0.785730428	0.886254993	0.622834247	0.250049394	0.252855561	0.324736984	0.999143716
CPD03 VP83	-3.617978929	-16.0791	-26.1454	-3.084349217	-5.90728	-25.0008	-47.7807	-2.58982	-1.32166	-25.69933946	0.339493413	0.13350386	0.917880092	0.903097609	0.248946675	0.174037524	0.752219423	0.687341207	0.743955283	0.44659644	0.46119327	0.08319525	0.60147944	0.855495581	0.41517484	0.815427905	0.675635258	0.538027669	0.132812426	0.183115094	0.045583858	0.611773374	0.16344996	0.917840283	0.279960951	0.200151288	0.516246389	0.462051604	0.725169329	0.472831174	0.94405722	0.543172036	0.807712342	0.579030344	0.49468473	0.192926345	0.324528993	0.532757046	0.793632119
CPD03 VP84	-72.88077658	-73.1009	-74.5192	-72.90851072	-45.4791	-71.4807	-73.5027	-19.8246	-18.8347	-73.19173829	0.140283	0.203812	0.621118	0.71649	0.282688	0.73397	0.258036	0.292338	0.334838	0.566143	0.588943	0.606215	0.565296	0.488338	0.238767	0.741827	0.163604	0.756943	0.254929	0.369268	0.425809	0.703665	0.353024	0.531773	0.528587	0.304306	0.369193	0.880409	0.114999	0.697779	0.431583	0.733728	0.254976	0.3507	0.727988	0.732578	0.449493	0.402848	0.442441
CPD03 VP85	1.930648306	-12.1839	-19.4475	-1.293971933	-1.89137	0	-7.07892	-1.04639	0	-2.574135847	0.913286828	0.457308721	0.798370258	0.751223606	0.180516896	0.475655038	0.262829072	0.822906498	0.089054378	0.630328815	0.845360095	0.663895645	0.866496586	0.169957072	0.845636604	0.157648409	0.27616676	0.084484024	0.309545771	0.906938876	0.425809	0.661617919	0.021178121	0.432073211	0.718481132	0.212451124	0.413778295	0.112078758	0.546133203	0.281449177	0.238661514	0.787633643	0.807712342	0.343482452	0.50254766	0.732578	0.368929132	0.91222384	0.895805552
CPD03 VP86	-10.64128486	-1.10053	-34.8345	-6.109918363	-11.245	-10.5277	-10.3667	-4.88962	-1.9091	-10.50399243	0.729751855	0.346681751	0.073595636	0.176661205	0.631622378	0.081320503	0.905282667	0.468574998	0.58514026	0.566143	0.562344591	0.581229664	0.36435991	0.132322365	0.431665129	0.620735067	0.27616676	0.588895743	0.398178123	0.710776784	0.554549978	0.176028375	0.217662297	0.019481807	0.761136963	0.538198399	0.88655661	0.204362555	0.972741378	0.697779	0.18138951	0.754548099	0.807712342	0.579030344	0.581196167	0.585452041	0.368929132	0.873280215	0.895805552
CPD03 VP87	-45.76077798	-52.6134	-56.4716	-26.90858807	-25.4428	-43.1992	-50.0685	-14.0132	-14.1417	-47.91463899	0.051331886	0.356868986	0.621118	0.71649	0.282688	0.59730208	0.638943646	0.292338	0.334838	0.100039206	0.588943	0.606215	0.797794328	0.282018317	0.238767	0.835150872	0.163604	0.289439868	0.254929	0.369268	0.425809	0.703665	0.353024	0.531773	0.528587	0.304306	0.431537673	0.933046653	0.219271173	0.697779	0.511231757	0.402061421	0.352885961	0.3507	0.958219396	0.067773096	0.449493	0.402848	0.811520119
CPD03 VP88	-18.94109417	-10.9333	-26.3962	-6.536179225	-8.35037	-20.7485	-32.3021	-3.53383	-2.03897	-25.62159708	0.801347606	0.390667537	0.565910591	0.988567891	0.929433879	0.307918258	0.059623629	0.414360088	0.58514026	0.485151225	0.46119327	0.209386548	0.616613443	0.361124621	0.352234712	0.692954513	0.145676317	0.614609922	0.132812426	0.586490491	0.419830604	0.114545656	0.435135075	0.51721107	0.282273797	0.264968848	0.727407993	0.40022294	0.84505995	0.118603197	0.415756095	0.181519165	0.786409823	0.803367223	0.21833566	0.972674831	0.36284357	0.700767669	0.673005778
CPD03 VP89	4.876793626	-13.6507	-21.1322	-1.112962311	-1.20394	-6.92158	-21.9942	-0.685479	-0.603471	-8.558703187	0.801347606	0.94632499	0.917880092	0.903097609	0.180516896	0.73397	0.258036	0.822906498	0.089054378	0.630328815	0.845360095	0.663895645	0.866496586	0.107676235	0.845636604	0.965802649	0.163604	0.565159018	0.19035159	0.906938876	0.165547562	0.124123059	0.309474425	0.531773	0.675792541	0.212451124	0.880232025	0.695914455	0.449396481	0.281449177	0.020736555	0.787633643	0.807712342	0.343482452	0.414860986	0.192926345	0.683874365	0.967532012	0.895805552
CPD03 VP90	-21.50553879	-18.474	-27.3804	-4.758714039	-8.00243	-22.1296	-30.1745	-2.99881	-1.56327	-25.8400194	0.339493413	0.581582083	0.899935501	0.880456927	0.462781888	0.475655038	0.905282667	0.822906498	0.606553283	0.630328815	0.845360095	0.663895645	0.866496586	0.107676235	0.845636604	0.648711338	0.27616676	0.565159018	0.531822231	0.671309991	0.148173958	0.124123059	0.525287279	0.432073211	0.675792541	0.212451124	0.880232025	0.695914455	0.262873291	0.242692907	0.178250769	0.787633643	0.333854689	0.419806969	0.414860986	0.192926345	0.031033959	0.91222384	0.895805552
CPD03 VP91	-12.52859591	-35.0765	-39.4082	-0.751970826	-1.53559	-27.1917	-41.984	0	0	-27.25629795	0.695163039	0.317833054	0.890036233	0.927112147	0.462781888	0.648590264	0.014119992	0.170593047	0.268298766	0.594729969	0.616282789	0.20185569	0.011220454	0.67261976	0.659255062	0.685249429	0.433721707	0.399008691	0.673148171	0.714326719	0.148173958	0.86971224	0.110693772	0.488377295	0.407768107	0.391730731	0.389798154	0.712965103	0.389133341	0.287874792	0.520808341	0.401046539	0.468585475	0.415145828	0.464589493	0.098722791	0.14659202	0.222365707	0.71947531
CPD03 VP92	-8.089450106	-24.4126	-32.3547	0	-0.639715	-7.03257	-12.373	0	0	-10.23122505	0.29198408	0.532283071	0.74668463	0.951107358	0.180516896	0.796169118	0.262829072	0.292338	0.089054378	0.606287215	0.588943	0.663895645	0.866496586	0.107676235	0.845636604	0.433601729	0.27616676	0.565159018	0.531822231	0.906938876	0.554549978	0.124123059	0.309474425	0.432073211	0.675792541	0.212451124	0.166850827	0.695914455	0.449396481	0.281449177	0.655159575	0.163026964	0.473191721	0.343482452	0.414860986	0.192926345	0.368929132	0.873280215	0.673005778
CPD03 VP93	-16.91580871	-12.1168	-15.7219	-1.623713558	-1.78804	-17.0077	-26.1156	-0.902846	-0.767246	-21.51570436	0.339493413	0.457308721	0.917880092	0.880456927	0.012409946	0.475655038	0.724520307	0.748213627	0.089054378	0.956923736	0.845360095	0.663895645	0.565296	0.107676235	0.71136597	0.620735067	0.163604	0.950183091	0.531822231	0.906938876	0.425809	0.670107885	0.533546603	0.432073211	0.675792541	0.115151628	0.654493549	0.617470352	0.449396481	0.281449177	0.866653552	0.787633643	0.017499525	0.343482452	0.414860986	0.701071227	0.449493	0.873280215	0.673005778
CPD03 VP94	-3.587946716	4.16464	-14.8524	0	0	-2.05785	-6.37456	0	0	-4.981253358	0.801347606	0.457308721	0.917880092	0.131353685	0.180516896	0.307918258	0.974520307	0.026740709	0.089054378	0.100849057	0.458300931	0.663895645	0.866496586	0.361124621	0.845636604	0.965802649	0.663587984	0.565159018	0.531822231	0.906938876	0.798076995	0.430861159	0.217662297	0.432073211	0.675792541	0.443801672	0.598974532	0.695914455	0.746479637	0.281449177	0.866653552	0.429279487	0.807712342	0.904559267	0.414860986	0.701071227	0.368929132	0.91222384	0.673005778
CPD03 VP95	-32.32251138	-15.4235	-19.7129	-8.517076626	-12.2702	-33.1551	-41.0381	-5.42274	-2.91452	-36.68030569	0.339493413	0.457308721	0.917880092	0.903097609	0.180516896	0.475655038	0.262829072	0.822906498	0.089054378	0.630328815	0.845360095	0.663895645	0.866496586	0.107676235	0.845636604	0.965802649	0.27616676	0.950183091	0.531822231	0.419483856	0.165547562	0.124123059	0.309474425	0.432073211	0.675792541	0.212451124	0.880232025	0.695914455	0.546133203	0.281449177	0.866653552	0.787633643	0.017499525	0.343482452	0.414860986	0.212703232	0.368929132	0.91222384	0.895805552
CPD03 VP96	4.747058091	-16.4235	-28.885	-0.783549415	-0.857225	1.06026	-4.49846	0	0	0.124299046	0.866930292	0.395822229	0.917880092	0.903097609	0.180516896	0.475655038	0.262829072	0.59792289	0.089054378	0.630328815	0.588943	0.290660035	0.565296	0.107676235	0.845636604	0.866938862	0.163604	0.790843512	0.531822231	0.256756248	0.165547562	0.124123059	0.309474425	0.298012687	0.675792541	0.299607208	0.369193	0.663722021	0.389133341	0.434338227	0.866653552	0.520654029	0.329805969	0.3507	0.858959888	0.192926345	0.380857026	0.91222384	0.955379131
CPD03 VP97	-13.6636828	-33.7232	-42.47	-0.568454403	-0.621756	-12.3913	-16.0877	0	0	-14.8756914	0.140283	0.203812	0.621118	0.903097609	0.180516896	0.475655038	0.258036	0.200796669	0.089054378	0.566143	0.588943	0.029324112	0.650629948	0.496759262	0.845636604	0.741827	0.163604	0.565159018	0.531822231	0.906938876	0.425809	0.124123059	0.507751327	0.531773	0.675792541	0.212451124	0.369193	0.695914455	0.70051227	0.132446468	0.866653552	0.787633643	0.333854689	0.343482452	0.414860986	0.192926345	0.368929132	0.91222384	0.574452383
CPD03 VP98	-23.65659478	-23.5657	-30.1389	0	0	-25.0521	-34.6403	0	0	-29.14844739	0.339493413	0.321927183	0.666326488	0.903097609	0.14796483	0.307918258	0.262829072	0.414360088	0.089054378	0.796915184	0.432546386	0.12016015	0.616613443	0.361124621	0.845636604	0.685249429	0.387441608	0.565159018	0.531822231	0.639131985	0.463203421	0.114545656	0.267973466	0.851303134	0.282273797	0.212451124	0.880232025	0.969467831	0.434908387	0.118603197	0.866653552	0.787633643	0.810847369	0.343482452	0.50254766	0.212703232	0.071449313	0.5708324	0.673005778
CPD03 VP99	-16.70222027	-23.7474	-31.3313	0	-0.675832	-15.0006	-29.8812	0	0	-23.29171014	0.205975516	0.390667537	0.666326488	0.703796735	0.781392022	0.557918258	0.807365196	0.765120839	0.089054378	0.933367035	0.162867914	0.390401868	0.616613443	0.076419931	0.845636604	0.157648409	0.663587984	0.950183091	0.06162998	0.237099525	0.165547562	0.298156797	0.276075306	0.045630278	0.764782788	0.443801672	0.598974532	0.564285072	0.546133203	0.446642256	0.902769997	0.772164284	0.807712342	0.431444586	0.648709957	0.212703232	0.308157375	0.921581143	0.90253098
CPD03 VP100	-7.61700378	-20.8658	-26.5935	-0.681036569	-0.806812	-13.1273	-23.8155	0	0	-15.71625189	0.339493413	0.395822229	0.917880092	0.903097609	0.800960972	0.794076816	0.262829072	0.822906498	0.089054378	0.630328815	0.845360095	0.663895645	0.866496586	0.252499056	0.845636604	0.965802649	0.193041324	0.450238536	0.531822231	0.906938876	0.165547562	0.124123059	0.309474425	0.488377295	0.675792541	0.212451124	0.880232025	0.782737025	0.949396481	0.281449177	0.469387344	0.787633643	0.807712342	0.409778702	0.414860986	0.192926345	0.368929132	0.91222384	0.895805552
CPD04 VP1	-18.08709731	-40.8546	-45.8526	-4.123835149	-3.90523	-16.4649	-17.888	-2.76966	-3.2709	-17.98754866	0.653699889	0.390667537	0.666326488	0.395804329	0.181275171	0.306396105	0.935583204	0.265120839	0.044812578	0.024469983	0.513268128	0.533312643	0.415300351	0.068171873	0.805293493	0.01643621	0.663587984	0.540584486	0.923349873	0.586490491	0.026180578	0.671166303	0.217662297	0.040598257	0.690824523	0.109263118	0.598974532	0.795490492	0.703209453	0.018904243	0.982830138	0.913546694	0.181932562	0.579030344	0.198498827	0.3197317	0.683874365	0.684377782	0.439970648
CPD04 VP2	-29.02302579	5.69772	-1.43195	0	-0.671973	-28.9191	-39.9128	0	0	-34.4679129	0.653699889	0.813976927	0.426040881	0.859845708	0.960455693	0.869408492	0.971782796	0.727295703	0.320410715	0.312200158	0.431684368	0.533312643	0.796107698	0.313325325	0.335995501	0.907784126	0.145676317	0.220987025	0.122042492	0.586490491	0.679291652	0.687143244	0.550052933	0.51721107	0.690824523	0.711388217	0.334256134	0.783293999	0.50395778	0.714903051	0.765973892	0.343169363	0.980868994	0.6313457	0.091829629	0.972674831	0.542175045	0.346335733	0.769746785
CPD04 VP3	-0.725043493	-19.9989	-35.5462	-2.326843759	-3.27725	-6.40977	-15.5446	-1.69243	-1.22713	-8.134821747	0.550156343	0.34800766	0.700850073	0.870912525	0.631622378	0.575147613	0.657703905	0.428640137	0.275059607	0.024469983	0.359887223	0.595155806	0.817976533	0.481277122	0.404969649	0.575709576	0.663587984	0.454417852	0.738799483	0.905237832	0.237290766	0.17191668	0.364516607	0.709767621	0.488844576	0.252617192	0.064188293	0.887859385	0.251561075	0.640086762	0.110976373	0.940035631	0.415447718	0.651914298	0.648709957	0.212703232	0.17790898	0.85957792	0.55788044
CPD04 VP4	1.443757986	3.12357	-23.1514	0	0	1.88758	-1.40714	0	0	0.018308993	0.801347606	0.552732133	0.944783992	0.395804329	0.704824099	0.919324154	0.768907413	0.698346125	0.044812578	0.024469983	0.543676069	0.051478151	0.743471611	0.068171873	0.918972362	0.918819324	0.663587984	0.540584486	0.20156414	0.461039454	0.554549978	0.960487798	0.449802202	0.169769964	0.282273797	0.248066379	0.319887913	0.685025393	0.00395778	0.435445814	0.176036447	0.272164284	0.415447718	0.579030344	0.414860986	0.943982406	0.389146873	0.85957792	0.409147527
CPD04 VP5	2.536792211	-20.6427	-34.0272	-1.213863245	-2.12608	1.76804	-0.980297	-0.952461	-0.518323	0.778247606	0.801347606	0.390667537	0.937449567	0.645804329	0.631622378	0.307918258	0.905282667	0.265120839	0.419305824	0.024469983	0.366939058	0.12016015	0.155092369	0.068171873	0.221429444	0.157648409	0.650832317	0.060282676	0.20156414	0.457724563	0.554549978	0.583191063	0.595397297	0.851303134	0.282273797	0.248066379	0.600565689	0.887859385	0.546133203	0.281449177	0.176036447	0.772164284	0.415447718	0.079030344	0.50254766	0.212703232	0.683874365	0.85957792	0.655372191
CPD04 VP6	2.734572427	-18.2231	-21.5907	-0.628133166	-0.922256	-1.95759	-11.5021	0	0	-4.383763786	0.396520793	0.390667537	0.666326488	0.521122049	0.631622378	0.307918258	0.768907413	0.265120839	0.004295968	0.024469983	0.912123695	0.051478151	0.155092369	0.068171873	0.898957921	0.157648409	0.676245835	0.540584486	0.20156414	0.115318408	0.554549978	0.380516751	0.217662297	0.851303134	0.282273797	0.248066379	0.974068905	0.887859385	0.546133203	0.827993962	0.892825138	0.772164284	0.415447718	0.079030344	0.50254766	0.212703232	0.683874365	0.85957792	0.439970648
CPD04 VP7	6.690556093	-4.50892	-16.8393	-1.715757757	-6.19722	5.92768	0.539767	-2.11391	-0.60134	3.615161546	0.301347606	0.390667537	0.981596209	0.880456927	0.190882667	0.313147493	0.901215142	0.727295703	0.004295968	0.312200158	0.275009792	0.051478151	0.616613443	0.068171873	0.306466721	0.157648409	0.663587984	0.157151077	0.122042492	0.038351546	0.747564637	0.380516751	0.153276279	0.472252412	0.282273797	0.248066379	0.474068905	0.953818988	0.183301524	0.440653393	0.63041386	0.695214529	0.913691935	0.9759513	0.50254766	0.449097795	0.042759769	0.873280215	0.439970648
CPD04 VP8	-63.12825475	-41.3923	-25.3475	-11.53218631	-11.4841	-61.8174	-66.4213	-7.20477	-6.53063	-64.77477738	0.769061587	0.403501389	0.66235174	0.658774142	0.710427308	0.333032554	0.905282667	0.698346125	0.271632826	0.024469983	0.46119327	0.12016015	0.616613443	0.068171873	0.187592221	0.624863121	0.296880598	0.716917089	0.132812426	0.200086879	0.554549978	0.430861159	0.217662297	0.851303134	0.282273797	0.200151288	0.974068905	0.782737025	0.163700302	0.05155065	0.982830138	0.681843356	0.017499525	0.716920394	0.9914321	0.626381823	0.683874365	0.873280215	0.902140006
CPD04 VP9	-26.40404713	-33.6484	-53.8269	-2.772002784	-6.33697	-21.9218	-33.1702	-2.76633	-1.4897	-29.78712356	0.653699889	0.390667537	0.666326488	0.645804329	0.531179573	0.328632593	0.205316779	0.265120839	0.270905649	0.081452344	0.332799348	0.051478151	0.328916771	0.068171873	0.306466721	0.157648409	0.663587984	0.513675451	0.109224731	0.038351546	0.256426077	0.680861159	0.933452098	0.442835501	0.920455581	0.248066379	0.334256134	0.511363936	0.861444007	0.214903051	0.482830138	0.247844423	0.100936629	0.171777092	0.468472619	0.982150327	0.440724637	0.346335733	0.434133312
CPD04 VP10	3.230808958	-8.00046	-15.003	-2.976495936	-4.20118	-16.4756	-39.7858	-1.82956	-1.01526	-18.27749552	0.681971904	0.390667537	0.66235174	0.880456927	0.241278155	0.264566354	0.905282667	0.265120839	0.044812578	0.14446092	0.480694935	0.12016015	0.779639444	0.068171873	0.805293493	0.157648409	0.249203165	0.950183091	0.20156414	0.038351546	0.554549978	0.430861159	0.377261247	0.330046966	0.282273797	0.650537272	0.974068905	0.887859385	0.843160061	0.214903051	0.219675558	0.772164284	0.598189555	0.579030344	0.622834247	0.626381823	0.773166936	0.873280215	0.439970648
CPD04 VP11	-19.21416463	-7.18723	-27.9023	0	-0.85547	-16.0711	-22.5598	0	0	-20.88698231	0.801347606	0.390667537	0.330202243	0.395804329	0.531179573	0.307918258	0.926209757	0.265120839	0.58514026	0.646858622	0.274246913	0.051478151	0.415300351	0.061548877	0.805293493	0.157648409	0.663587984	0.892676056	0.045757749	0.457724563	0.747564637	0.142283029	0.217662297	0.280661053	0.98130314	0.37212294	0.503425231	0.782737025	0.546133203	0.435445814	0.982830138	0.772164284	0.598189555	0.579030344	0.78246924	0.212703232	0.505261712	0.873280215	0.673005778
CPD04 VP12	-20.09326082	-52.8837	-59.1094	-3.352591084	-8.50063	-19.3414	-22.2514	-2.961	-1.08351	-21.17233041	0.16716841	0.906443267	0.66235174	0.984448405	0.677062063	0.544750963	0.205316779	0.783657434	0.880833085	0.389300333	0.499136927	0.41674616	0.361792126	0.061548877	0.71136597	0.48521199	0.584765608	0.950183091	0.070978222	0.461039454	0.217222299	0.142283029	0.217662297	0.379021181	0.996487185	0.264968848	0.43599806	0.40022294	0.546133203	0.295570646	0.146228423	0.793448656	0.945718859	0.150168584	0.102232255	0.972674831	0.315074525	0.684377782	0.769746785
CPD04 VP13	-42.40689208	-49.0365	-62.0219	-3.031786719	-5.82922	-42.1511	-49.7881	-2.61659	-1.36294	-46.09749604	0.635197917	0.390667537	0.666326488	0.645804329	0.531179573	0.307918258	0.947639308	0.265120839	0.004295968	0.024469983	0.366939058	0.051478151	0.616613443	0.068171873	0.306466721	0.157648409	0.663587984	0.540584486	0.20156414	0.038351546	0.554549978	0.380516751	0.217662297	0.442835501	0.806737625	0.248066379	0.002714035	0.887859385	0.546133203	0.440653393	0.273529816	0.772164284	0.833876298	0.996208908	0.50254766	0.259652914	0.683874365	0.85957792	0.90253098
CPD04 VP14	-11.55844216	-70.1337	-75.9175	-6.55763954	-7.44469	-12.0676	-16.1161	-5.47922	-4.65002	-13.83727108	0.020535775	0.390667537	0.666326488	0.880456927	0.710455693	0.307918258	0.187247407	0.399558975	0.052441235	0.024469983	0.447952154	0.371648147	0.262563873	0.158996637	0.353196241	0.374863121	0.007003721	0.716917089	0.53932284	0.384844334	0.294590071	0.879317153	0.717662297	0.972252412	0.642460062	0.015016001	0.369957175	0.462051604	0.281346316	0.712042689	0.344131392	0.772164284	0.598189555	0.579030344	0.468472619	0.366876721	0.143066362	0.578015943	0.673005778
CPD04 VP15	-5.660745032	-1.35222	-5.67142	-0.680345933	-0.887828	-7.01658	-10.4778	-0.618534	0	-8.069272516	0.635197917	0.403843368	0.66235174	0.493893039	0.418884463	0.544750963	0.986210699	0.990311323	0.346442101	0.389300333	0.499136927	0.029324112	0.361792126	0.701595048	0.746430445	0.624863121	0.021878281	0.128375686	0.070978222	0.461039454	0.294843552	0.644855424	0.858761474	0.599643601	0.996487185	0.264968848	0.43599806	0.453403555	0.60069678	0.440653393	0.167948903	0.181519165	0.22750936	0.422700662	0.013547889	0.972674831	0.315074525	0.902692647	0.434133312
CPD04 VP16	3.776630068	-13.8127	-24.2861	-1.133333214	-2.14353	-12.3157	-37.4235	-0.954691	-0.51562	-16.82343497	0.801347606	0.390667537	0.666326488	0.395804329	0.631622378	0.307918258	0.768907413	0.765120839	0.189072843	0.024469983	0.499136927	0.551478151	0.405092369	0.068171873	0.731195709	0.657648409	0.663587984	0.841203632	0.70156414	0.461039454	0.217222299	0.380516751	0.381384874	0.423712742	0.722564746	0.443801672	0.974068905	0.935794303	0.546133203	0.435445814	0.219675558	0.634089571	0.415447718	0.579030344	0.78246924	0.470120217	0.683874365	0.85957792	0.439970648
CPD04 VP17	-20.80197061	-30.3873	-44.026	-0.919337454	-2.12698	-19.6759	-30.7932	-0.875302	0	-25.7975853	0.301347606	0.551792515	0.666326488	0.053575171	0.066587623	0.345003385	0.840013404	0.727295703	0.004295968	0.024469983	0.366939058	0.051478151	0.779639444	0.64770921	0.805293493	0.484892022	0.663587984	0.540584486	0.20156414	0.384844334	0.554549978	0.880516751	0.550052933	0.851303134	0.953934178	0.248066379	0.474068905	0.887859385	0.546133203	0.277017327	0.834030955	0.772164284	0.415447718	0.599623559	0.50254766	0.212703232	0.151263227	0.703617024	0.990193144
CPD04 VP18	-9.194726837	-11.1487	-12.2381	-0.539793205	-0.940511	-16.2048	-32.5348	0	0	-20.86476342	0.801347606	0.584523479	0.666326488	0.490381201	0.677062063	0.479996231	0.901215142	0.237341669	0.466377982	0.643316619	0.46119327	0.234277855	0.370152467	0.061548877	0.693874248	0.484892022	0.663587984	0.989271458	0.673148171	0.653675897	0.338935563	0.430861159	0.217662297	0.851303134	0.98130314	0.05071887	0.753425231	0.685794303	0.183301524	0.999324941	0.765973892	0.349807739	0.181932562	0.431444586	0.338252428	0.712703232	0.773166936	0.500735865	0.655372191
CPD04 VP19	0	-9.53721	-12.9843	-0.565378666	-1.64237	-14.5464	-36.473	0	0	-18.2365	0.801347606	0.552732133	0.666326488	0.472122874	0.398271995	0.307918258	0.901215142	0.265120839	0.004295968	0.312200158	0.366939058	0.051478151	0.155092369	0.068171873	0.805293493	0.157648409	0.663587984	0.518982491	0.20156414	0.038351546	0.554549978	0.687143244	0.381384874	0.851303134	0.690824523	0.248066379	0.334256134	0.887859385	0.546133203	0.214903051	0.219675558	0.409171432	0.181932562	0.599623559	0.198498827	0.212703232	0.773166936	0.596189824	0.439970648
CPD04 VP20	9.59087535	-33.8967	-49.6179	-3.476305211	-4.09543	-6.90983	-25.0144	-2.5903	-2.04761	-7.711762325	0.456057667	0.403501389	0.66235174	0.493893039	0.969483565	0.264566354	0.924102561	0.698346125	0.419305824	0.072712442	0.528938247	0.105554849	0.361792126	0.061548877	0.693874248	0.78584953	0.093614813	0.868276706	0.914243392	0.385176147	0.744939069	0.142283029	0.858761474	0.680376281	0.668417095	0.717447293	0.503425231	0.763763022	0.323082593	0.435445814	0.685356072	0.634089571	0.48014076	0.561197146	0.913060821	0.943982406	0.337799236	0.500508952	0.409147527
CPD04 VP21	-14.16432249	-17.4603	-26.6081	0	0	-14.9516	-27.973	0	0	-21.06866124	0.801347606	0.354534305	0.666326488	0.493893039	0.631622378	0.307918258	0.732365748	0.265120839	0.004295968	0.643316619	0.366939058	0.051478151	0.616613443	0.061548877	0.805293493	0.059441043	0.663587984	0.950183091	0.132812426	0.206143209	0.217222299	0.430861159	0.217662297	0.851303134	0.996487185	0.248066379	0.753425231	0.685794303	0.046133203	0.018904243	0.790941404	0.443925907	0.489809237	0.431444586	0.50254766	0.712703232	0.683874365	0.500735865	0.439970648
CPD04 VP22	1.338266989	-10.354	-51.1463	-1.506021079	-2.45545	-3.06387	-11.4295	-1.33828	-0.587614	-5.045616506	0.550156343	0.1337805	0.700850073	0.988061286	0.678532461	0.567732878	0.910464019	0.093233937	0.309584364	0.024469983	0.273959687	0.531289272	0.511238455	0.11912172	0.586794652	0.589146545	0.379497749	0.540584486	0.018465309	0.361351718	0.049900187	0.17191668	0.595397297	0.118717487	0.459093808	0.115151628	0.297855295	0.965922475	0.359833954	0.281449177	0.344131392	0.222069697	0.973974045	0.482324937	0.285824968	0.660821904	0.346621493	0.872407962	0.55788044
CPD04 VP23	9.994254335	-14.3354	-17.801	-0.893565942	-1.94285	-10.6935	-31.8129	-0.644689	0	-10.90932283	0.123932278	0.390667537	0.666326488	0.395804329	0.230768156	0.749009335	0.768907413	0.265120839	0.582801554	0.310719817	0.366939058	0.051478151	0.155092369	0.068171873	0.805293493	0.138823003	0.816366864	0.540584486	0.515920401	0.038351546	0.853496109	0.380516751	0.380141087	0.851303134	0.554883476	0.248066379	0.159438134	0.887859385	0.453695133	0.716578129	0.116288633	0.772164284	0.650285615	0.579030344	0.50254766	0.311937523	0.987100982	0.401681678	0.439970648
CPD04 VP24	-32.320345	-17.127	-19.6352	-5.53663289	-8.38203	-34.135	-45.1643	-2.84684	-2.22313	-38.7423225	0.062045221	0.403843368	0.666326488	0.472122874	0.677062063	0.307918258	0.935583204	0.265120839	0.345280379	0.784441413	0.513268128	0.533312643	0.781287145	0.180876206	0.360548444	0.095936836	0.663587984	0.441617004	0.045757749	0.139919836	0.026180578	0.671166303	0.544780112	0.680376281	0.279960951	0.109263118	0.598974532	0.435794303	0.915525118	0.018904243	0.982830138	0.913546694	0.415447718	0.549308671	0.438152614	0.953784944	0.075968514	0.250995522	0.367475941
CPD04 VP25	6.345868614	-12.0384	-14.9669	0	0	-11.1251	-34.466	0	0	-14.06006569	0.096730026	0.390667537	0.666326488	0.858297392	0.190882667	0.750115801	0.768907413	0.314362331	0.346442101	0.312200158	0.366939058	0.051478151	0.155092369	0.068171873	0.802180065	0.860014028	0.663587984	0.511907546	0.20156414	0.384844334	0.554549978	0.380516751	0.41406574	0.108805484	0.282273797	0.248066379	0.307539316	0.887859385	0.00395778	0.999324941	0.481537012	0.671274239	0.415447718	0.166985623	0.50254766	0.626381823	0.683874365	0.596189824	0.439970648
CPD04 VP26	4.075714381	-6.23475	-8.90615	-1.271479971	-1.67058	-0.953318	-18.1926	-0.662141	0	-7.05844281	0.801347606	0.390667537	0.666326488	0.723595912	0.631622378	0.307918258	0.768907413	0.265120839	0.004295968	0.024469983	0.366939058	0.051478151	0.155092369	0.068171873	0.805293493	0.157648409	0.143432381	0.518982491	0.20156414	0.038351546	0.256426077	0.380516751	0.257324518	0.436731433	0.282273797	0.248066379	0.334256134	0.887859385	0.149787325	0.999324941	0.219675558	0.772164284	0.415447718	0.579030344	0.50254766	0.366876721	0.773166936	0.010891901	0.439970648
CPD04 VP27	-18.31450441	-14.1105	-17.4407	-5.633466047	-10.9202	-22.5078	-29.2435	-4.95614	-2.57085	-23.7790022	0.77916723	0.915025912	0.775334312	0.791539263	0.390795338	0.919324154	0.632832749	0.428640137	0.328239998	0.094597889	0.431684368	0.995195514	0.4522967	0.132322365	0.688558911	0.196896454	0.663529529	0.354987809	0.028393261	0.928287473	0.296597661	0.831362886	0.028745785	0.997108323	0.830308125	0.684025299	0.069190258	0.286264832	0.389133341	0.144377985	0.902769997	0.949360103	0.339907661	0.886254993	0.672120725	0.173622432	0.20723644	0.588252555	0.766020226
CPD04 VP28	-45.19483147	-35.9392	-39.0957	-26.59428511	-27.9635	-43.614	-48.6464	-18.989	-18.1575	-46.92061574	0.178116954	0.406373321	0.712646795	0.816526971	0.311820904	0.996881006	0.905282667	0.050238676	0.259658485	0.147671943	0.590491712	0.998168271	0.396588617	0.843501298	0.01554329	0.174342661	0.531438139	0.157151077	0.21485434	0.926600446	0.269289452	0.992178988	0.562370184	0.196584561	0.463999098	0.140931449	0.54533526	0.462051604	0.419187866	0.666012469	0.106553376	0.772164284	0.509898367	0.566359557	0.50254766	0.67049933	0.497011213	0.09149661	0.282247459
CPD04 VP29	0	-7.38317	-14.1721	-0.791594209	-1.50287	-7.89453	-24.2734	-0.605481	0	-12.1367	0.801347606	0.081665239	0.666326488	0.645804329	0.631622378	0.264566354	0.768907413	0.265120839	0.004295968	0.003177265	0.366939058	0.151439647	0.655095978	0.068171873	0.805293493	0.157648409	0.663587984	0.540584486	0.20156414	0.038351546	0.554549978	0.947205389	0.381384874	0.092396049	0.282273797	0.248066379	0.593139899	0.887859385	0.046133203	0.435445814	0.219675558	0.806470658	0.415447718	0.579030344	0.50254766	0.212703232	0.50612479	0.85957792	0.439970648
CPD04 VP30	1.465507841	-6.80301	-8.69221	-0.918998054	-1.0703	0	-22.0282	-0.640024	-0.527414	-10.28134608	0.653699889	0.390667537	0.972852237	0.082294809	0.960455693	0.331276853	0.740225524	0.593233937	0.916221747	0.685926116	0.480694935	0.491835063	0.616613443	0.361124621	0.71136597	0.157648409	0.145676317	0.220987025	0.122042492	0.499519925	0.054549978	0.28629034	0.357722252	0.191614561	0.719117312	0.448342112	0.334256134	0.584019603	0.50395778	0.372911318	0.433294967	0.316419824	0.597695043	0.716920394	0.923180409	0.660821904	0.448048149	0.433969598	0.769746785
CPD04 VP31	-44.33362582	-35.1738	-42.5177	-7.385868918	-9.559	-45.2111	-52.6421	-4.197	-3.18877	-48.48786291	0.653699889	0.762408049	0.666326488	0.845350562	0.631622378	0.821974812	0.680883748	0.170593047	0.04004265	0.312200158	0.275009792	0.12016015	0.779639444	0.313325325	0.803841881	0.519760059	0.379497749	0.470403491	0.122042492	0.416689418	0.577641192	0.430861159	0.158130474	0.280661053	0.920626848	0.248066379	0.334256134	0.877562344	0.590869144	0.369647843	0.982830138	0.772164284	0.415447718	0.599623559	0.50254766	0.212703232	0.773166936	0.461886013	0.655372191
CPD04 VP32	-10.30472417	-26.0443	-55.2944	-1.295851311	-3.25621	-13.3888	-28.7536	-1.38972	-0.557549	-19.52916208	0.635197917	0.390667537	0.666326488	0.645804329	0.531179573	0.307918258	0.768907413	0.265120839	0.148163059	0.024469983	0.46119327	0.051478151	0.616613443	0.068171873	0.306466721	0.157648409	0.663587984	0.540584486	0.109224731	0.038351546	0.477447288	0.430861159	0.933452098	0.442835501	0.806737625	0.248066379	0.002714035	0.511363936	0.861444007	0.440653393	0.273529816	0.772164284	0.833876298	0.996208908	0.50254766	0.259652914	0.683874365	0.433969598	0.434133312
CPD04 VP33	-27.86280841	-31.8902	-33.9896	-11.29354675	-14.2099	-36.7464	-60.0551	-7.5373	-6.78058	-43.9589542	0.456057667	0.403501389	0.981596209	0.805510156	0.677062063	0.364272297	0.901215142	0.698346125	0.275059607	0.382064524	0.543676069	0.371648147	0.396588617	0.620868096	0.731195709	0.624863121	0.638506627	0.518880285	0.504308441	0.212762923	0.029436965	0.142283029	0.401138131	0.680376281	0.690824523	0.922518957	0.279745769	0.375856079	0.618687804	0.235228078	0.025661501	0.634089571	0.181932562	0.540711026	0.78246924	0.626381823	0.322803166	0.346335733	0.526171066
CPD04 VP34	-52.96522893	-43.5024	-51.1114	-31.01463902	-32.9601	-53.2026	-63.7204	-17.0916	-13.9039	-58.34281447	0.276922985	0.066946258	0.908525899	0.870912525	0.557857691	0.607363956	0.924708227	0.352260303	0.74539555	0.45087738	0.548943349	0.309024695	0.48525881	0.199393847	0.693874248	0.003572773	0.162200802	0.720900145	0.921595132	0.140420234	0.688607655	0.970086968	0.503753512	0.534893234	0.62479422	0.015016001	0.419349868	0.795490492	0.915525118	0.931265025	0.110976373	0.085385766	0.973974045	0.679379926	0.684102991	0.539917979	0.545798506	0.218562516	0.409147527
CPD04 VP35	-7.724094448	-6.73254	-11.6377	0	-0.607025	-6.53714	-24.3564	0	0	-16.04024722	0.192028349	0.424858412	0.724991961	0.873536456	0.677062063	0.264566354	0.205316779	0.783657434	0.880833085	0.643316619	0.482364431	0.41674616	0.361792126	0.311548877	0.693874248	0.624863121	0.291479801	0.018244433	0.138293247	0.461039454	0.467222299	0.642283029	0.394257272	0.680376281	0.98130314	0.922518957	0.503425231	0.967452338	0.684908387	0.203978553	0.97546238	0.793448656	0.945718859	0.335987163	0.78246924	0.584161424	0.626381738	0.296064562	0.409147527
CPD04 VP36	0.773270917	2.68459	0	0	0	0	-6.70835	0	0	-2.967539541	0.801347606	0.390667537	0.666326488	0.395804329	0.354651134	0.307918258	0.739152167	0.265120839	0.004295968	0.024469983	0.366939058	0.051478151	0.155092369	0.068171873	0.805293493	0.157648409	0.663587984	0.540584486	0.20156414	0.038351546	0.554549978	0.380516751	0.381384874	0.851303134	0.456642209	0.248066379	0.297855295	0.887859385	0.046133203	0.999324941	0.219675558	0.522164284	0.415447718	0.579030344	0.50254766	0.212703232	0.683874365	0.85957792	0.439970648
CPD04 VP37	-16.00795794	-37.1912	-45.9361	-18.85529399	-24.8307	-15.3057	-15.6727	-14.7578	-6.85111	-15.84032897	0.254282179	0.33432942	0.283198634	0.644366458	0.499725974	0.328632593	0.732365748	0.170392501	0.71480705	0.424469987	0.576272354	0.441639338	0.644989753	0.54809991	0.348103139	0.059441043	0.215654074	0.454417852	0.443756649	0.730505181	0.446139135	0.710401175	0.152736165	0.528937403	0.907458837	0.869351756	0.95777257	0.986065386	0.701149638	0.443383728	0.579748902	0.048824757	0.611351763	0.847816541	0.394757623	0.505698388	0.739597254	0.294324535	0.253976144
CPD04 VP38	2.911578991	-9.49287	-14.4421	0	-0.839159	-3.13922	-17.5204	0	0	-7.304410505	0.635197917	0.403843368	0.897646542	0.984448405	0.960455693	0.557864961	0.95385832	0.265120839	0.880833085	0.99582111	0.333797544	0.051478151	0.833971739	0.068171873	0.306466721	0.188398235	0.663587984	0.720900145	0.20156414	0.038351546	0.554549978	0.380516751	0.357722252	0.191614561	0.806737625	0.248066379	0.43599806	0.289137358	0.00395778	0.372911318	0.273529816	0.793448656	0.415447718	0.579030344	0.102232255	0.259652914	0.448048149	0.596189824	0.769746785
CPD04 VP39	-12.93604395	-28.0064	-35.9337	-2.125344419	-5.98052	-11.7348	-12.5014	-2.26086	-0.831988	-12.71872198	0.318524245	0.188092073	0.177794092	0.79774246	0.669044417	0.607363956	0.947639308	0.990311323	0.320410715	0.389300333	0.242817315	0.33079827	0.947337578	0.97931119	0.359891307	0.531451454	0.818828811	0.720900145	0.070978222	0.416689418	0.294843552	0.909970228	0.345525396	0.674094602	0.539985558	0.103373282	0.404617269	0.40022294	0.84505995	0.447862855	0.146228423	0.181519165	0.786409823	0.803367223	0.102232255	0.315078546	0.151263227	0.684377782	0.769746785
CPD04 VP40	-24.65951726	-37.6248	-59.9387	-6.860609856	-8.87577	-23.5859	-35.1051	-5.07993	-2.71766	-29.88230863	0.849129306	0.403491143	0.666326488	0.870912525	0.710455693	0.607363956	0.905282667	0.860918797	0.419305824	0.153469408	0.273959687	0.908248818	0.620573636	0.363815795	0.306466721	0.654233377	0.296880598	0.950183091	0.20156414	0.870653355	0.559117924	0.849501707	0.352622054	0.460341758	0.98130314	0.483223857	0.503425231	0.89550078	0.60069678	0.281449177	0.481537012	0.668265573	0.763323272	0.343482452	0.611152285	0.366876721	0.464571355	0.582013011	0.409147527
CPD04 VP41	-26.15812215	-21.8132	-26.5642	0	0	-25.6002	-32.7662	0	0	-29.46216107	0.801347606	0.906443267	0.666326488	0.990381201	0.631622378	0.750115801	0.44214049	0.265120839	0.970571735	0.526214561	0.499136927	0.12016015	0.511238455	0.313325325	0.805293493	0.575709576	0.16543298	0.540584486	0.638917637	0.884884701	0.688607655	0.607155467	0.381384874	0.851303134	0.98130314	0.384380554	0.503425231	0.89695264	0.60069678	0.297734018	0.47546238	0.634089571	0.415447718	0.144469694	0.187584947	0.470120217	0.511440837	0.582013011	0.689970648
CPD04 VP42	-7.337825623	-7.48595	-8.91906	0	0	-8.11723	-20.1374	0	0	-13.73761281	0.653699889	0.390667537	0.981596209	0.395804329	0.710455693	0.313147493	0.901215142	0.698346125	0.004295968	0.99582111	0.366939058	0.051478151	0.155092369	0.068171873	0.802180065	0.484892022	0.663587984	0.511907546	0.20156414	0.038351546	0.554549978	0.687143244	0.217662297	0.680376281	0.690824523	0.248066379	0.334256134	0.558933103	0.00395778	0.214903051	0.765973892	0.671274239	0.181932562	0.579030344	0.198498827	0.626381823	0.773166936	0.346335733	0.655372191
CPD04 VP43	-57.43326809	-19.7937	-21.9932	-5.509949017	-7.85926	-62.1899	-78.5861	-2.51251	-1.81653	-68.00968405	0.578525061	0.370864719	0.579884973	0.912218897	0.631622378	0.572304395	0.768907413	0.329360441	0.393648953	0.804788646	0.366939058	0.105554849	0.396588617	0.171375632	0.206451981	0.374486272	0.663587984	0.540584486	0.832849221	0.236280366	0.198634961	0.430861159	0.217662297	0.035583977	0.282273797	0.248066379	0.203635738	0.471947978	0.646832327	0.56314508	0.57034895	0.352596782	0.415447718	0.249757423	0.741047357	0.931622116	0.683874365	0.312192437	0.618923629
CPD04 VP44	-30.90009538	-17.5029	-33.03	-1.714328111	-4.22254	-28.6779	-41.2887	-1.65224	-0.711437	-36.09439769	0.988417929	0.390667537	0.66235174	0.472122874	0.737384638	0.313147493	0.924102561	0.265120839	0.004295968	0.14446092	0.480694935	0.191192604	0.779639444	0.068171873	0.693874248	0.521902037	0.663587984	0.716917089	0.122042492	0.385176147	0.256426077	0.380516751	0.217662297	0.330046966	0.98130314	0.443801672	0.974068905	0.558933103	0.663763142	0.435445814	0.133060252	0.634089571	0.793274271	0.579030344	0.468472619	0.626381823	0.683874365	0.500735865	0.409147527
CPD04 VP45	-17.65383911	-23.8496	-26.8522	-13.48033484	-14.1281	-22.9161	-54.7763	-8.45326	-7.50031	-36.21506956	0.635197917	0.100750512	0.981596209	0.750245293	0.902372925	0.313147493	0.901215142	0.354070511	0.052441235	0.14446092	0.447952154	0.191192604	0.779639444	0.658996637	0.353196241	0.374863121	0.143432381	0.518982491	0.142927246	0.038351546	0.256426077	0.687143244	0.550052933	0.709767621	0.282273797	0.248066379	0.334256134	0.558933103	0.149787325	0.422152649	0.176036447	0.772164284	0.181932562	0.599623559	0.570832882	0.366876721	0.773166936	0.010891901	0.434133312
CPD04 VP46	3.052937567	-9.84723	-11.8572	-3.112020356	-3.6429	-14.378	-33.9261	-2.06668	-1.61724	-15.43658122	0.801347606	0.974221631	0.666326488	0.950581591	0.026860384	0.947922139	0.739152167	0.676267461	0.58514026	0.503554191	0.646979105	0.334269551	0.542486621	0.361124621	0.346585733	0.157648409	0.491999938	0.044183993	0.874674307	0.654456077	0.949024461	0.107109122	0.547699353	0.851303134	0.846760811	0.188876614	0.68158097	0.700892679	0.546133203	0.999324941	0.053921563	0.034483605	0.447076092	0.579030344	0.50254766	0.212703232	0.683874365	0.873280215	0.949645198
CPD04 VP47	-16.12629336	-17.571	-34.2279	-1.467441063	-1.82878	-14.8832	-15.7097	-0.770045	-0.55443	-15.91799668	0.653699889	0.796624685	0.005653068	0.472122874	0.943608937	0.313147493	0.901215142	0.727295703	0.044812578	0.733171033	0.275009792	0.533312643	0.633202505	0.313325325	0.802180065	0.484892022	0.427040942	0.450238536	0.122042492	0.384844334	0.256426077	0.687143244	0.550052933	0.24722348	0.459093808	0.711388217	0.284414875	0.558933103	0.00395778	0.214903051	0.765973892	0.247844423	0.181932562	0.599623559	0.942348541	0.982150327	0.773166936	0.803725094	0.655372191
CPD04 VP48	4.828139246	12.6327	-7.05252	-0.613008703	-1.1706	-9.86653	-28.6366	0	0	-11.90423038	0.801347606	0.470763246	0.66235174	0.79774246	0.631622378	0.307918258	0.768907413	0.265120839	0.419305824	0.024469983	0.242817315	0.051478151	0.779639444	0.068171873	0.805293493	0.157648409	0.663587984	0.720900145	0.20156414	0.038351546	0.506426077	0.44107598	0.381384874	0.851303134	0.282273797	0.248066379	0.080462081	0.558933103	0.546133203	0.214903051	0.481537012	0.772164284	0.415447718	0.579030344	0.50254766	0.212703232	0.773166936	0.85957792	0.439970648
CPD04 VP49	-20.60557217	-13.1514	-17.1594	-7.781130209	-13.6229	-21.1469	-32.2312	-4.32993	-2.5307	-26.41838608	0.301306065	0.452207454	0.889635303	0.769933876	0.781392022	0.551910735	0.51234685	0.521821812	0.841368646	0.804788646	0.274246913	0.493646821	0.702767174	0.658996637	0.274550321	0.004903194	0.748631966	0.7274548	0.73397414	0.640865921	0.212391847	0.909727137	0.026028239	0.442835501	0.806737625	0.140265254	0.24194121	0.471947978	0.389133341	0.277017327	0.36336778	0.849807739	0.322477334	0.445356739	0.672120725	0.274778348	0.333356068	0.218562516	0.928287139
CPD04 VP50	-3.608190433	-28.6594	-55.9079	-1.588518254	-1.85871	-3.37134	-13.1337	-0.98689	-0.680166	-8.370945216	0.359634913	0.390667537	0.666326488	0.880456927	0.531179573	0.359291135	0.44214049	0.983253339	0.942069664	0.101011806	0.46119327	0.12016015	0.616613443	0.361124621	0.71136597	0.340731323	0.280609961	0.989271458	0.714161463	0.40384398	0.029436965	0.430861159	0.933452098	0.442835501	0.806737625	0.07318079	0.503425231	0.841038086	0.922533962	0.999324941	0.273529816	0.204806669	0.598189555	0.996208908	0.508807724	0.953784944	0.440724637	0.754511372	0.673005778
CPD04 VP51	7.040636327	-12.888	-20.788	0	-0.707059	4.48789	-3.73968	0	0	1.650478163	0.614713419	0.312386342	0.969393502	0.658774142	0.631622378	0.307918258	0.689780984	0.265120839	0.004295968	0.685926116	0.289513801	0.051478151	0.620573636	0.068171873	0.187592221	0.157648409	0.663587984	0.138553838	0.401679638	0.419483856	0.554549978	0.28629034	0.217662297	0.851303134	0.988844576	0.248066379	0.491185386	0.887859385	0.149787325	0.312141804	0.116288633	0.772164284	0.577025077	0.079030344	0.50254766	0.29517027	0.867876097	0.433969598	0.439970648
CPD04 VP52	2.857114821	-9.54968	-26.3998	-1.805853249	-3.04997	-2.39073	-13.6758	-1.51892	-0.859045	-5.409342589	0.801347606	0.390667537	0.666326488	0.395804329	0.118155245	0.307918258	0.768907413	0.783657434	0.004295968	0.024469983	0.46119327	0.051478151	0.155092369	0.068171873	0.088893024	0.157648409	0.663587984	0.540584486	0.20156414	0.772723636	0.554549978	0.380516751	0.158294965	0.472252412	0.282273797	0.248066379	0.974068905	0.899797323	0.546133203	0.214903051	0.366288633	0.772164284	0.415447718	0.166985623	0.981883252	0.192926345	0.683874365	0.85957792	0.439970648
CPD04 VP53	1.507731462	-6.74391	-8.57853	-0.915922167	-1.07528	0	-21.4929	-0.641707	-0.524615	-9.992584269	0.653699889	0.390667537	0.972852237	0.082294809	0.960455693	0.331276853	0.740225524	0.593233937	0.916221747	0.685926116	0.480694935	0.491835063	0.616613443	0.361124621	0.71136597	0.157648409	0.145676317	0.220987025	0.122042492	0.499519925	0.554549978	0.28629034	0.357722252	0.191614561	0.719117312	0.448342112	0.334256134	0.584019603	0.50395778	0.372911318	0.433294967	0.316419824	0.597695043	0.716920394	0.923180409	0.660821904	0.448048149	0.433969598	0.769746785
CPD04 VP54	-25.56495852	-20.723	-23.5551	-10.32667207	-15.3054	-22.6024	-27.9574	-7.83213	-5.43768	-26.76117926	0.653699889	0.390667537	0.666326488	0.082294809	0.960455693	0.264566354	0.768907413	0.265120839	0.004295968	0.003177265	0.480694935	0.491835063	0.655095978	0.068171873	0.805293493	0.157648409	0.663587984	0.540584486	0.20156414	0.499519925	0.554549978	0.947205389	0.249957061	0.680376281	0.98130314	0.448342112	0.593139899	0.584019603	0.50395778	0.435445814	0.982830138	0.806470658	0.415447718	0.716920394	0.50254766	0.660821904	0.50612479	0.346335733	0.769746785
CPD04 VP55	-1.331328079	7.18094	2.38614	0	0	-5.17731	-15.5672	0	0	-8.44926404	0.801347606	0.390667537	0.666326488	0.858297392	0.190882667	0.750115801	0.941300531	0.314362331	0.309989784	0.024469983	0.366939058	0.051478151	0.155092369	0.068171873	0.805293493	0.907784126	0.663587984	0.511907546	0.20156414	0.038351546	0.554549978	0.380516751	0.381384874	0.108805484	0.282273797	0.248066379	0.307539316	0.887859385	0.546133203	0.999324941	0.519813869	0.911015135	0.415447718	0.166985623	0.50254766	0.212703232	0.683874365	0.596189824	0.439970648
CPD04 VP56	-11.51906656	16.2121	-10.0546	-0.985917368	-2.37385	-12.0657	-20.6918	-1.00682	0	-16.10543328	0.72272454	0.971258815	0.444542163	0.51643241	0.835159638	0.846152344	0.565460937	0.698789902	0.719405534	0.078559181	0.538926556	0.139459098	0.67159515	0.140885848	0.102915435	0.618574843	0.591769136	0.185054527	0.572912112	0.391654925	0.650747336	0.691193831	0.805047151	0.108735567	0.464070822	0.364498765	0.24285525	0.27164944	0.51613258	0.354249485	0.376326301	0.187896235	0.682245002	0.716853647	0.839705	0.300597145	0.70465629	0.727400281	0.0776924
CPD04 VP57	9.580891505	1.35403	-2.5246	-0.734167	-0.863742	-9.11121	-60.5146	-0.58955	0	-25.46685425	0.264779026	0.813976927	0.66235174	0.988061286	0.422531388	0.943594399	0.157387548	0.546013905	0.006997976	0.14446092	0.137791693	0.058625575	0.36435991	0.061548877	0.693874248	0.589146545	0.195285156	0.716917089	0.914243392	0.256949691	0.049900187	0.314611814	0.158130474	0.895457695	0.599999975	0.559233585	0.131326213	0.751175045	0.978683996	0.507804289	0.649408863	0.018937442	0.099697972	0.491496123	0.956567003	0.274778348	0.36284357	0.803725094	0.613646844
CPD04 VP58	-7.579274769	-18.1072	-24.4026	-6.266632468	-9.4534	-30.4629	-53.4388	-3.724	-1.98914	-30.50903738	0.801347606	0.390667537	0.944783992	0.774309709	0.704824099	0.706734886	0.905282667	0.500898617	0.587060545	0.549696342	0.75067041	0.351934213	0.743471611	0.264058569	0.805293493	0.330030614	0.248716336	0.892676056	0.122042492	0.256542505	0.217222299	0.609707193	0.449802202	0.492895815	0.730541562	0.248066379	0.297855295	0.562783293	0.830906274	0.440653393	0.669674322	0.949360103	0.913691935	0.9759513	0.338252428	0.982150327	0.683874365	0.301186799	0.499716325
CPD04 VP59	-11.01115121	-71.5876	-77.0357	-0.856081775	-1.83447	-16.3575	-32.0797	-0.756249	0	-21.54542561	0.635197917	0.906443267	0.66235174	0.984448405	0.631622378	0.307918258	0.901215142	0.265120839	0.004295968	0.024469983	0.499136927	0.051478151	0.764688031	0.061548877	0.693874248	0.48521199	0.584765608	0.518880285	0.738799483	0.038351546	0.217222299	0.960487798	0.550052933	0.442835501	0.955026897	0.448342112	0.598974532	0.435794303	0.861444007	0.440653393	0.982830138	0.443925907	0.017499525	0.579030344	0.50254766	0.626381823	0.683874365	0.85957792	0.655372191
CPD04 VP60	-0.521002065	-16.6396	-22.807	-1.641602141	-2.45561	-23.5002	-42.8371	-1.09099	-0.741242	-21.67905103	0.801347606	0.179231476	0.666326488	0.645804329	0.631622378	0.810590442	0.905282667	0.265120839	0.608142339	0.024469983	0.46119327	0.33079827	0.616613443	0.068171873	0.805293493	0.12767413	0.66764115	0.347852508	0.20156414	0.351237722	0.554549978	0.430861159	0.217662297	0.851303134	0.282273797	0.248066379	0.337508011	0.760498639	0.419187866	0.999324941	0.834030955	0.772164284	0.415447718	0.364521278	0.50254766	0.649761061	0.546627195	0.433969598	0.439970648
CPD04 VP61	-7.983898827	-21.3359	-31.018	-3.962421134	-6.59492	-7.88432	-11.4908	-3.09408	-1.01255	-9.737349413	0.123932278	0.393883427	0.666326488	0.859845708	0.329409691	0.869408492	0.971782796	0.265120839	0.942069664	0.312200158	0.609258541	0.368497704	0.616613443	0.361124621	0.71136597	0.157648409	0.145676317	0.989271458	0.714161463	0.40384398	0.029436965	0.547530209	0.357722252	0.51721107	0.93355039	0.443801672	0.334256134	0.783293999	0.922533962	0.714903051	0.292743766	0.091109421	0.980868994	0.482352765	0.091829629	0.212703232	0.117634404	0.754511372	0.769746785
CPD04 VP62	-20.738179	-25.4699	-34.5949	-1.414677189	-4.07749	-15.0606	-25.2787	-1.46286	-0.598279	-23.0084395	0.456057667	0.403501389	0.66235174	0.805510156	0.677062063	0.364272297	0.924102561	0.698346125	0.275059607	0.382064524	0.543676069	0.371648147	0.396588617	0.061548877	0.731195709	0.624863121	0.638506627	0.518880285	0.504308441	0.461039454	0.726968463	0.142283029	0.401138131	0.680376281	0.920626848	0.922518957	0.279745769	0.435794303	0.618687804	0.435445814	0.990067948	0.634089571	0.598189555	0.716920394	0.78246924	0.626381823	0.38763783	0.500735865	0.229288583
CPD04 VP63	-20.95701912	-17.6116	-21.6756	-1.662476445	-3.02975	-19.7094	-29.1663	-1.08407	-0.600134	-25.06165956	0.154752349	0.968924996	0.666326488	0.769933876	0.960455693	0.307918258	0.768907413	0.265120839	0.004295968	0.312200158	0.366939058	0.449172018	0.779639444	0.313325325	0.805293493	0.157648409	0.663587984	0.540584486	0.20156414	0.693491866	0.554549978	0.713102266	0.050052933	0.851303134	0.420626848	0.248066379	0.279745769	0.513236415	0.978683996	0.238400661	0.765973892	0.849807739	0.598189555	0.445356739	0.50254766	0.626381823	0.72284652	0.85957792	0.655372191
CPD04 VP64	-19.35161665	-11.2633	-16.236	-1.126484385	-1.78664	-28.8661	-49.5578	-0.864718	-0.560691	-34.45470833	0.769061587	0.390667537	0.970372902	0.395804329	0.631622378	0.333032554	0.768907413	0.265120839	0.320410715	0.024469983	0.620111409	0.105554849	0.155092369	0.068171873	0.555293493	0.78584953	0.735154526	0.540584486	0.142927246	0.200086879	0.554549978	0.380516751	0.217662297	0.601303134	0.282273797	0.248066379	0.974068905	0.887859385	0.978683996	0.05155065	0.053921563	0.522164284	0.813631191	0.579030344	0.50254766	0.212703232	0.683874365	0.500508952	0.645874308
CPD04 VP65	-15.24061058	-44.1957	-58.7154	-2.559783265	-4.88986	-10.4298	-19.8361	-2.37555	-1.15731	-17.53835529	0.801347606	0.390667537	0.666326488	0.635186379	0.704824099	0.307918258	0.522772766	0.265120839	0.004295968	0.024469983	0.75067041	0.051478151	0.155092369	0.068171873	0.088050127	0.157648409	0.663587984	0.716917089	0.122042492	0.038351546	0.554549978	0.609707193	0.562370184	0.868488311	0.806737625	0.483223857	0.297855295	0.717995193	0.546133203	0.321164202	0.765973892	0.949360103	0.43946344	0.066854853	0.844331318	0.294104332	0.56765601	0.294324535	0.844262673
CPD04 VP66	0.865422449	-15.582	-20.4979	-0.633205629	-0.745576	0.709992	-0.863	0	0	0.001211224	0.801347606	0.552732133	0.666326488	0.179209501	0.710455693	0.729240307	0.768907413	0.727295703	0.044812578	0.685926116	0.589606438	0.051478151	0.155092369	0.061548877	0.555293493	0.78584953	0.638506627	0.950183091	0.122042492	0.038351546	0.554549978	0.546389396	0.550052933	0.472252412	0.690824523	0.082082801	0.279745769	0.560499361	0.546133203	0.999324941	0.765973892	0.772164284	0.48014076	0.599623559	0.198498827	0.933528418	0.605842946	0.500508952	0.409147527
CPD05 VP1	-7.992509153	-42.6633	-46.4576	-33.22483579	-40.6656	-7.9746	-7.49528	-21.0948	-9.06567	-7.743894577	0.014283788	0.233729967	0.116349538	0.517597019	0.584450201	0.379073611	0.607668909	0.753360152	0.05068108	0.836743411	0.399041374	0.537300556	0.168887382	0.303971473	0.337965053	0.005021478	0.325541973	0.725527387	0.433064807	0.410936432	0.23478064	0.42169147	0.026019908	0.625872751	0.727717013	0.520885562	0.518159739	0.157997303	0.064981403	0.183441959	0.27632886	0.43220284	0.942038295	0.354664426	0.939655613	0.880618905	0.974748248	0.28356588	0.997089325
CPD05 VP2	-1.140170682	-42.0361	-60.8852	-20.5943111	-25.5371	-1.29975	-1.01114	-17.22	-8.356	-1.075655341	0.721441996	0.086503832	0.124079907	0.576707	0.932145012	0.474562865	0.709927304	0.780567695	0.104307354	0.753043931	0.844859594	0.770663684	0.772721385	0.195635065	0.162754006	0.093456489	0.202913527	0.150576021	0.041346024	0.128513082	0.532125078	0.537488676	0.501219111	0.195265767	0.992634886	0.062028528	0.309499691	0.497841692	0.403628836	0.476038504	0.830577046	0.076015347	0.57976709	0.364258922	0.641002302	0.48747576	0.430529973	0.596099777	0.79550382
CPD05 VP3	0.703467397	-17.8808	-12.6372	-22.38483823	-21.1331	-14.7058	-60.3914	-18.8735	-21.319	-29.8439663	0.038493556	0.082243652	0.869572939	0.271913117	0.132063942	0.313282652	0.519169695	0.337995644	0.333486385	0.635902477	0.407110089	0.828287615	0.849363005	0.111418151	0.007348189	0.88102499	0.249921002	0.475177071	0.898744436	0.434944091	0.861213743	0.438397745	0.497393923	0.08701173	0.816057324	0.458110681	0.284419352	0.297298954	0.909774715	0.359322579	0.598901248	0.465781324	0.172450622	0.909900238	0.575414688	0.751329112	0.947868272	0.039617662	0.065978324
CPD05 VP4	-11.95545917	-48.213	-52.525	-21.94565064	-33.3689	-11.8399	-11.5038	-20.138	-14.2476	-11.72962958	0.06772385	0.155197691	0.228591967	0.631521685	0.333368654	0.670463887	0.671230113	0.368636485	0.489725411	0.611104661	0.304823272	0.085001805	0.786599297	0.389413174	0.098656946	0.25880249	0.643143022	0.151166522	0.155604222	0.068835864	0.290052378	0.310956583	0.361433808	0.231637967	0.545047819	0.335704156	0.514513182	0.501651589	0.389396217	0.375283286	0.464276637	0.043523132	0.572748205	0.253360734	0.818308307	0.580370697	0.088123787	0.403017169	0.482730535
CPD05 VP5	-2.011400738	-24.2794	-34.0164	-26.37798978	-27.9264	-25.3475	-43.1204	-20.7693	-18.9374	-22.56590037	0.42525932	0.244165287	0.860098877	0.70057951	0.101129319	0.829109418	0.444565844	0.592906937	0.80638662	0.491203689	0.696449233	0.657190066	0.666484507	0.489634391	0.30769053	0.0247969	0.042374327	0.680806715	0.502441871	0.080982163	0.271813177	0.995027995	0.231350805	0.770043193	0.417497712	0.219292788	0.503250425	0.734813574	0.971225089	0.213747694	0.79268882	0.700758236	0.792388073	0.119877695	0.713838511	0.609413956	0.847337844	0.365866685	0.29978603
CPD05 VP6	0.703467397	-17.8808	-12.6372	-22.38483823	-21.1331	-14.7058	-60.3914	-18.8735	-21.319	-29.8439663	0.038493556	0.082243652	0.869572939	0.271913117	0.132063942	0.313282652	0.519169695	0.337995644	0.333486385	0.635902477	0.407110089	0.828287615	0.849363005	0.111418151	0.007348189	0.88102499	0.249921002	0.475177071	0.898744436	0.434944091	0.861213743	0.438397745	0.497393923	0.08701173	0.816057324	0.458110681	0.284419352	0.297298954	0.909774715	0.359322579	0.598901248	0.465781324	0.172450622	0.909900238	0.575414688	0.751329112	0.947868272	0.039617662	0.065978324
CPD05 VP7	-12.49641095	-64.9347	-71.1538	-29.86005044	-31.7051	-11.8159	-12.425	-21.7747	-18.7577	-12.46070547	0.867071947	0.374179331	0.13713385	0.290323555	0.655829894	0.965818359	0.619867256	0.937941089	0.544487165	0.839649636	0.65304784	0.242416655	0.348565775	0.109977276	0.354864372	0.787347351	0.004366112	0.787251963	0.22679627	0.758030194	0.10353921	0.260633305	0.225414129	0.774746418	0.727201165	0.246845404	0.373132449	0.35139826	0.889832711	0.805621174	0.651790513	0.963759869	0.342270187	0.043821626	0.804695815	0.096558574	0.248737969	0.116177601	0.577317576
CPD05 VP8	-23.88891689	-69.2672	-73.5297	-27.48532367	-33.8214	-21.8263	-24.231	-21.3438	-12.2572	-24.05995845	0.478179287	0.197084446	0.213246283	0.288467051	0.034896006	0.608565493	0.565270369	0.159778379	0.065653298	0.559987828	0.611617875	0.292750452	0.235434682	0.629533945	0.108678256	0.190162663	0.329401778	0.511253698	0.843285218	0.62340148	0.694307064	0.5434832	0.261961698	0.478578886	0.933213641	0.596946604	0.263441685	0.386471732	0.943646885	0.339261281	0.857932878	0.768988633	0.226168503	0.058531166	0.633782918	0.079370096	0.989028087	0.848531831	0.913763652
CPD05 VP9	-21.93645965	-22.961	-27.2557	-32.24886315	-35.9777	-18.7165	-22.6476	-25.9051	-21.8601	-22.29202983	0.001817342	0.567140087	0.625842915	0.590406623	0.30566812	0.791212373	0.50737732	0.324193595	0.59980827	0.731934156	0.905870956	0.176883859	0.02365731	0.252093852	0.421637344	0.736845883	0.03795599	0.855040117	0.042839981	0.739999129	0.684234681	0.811154733	0.056164567	0.480856772	0.848117604	0.459755823	0.605591272	0.610145984	0.413233905	0.709882096	0.504637853	0.428566745	0.948071721	0.619995696	0.703119082	0.387266654	0.060323438	0.675301107	0.509913513
CPD05 VP10	-26.27298739	-59.7339	-66.7129	-35.68976727	-36.9264	-25.3054	-27.3476	-27.6199	-24.2087	-26.81029369	0.874879125	0.378695402	0.250396421	0.315327248	0.990263576	0.68615555	0.355244093	0.792792941	0.680756098	0.433832878	0.715106587	0.3493165	0.303772445	0.240875368	0.10666442	0.976635441	0.217790889	0.008711635	0.66423402	0.695840556	0.723177007	0.8532926	0.264043401	0.193367427	0.566480713	0.355758011	0.307395564	0.509363719	0.976516928	0.156914081	0.374205018	0.444316989	0.836607984	0.639320487	0.824499175	0.205689572	0.351652155	0.088261286	0.888213416
CPD05 VP11	-14.00205494	-26.739	-32.5106	-33.46299714	-34.7483	-24.6472	-42.2897	-23.1417	-20.6127	-28.14587747	0.638829184	0.387255061	0.85062977	0.898126212	0.739243344	0.522886763	0.004931745	0.76743897	0.144300638	0.654251509	0.935007648	0.76542396	0.372721154	0.430262797	0.015590677	0.483281239	0.15288795	0.616956948	0.330706064	0.819361959	0.625998685	0.976840741	0.242496773	0.318326367	0.253841795	0.325919988	0.394781351	0.429401017	0.074700501	0.071214361	0.35717911	0.226872274	0.696444558	0.273041764	0.750301909	0.308255026	0.715364509	0.983768124	0.683671345
CPD05 VP12	1.070607232	-65.8793	-73.2741	-28.67111534	-29.5746	0.823844	1.51641	-22.5955	-21.4146	1.293508616	0.549081522	0.488601261	0.187880564	0.819698544	0.421353045	0.302151852	0.0504894	0.973030127	0.233302244	0.396640524	0.859447994	0.183630265	0.525472901	0.551201908	0.657733045	0.100244462	0.011629756	0.026420112	0.627710387	0.905721822	0.457169742	0.754199635	0.304707086	0.548753292	0.899907943	0.314700841	0.29576815	0.078227916	0.998639286	0.091377127	0.674534152	0.034261366	0.956263585	0.261772771	0.889401891	0.74572821	0.154000184	0.557830122	0.837257575
CPD05 VP13	-11.95545917	-48.213	-52.525	-21.94565064	-33.3689	-11.8399	-11.5038	-20.138	-14.2476	-11.72962958	0.06772385	0.155197691	0.228591967	0.631521685	0.333368654	0.670463887	0.671230113	0.368636485	0.489725411	0.611104661	0.304823272	0.085001805	0.786599297	0.389413174	0.098656946	0.25880249	0.643143022	0.151166522	0.155604222	0.068835864	0.290052378	0.310956583	0.361433808	0.231637967	0.545047819	0.335704156	0.514513182	0.501651589	0.389396217	0.375283286	0.464276637	0.043523132	0.572748205	0.253360734	0.818308307	0.580370697	0.088123787	0.403017169	0.482730535
CPD05 VP14	-2.011400738	-24.2794	-34.0164	-26.37799229	-27.9264	-25.3475	-43.1204	-20.7693	-18.9374	-22.56590037	0.42525932	0.244165287	0.860098877	0.70057951	0.101129319	0.829109418	0.444565844	0.592906937	0.80638662	0.491203689	0.696449233	0.657190066	0.666484507	0.489634391	0.30769053	0.0247969	0.042374327	0.680806715	0.502441871	0.080982163	0.271813177	0.995027995	0.231350805	0.770043193	0.417497712	0.219292788	0.503250425	0.734813574	0.971225089	0.213747694	0.79268882	0.700758236	0.792388073	0.119877695	0.713838511	0.609413956	0.847337844	0.365866685	0.29978603
CPD05 VP15	-4.935486003	-36.3218	-46.369	-20.30506333	-33.3087	-4.85533	-4.95569	-19.4061	-10.5963	-4.945588002	0.86196505	0.484458301	0.03699684	0.477684914	0.944281003	0.889034458	0.593606463	0.822393632	0.957636758	0.965807526	0.586075626	0.384348732	0.276250629	0.410852692	0.353680822	0.314186337	0.400537704	0.089674936	0.556813141	0.745824929	0.364642989	0.694527309	0.671969113	0.580920958	0.685541155	0.490731465	0.44546876	0.16682955	0.014545229	0.1088994	0.4330296	0.328501255	0.489101716	0.200795083	0.796589283	0.313622904	0.370971035	0.099439939	0.672257362
CPD06 VP1	-27.00011998	-33.9435	-37.0494	-19.45536409	-26.8913	-26.6299	-26.4201	-7.27635	-5.5403	-26.71010999	0.119966005	0.406726915	0.429037668	0.072830805	0.652459724	0.658453456	0.755119085	0.594213033	0.350682942	0.890269413	0.681109422	0.348105242	0.398589403	0.048491632	0.831623507	0.293511844	0.41602099	0.00650199	0.792568586	0.544665809	0.587867643	0.44772277	0.30639687	0.188276858	0.793542843	0.295399988	0.490128095	0.021631652	0.073850888	0.292225178	0.669319467	0.654675701	0.313136527	0.473313885	0.754592072	0.901613213	0.312514714	0.451165887	0.778991004
CPD06 VP2	-24.22360339	-61.8167	-72.2655	-12.07439001	-14.0461	-22.7342	-30.2102	-6.24706	-4.21046	-27.2169017	0.314732763	0.158356394	0.430619667	0.555508132	0.26971967	0.626636626	0.025218732	0.895396553	0.507941425	0.421498518	0.496865978	0.545693184	0.361150867	0.62215941	0.649011492	0.910495819	0.150820345	0.803412548	0.625728199	0.206673517	0.238837343	0.581746369	0.449850465	0.59657776	0.668049613	0.200063826	0.427994102	0.196271928	0.368477725	0.145633093	0.938738433	0.962145784	0.78988169	0.400375852	0.769079063	0.071498809	0.421073695	0.570075373	0.542230404
CPD06 VP3	-32.5740442	-47.5736	-53.4532	-9.582755282	-16.4149	-29.7651	-31.883	-8.08191	-4.82203	-32.2285221	0.271515745	0.378587168	0.478070667	0.421555587	0.091053315	0.785727402	0.602775088	0.728231918	0.92625336	0.296021317	0.707640628	0.296687923	0.682001067	0.61729175	0.502914228	0.183260831	0.774881755	0.993778448	0.59620249	0.308006799	0.479580527	0.506193416	0.362546803	0.245339077	0.602205322	0.423555879	0.291502899	0.160841131	0.052264397	0.636302323	0.50090857	0.858593275	0.043653933	0.017919201	0.556349809	0.346721073	0.389957047	0.623640166	0.501134442
CPD06 VP4	-91.22462681	-91.6008	-74.0252	-45.43279579	-33.8348	-90.9698	-92.0792	-11.5921	-10.6211	-91.6519134	0.48094904	0.628923939	0.752237434	0.027750088	0.019875423	0.953910377	0.53836985	0.428640137	0.024681402	0.575589285	0.838303406	0.622830854	0.429856214	0.670683297	0.614735381	0.12022385	0.269298511	0.996347414	0.465914646	0.664788708	0.467683481	0.58424867	0.193539415	0.172862551	0.634852917	0.175500767	0.210590831	0.707277336	0.420041557	0.483588045	0.768099413	0.771409882	0.47387494	0.469090891	0.798363521	0.995499964	0.971686901	0.509299615	0.544189482
CPD06 VP5	-46.51960844	-70.4251	-76.8733	-4.719507218	-11.1236	-42.6572	-50.6198	-3.4735	-1.34759	-48.56970422	0.094479252	0.444342654	0.745790114	0.169503004	0.758830537	0.679792386	0.646501391	0.216286337	0.142024807	0.893423402	0.736402093	0.719215337	0.315637311	0.112491464	0.018361469	0.743660143	0.551610464	0.222547524	0.312067129	0.370949147	0.603177536	0.9972598	0.292120513	0.001934238	0.959395388	0.051781807	0.238611631	0.083502375	0.439383797	0.561563973	0.501605981	0.471504499	0.866640032	0.191579516	0.722621711	0.294447405	0.618286064	0.935423093	0.976301356
CPD06 VP6	-72.50410975	-39.2747	-46.1399	-31.45099708	-30.7146	-72.8236	-78.0687	-23.4161	-22.7275	-75.28640487	0.087504869	0.234782641	0.963825993	0.067947302	0.585099389	0.246642124	0.188604066	0.540571545	0.367297038	0.238306088	0.612243887	0.401340143	0.310316663	0.255788549	0.081003225	0.383545632	0.119566088	0.591812007	0.639509461	0.456611556	0.547976797	0.637665399	0.159974427	0.339118004	0.577496471	0.147602812	0.264534268	0.304481002	0.216255459	0.044069354	0.496626175	0.464750427	0.983820321	0.578890414	0.682886502	0.376288211	0.909387853	0.642639943	0.508672283
CPD06 VP7	-22.55425917	-54.5101	-70.5472	-5.105020403	-8.09182	-21.8891	-29.5402	-4.3353	-2.4244	-26.04722959	0.35487039	0.080070661	0.613267077	0.963861959	0.454701229	0.783449495	0.523815145	0.634581682	0.445964106	0.078761961	0.569490246	0.080020726	0.287972843	0.149315677	0.092723589	0.397152497	0.524763554	0.990143576	0.331196103	0.614951733	0.240002758	0.819738164	0.395258552	0.037602371	0.36277798	0.247650792	0.476647662	0.392450396	0.715100026	0.883841001	0.866418544	0.643953646	0.682025635	0.299277872	0.704254839	0.563013423	0.101128427	0.860238232	0.793509939
CPD06 VP8	-27.07847749	-55.8279	-64.6984	-8.83224703	-12.0996	-25.0625	-30.1444	-5.73757	-3.57812	-28.61143874	0.437598429	0.862396529	0.524726825	0.250412371	0.081918715	0.678434648	0.574927446	0.80140526	0.628267315	0.468249343	0.77155535	0.229723426	0.266069739	0.398434064	0.634492634	0.433561112	0.392879445	0.27806812	0.177149975	0.661302122	0.745525458	0.697965062	0.133316923	0.958107463	0.56244677	0.19232789	0.346584377	0.503063165	0.74692619	0.194535103	0.625424565	0.523026243	0.568672607	0.452289974	0.864392542	0.231125204	0.918316499	0.848300853	0.558970749
CPD06 VP9	-95.47274332	-95.3699	-85.3134	-16.78111244	-15.2015	-95.741	-96.4824	-4.23432	-3.07647	-95.97757166	0.337122644	0.646809666	0.856251116	0.33195802	0.005028883	0.829109418	0.444565844	0.225661691	0.928529407	0.192291562	0.049358696	0.657190066	0.248355248	0.080891006	0.859359462	0.409499775	0.11495803	0.892676056	0.957446762	0.596543332	0.733927379	0.606922551	0.040755893	0.269674761	0.526210728	0.037761428	0.503250425	0.635417598	0.604476224	0.213747694	0.926660254	0.477282358	0.803489522	0.559154099	0.834239473	0.970152833	0.477689147	0.362296953	0.86661839
CPD06 VP10	-78.91877551	-81.5832	-84.4401	-82.17564366	-78.8086	-78.1721	-80.7685	-35.6344	-49.7163	-79.84363775	0.145220332	0.190784648	0.903082404	0.454424561	0.078739483	0.801110099	0.267443111	0.010333602	0.310600565	0.49136493	0.931228724	0.034558121	0.46674003	0.30947044	0.063296603	0.993604469	0.195285156	0.805097062	0.848090701	0.622971126	0.473311995	0.526370707	0.013130777	0.815012627	0.767675813	0.297914734	0.41313128	0.811583427	0.172387828	0.827694635	0.96318185	0.973275029	0.588624869	0.503536355	0.732545786	0.940019822	0.236446041	0.364282141	0.572424337
CPD06 VP11	-54.49686223	-48.775	-54.0183	-28.03311583	-33.6728	-54.347	-64.2481	-13.9404	-9.63741	-59.37248112	0.200451638	0.258566192	0.74186483	0.296263184	0.237309618	0.411830026	0.776305207	0.431487122	0.234398288	0.431885395	0.554385688	0.429861176	0.473490943	0.264098243	0.676304123	0.144560298	0.424506878	0.704949394	0.616645572	0.311492813	0.450934125	0.610658505	0.438453798	0.449321987	0.621983889	0.131467524	0.50270936	0.446939641	0.385056341	0.585593021	0.646614386	0.7640287	0.125850248	0.152675688	0.895101344	0.542821131	0.127942483	0.23451414	0.662006656
CPD06 VP12	-12.27017716	-65.905	-72.2794	-24.41638841	-24.9071	-9.63957	-13.1905	-18.782	-16.7599	-12.73033858	0.481650636	0.622041884	0.522479323	0.874688183	0.743626795	0.523158046	0.626036884	0.090103619	0.717559726	0.191552023	0.677263638	0.061168345	0.281125309	0.187401629	0.089824863	0.11046008	0.130480335	0.066892016	0.718734269	0.278944597	0.725185734	0.575318731	0.493525572	0.091010264	0.707957797	0.190390969	0.304355222	0.080626634	0.458615891	0.684792952	0.480088441	0.772380315	0.355751344	0.196975249	0.562216898	0.622541035	0.155308312	0.661082177	0.463154685
CPD06 VP13	-33.42789913	-54.0428	-60.1192	-9.030646474	-7.56701	-32.4266	-36.5324	-5.1805	-6.94178	-34.98014957	0.292633875	0.354455731	0.922540589	0.93668361	0.535205898	0.029087552	0.090216133	0.433492303	0.807811208	0.220165224	0.74435218	0.094623725	0.45904392	0.328475652	0.956810368	0.533254182	0.744617713	0.102971862	0.100480243	0.757981714	0.235312335	0.904209047	0.466883239	0.344752347	0.665766219	0.171164738	0.556739494	0.296979336	0.130653127	0.296844748	0.868308974	0.531133532	0.843447666	0.504144981	0.780130146	0.649827342	0.508323591	0.811485935	0.758098897
CPD06 VP14	-28.24535722	-45.9406	-53.5963	-1.303981118	-1.68273	-25.055	-29.3988	-0.630407	0	-28.82207861	0.096532398	0.071792584	0.487800008	0.872517608	0.988853574	0.028663153	0.74173556	0.741503102	0.26078228	0.978819698	0.533416401	0.393772514	0.317165228	0.001488105	0.745779959	0.018456973	0.434940672	0.53452498	0.754877005	0.384756066	0.488204513	0.829997693	0.20037503	0.195060959	0.805366112	0.437981497	0.420319388	0.408889645	0.0364111	0.185611025	0.727226264	0.798048159	0.780570139	0.264246471	0.553589016	0.11850029	0.621494866	0.639642608	0.815850908
CPD06 VP15	-38.83451548	-72.901	-76.7592	-2.791371314	-2.96292	-34.4861	-38.845	-1.40046	-1.16571	-38.83975774	0.190672602	0.407730811	0.386948033	0.925736181	0.816695273	0.428449936	0.685798404	0.507254571	0.950716699	0.019332597	0.342342909	0.124893522	0.346480628	0.745104265	0.622774097	0.732843238	0.806840617	0.47038839	0.271663512	0.518168648	0.357830276	0.728220663	0.332196005	0.890745957	0.425400584	0.225957638	0.318791735	0.7292437	0.668203249	0.994179456	0.451530972	0.658548135	0.762454598	0.573179561	0.729111076	0.17015336	0.067375767	0.437611947	0.682350726
CPD06 VP16	-26.60763607	-32.1373	-39.0801	-21.77016957	-23.3575	-24.2446	-28.8336	-13.2916	-9.91423	-27.72061803	0.223990335	0.354455731	0.709310367	0.93668361	0.535205898	0.029087552	0.090216133	0.078141634	0.358046502	0.220165224	0.74435218	0.094623725	0.342571522	0.328475652	0.462539575	0.091647513	0.246371763	0.102971862	0.100480243	0.316607667	0.235312335	0.904209047	0.466883239	0.95402537	0.705209359	0.171164738	0.474154258	0.874108816	0.130653127	0.296844748	0.868308974	0.941499952	0.843447666	0.504144981	0.478847462	0.807891111	0.714010377	0.549558792	0.758098897
CPD06 VP17	-19.48937431	-50.1396	-56.2173	-32.01504621	-40.7326	-19.475	-18.9865	-24.9628	-23.1532	-19.23793716	0.145032983	0.848584034	0.386258199	0.779525486	0.94952012	0.704075602	0.266079421	0.242407654	0.558772152	0.452424161	0.415545863	0.543177404	0.390839789	0.679543856	0.517248281	0.523201822	0.628497471	0.440697065	0.474948569	0.798692416	0.398847151	0.762337265	0.422960109	0.712422951	0.821162581	0.284287433	0.236712657	0.1333571	0.134664032	0.186767956	0.785642328	0.608737549	0.420236035	0.692600679	0.823266113	0.865814386	0.282168845	0.576496842	0.405089799
CPD06 VP18	-36.8970611	-45.458	-49.4362	-41.35456807	-44.5045	-36.3798	-36.5187	-14.4908	-11.3571	-36.70788055	0.378600115	0.693787615	0.354196401	0.867726789	0.756669788	0.328632593	0.38371518	0.171796261	0.227411241	0.977198261	0.520386194	0.493383122	0.454066004	0.315020436	0.099259128	0.879054664	0.325195363	0.260603012	0.005824143	0.642729699	0.453028983	0.752641754	0.235414108	0.581147887	0.642258589	0.256712206	0.287649732	0.063047973	0.00300709	0.309617881	0.848888026	0.437818139	0.518110212	0.308914489	0.731572071	0.775218986	0.531881689	0.297223209	0.884720012
CPD06 VP19	-23.89119255	-56.269	-62.1635	-61.29604467	-59.7293	-23.7317	-22.688	-51.1735	-52.8368	-23.28959627	0.168683487	0.792345612	0.405762148	0.847966802	0.203165605	0.576953748	0.09181366	0.063703614	0.64334959	0.310741998	0.378785075	0.072388594	0.681298475	0.128134888	0.171935321	0.663546261	0.045771975	0.275872505	0.628751108	0.546695004	0.240542613	0.678022426	0.329601111	0.966325825	0.613987783	0.115234685	0.252113719	0.180366393	0.704011414	0.37158543	0.781319315	0.993725209	0.170723404	0.290143826	0.840309452	0.931216189	0.827085183	0.75309673	0.281620637
CPD06 VP20	-32.4020344	-38.7153	-45.4431	-21.46267213	-22.9825	-31.2148	-32.657	-14.2654	-9.83156	-32.5295172	0.267697363	0.062128759	0.496100207	0.011611877	0.226819764	0.752140172	0.182379176	0.035965809	0.657796005	0.203603511	0.888342598	0.199221191	0.600823814	0.713625242	0.266932974	0.295130881	0.322801033	0.987794554	0.043312756	0.20151564	0.710105387	0.777981947	0.448802105	0.091057433	0.765068302	0.653358769	0.334999375	0.093003471	0.580665183	0.376726386	0.597469	0.980495447	0.51267556	0.636055634	0.804090078	0.053056354	0.316122963	0.420145577	0.312681844
CPD06 VP21	-59.67663951	-69.6852	-71.2599	-85.08062058	-85.2957	-58.8858	-58.7293	-81.4289	-80.7761	-59.20296976	0.480309952	0.746143787	0.619955178	0.240262631	0.090702504	0.834622108	0.968763104	0.685310549	0.197319251	0.655119817	0.611515512	0.518559395	0.626513943	0.612414261	0.506955353	0.685024258	0.06708489	0.357623208	0.148463605	0.78334475	0.698147553	0.533585586	0.126480896	0.755077755	0.795067918	0.426846489	0.599719068	0.011176023	0.161025333	0.060136148	0.858837362	0.697334832	0.091090744	0.324065965	0.868766715	0.854269595	0.086170901	0.487179592	0.899641809
CPD06 VP22	-73.82703639	-67.0401	-63.7431	0	-0.650336	-73.5052	-73.712	0	0	-73.7695182	0.278743356	0.441689075	0.354271559	0.543285056	0.008280622	0.973798651	0.588072752	0.578004645	0.66878538	0.739094411	0.111743452	0.350888554	0.519144243	0.234559985	0.690749871	0.89727652	0.464678882	0.726233482	0.467114561	0.56150815	0.538508521	0.530110657	0.396978566	0.362523646	0.664538885	0.259903887	0.257871753	0.590835241	0.610340638	0.297787354	0.511506354	0.821860624	0.495685621	0.749287087	0.723921112	0.511216787	0.780845014	0.425558086	0.764431079
CPD06 VP23	1.355007309	-78.6992	-82.6384	-34.28931231	-34.6219	0	0.878697	-29.1517	-28.0554	1.116852154	0.451392119	0.831379625	0.332242642	0.404778549	0.92383201	0.567177279	0.378922775	0.877112517	0.686470815	0.210192022	0.783859777	0.667114575	0.545693176	0.275891341	0.33838126	0.207787319	0.039120096	0.840800558	0.503643791	0.257548131	0.594585837	0.768884221	0.477152782	0.955573743	0.895039592	0.297165522	0.341258797	0.551265493	0.545565674	0.603810428	0.774697657	0.697528056	0.612443856	0.221366935	0.698306111	0.745641715	0.497968678	0.431808498	0.586690546
CPD06 VP24	-2.603981858	-44.4745	-54.9992	0	-0.900573	-5.07459	-11.406	0	0	-7.004990929	0.211322827	0.324154205	0.947979861	0.922563045	0.040491616	0.079302245	0.144134245	0.456032436	0.336071153	0.126576314	0.481757452	0.176113686	0.687404835	0.317444154	0.939673106	0.607393801	0.675635258	0.705798063	0.687510488	0.460773154	0.480507472	0.663096156	0.333047087	0.882895685	0.747868708	0.263203544	0.529194698	0.707575397	0.424769088	0.471443461	0.949550262	0.847350071	0.621151301	0.228647375	0.540371566	0.079201092	0.457471986	0.675767195	0.462854074
CPD06 VP25	-16.5026673	-50.5556	-55.6581	-3.620082038	-4.59154	-14.6115	-15.908	-1.92674	-1.49965	-16.20533365	0.033854219	0.440094337	0.356358585	0.923899646	0.838417736	0.801580541	0.767200527	0.673804811	0.039286394	0.916220208	0.586570922	0.534556108	0.293563423	0.402621126	0.591130211	0.173034722	0.671796131	0.760753782	0.304110693	0.483529811	0.582096954	0.995595287	0.457805122	0.791063897	0.786885118	0.378384684	0.469462908	0.038889821	0.099844138	0.040101346	0.743472431	0.627578257	0.450858773	0.739291095	0.448699492	0.78078632	0.387454396	0.889433861	0.933262942
CPD06 VP26	-51.78089348	-62.1477	-67.8743	-64.42907301	-66.7555	-50.0036	-51.9562	-54.7371	-49.2517	-51.86854674	0.118105114	0.815652678	0.575373013	0.966268886	0.473469778	0.377110857	0.842978465	0.722218423	0.114810164	0.649469491	0.624741857	0.110574121	0.481469763	0.819045999	0.181254254	0.56387979	0.23878121	0.999540108	0.165712077	0.79489743	0.707474391	0.731702342	0.327131654	0.065376658	0.856324399	0.142697987	0.302186793	0.060202231	0.092472227	0.90541022	0.402586374	0.392475422	0.218968663	0.330433764	0.520401379	0.50151454	0.816139015	0.940692213	0.4630017
CPD06 VP27	-46.53443232	-68.1123	-71.4614	-18.63523714	-20.066	-43.905	-46.7716	-9.37415	-7.37355	-46.65301616	0.20295641	0.268038178	0.451541205	0.403511634	0.424018432	0.877038808	0.615251849	0.530551123	0.820778513	0.390492294	0.508022917	0.489429668	0.545306446	0.80542742	0.930118473	0.062112084	0.264393316	0.24904016	0.089265386	0.598120909	0.779133468	0.411310109	0.424911638	0.532028435	0.534563321	0.283772902	0.450727976	0.358080678	0.548034741	0.526478377	0.555279326	0.685922929	0.874548987	0.10786909	0.793905061	0.704952238	0.195552971	0.339281441	0.488341077
CPD06 VP28	-18.22755951	-71.4545	-75.0889	-2.100777205	-3.50682	-15.7989	-21.8661	-1.75567	-0.989615	-20.04682976	0.028802971	0.821627473	0.863610376	0.176229061	0.589169036	0.944882803	0.195168079	0.25431047	0.623981807	0.007919396	0.616666238	0.46959442	0.366661003	0.147247202	0.381150862	0.587985998	0.594084541	0.685747567	0.872132033	0.273275203	0.231777947	0.458629994	0.201382861	0.150453133	0.612386326	0.227301896	0.480805048	0.526131406	0.209097238	0.419763804	0.771762492	0.906064245	0.907349364	0.21287278	0.772845285	0.80911596	0.024206095	0.454493527	0.756264975
CPD06 VP29	1.64331702	-78.6776	-63.1209	-2.266692537	-3.59782	-9.77101	-26.1356	-1.7204	-1.07855	-12.24614149	0.29448295	0.726266818	0.676276624	0.869022255	0.106304064	0.482373919	0.577794757	0.885297387	0.690373701	0.021593677	0.442386841	0.386409211	0.494500052	0.071655566	0.606313986	0.693782174	0.641653995	0.87129723	0.01604843	0.256653248	0.255401053	0.939365547	0.254048616	0.313583952	0.531512057	0.32015266	0.406690134	0.485034734	0.335513009	0.590925981	0.892087398	0.33807603	0.034923043	0.620153294	0.812173889	0.638897915	0.420695778	0.750167279	0.295621708
CPD06 VP30	-52.36797243	-62.8	-66.6154	-72.94509208	-71.8134	-51.449	-51.8079	-49.5381	-48.5532	-52.08793621	0.199891325	0.628923939	0.406333528	0.162476485	0.060362229	0.869408492	0.504616247	0.683284157	0.701511447	0.784998506	0.632368874	0.084651701	0.284538564	0.541372662	0.238739365	0.261724513	0.309626358	0.682366171	0.212596801	0.263204854	0.738600759	0.974742534	0.096805321	0.228308799	0.582838653	0.623871376	0.564294338	0.751011343	0.626987449	0.485541235	0.891595866	0.693321526	0.326064139	0.092321612	0.708085646	0.763324284	0.834948559	0.807190042	0.85700848
CPD06 VP31	-57.45546306	-77.9542	-63.6168	-8.353667961	-8.56207	-62.4884	-71.3381	-5.20541	-5.02085	-64.39678153	0.480716572	0.590868712	0.615287018	0.495052856	0.303474192	0.634410017	0.37506937	0.22336069	0.932662724	0.158867861	0.467249759	0.03885694	0.222346971	0.23960361	0.614678719	0.464212479	0.029402099	0.300785619	0.724088001	0.535759762	0.681757048	0.859603823	0.394386993	0.218982059	0.452515613	0.213651602	0.418464721	0.876976945	0.284464845	0.541542903	0.938397209	0.631151248	0.874793562	0.424933136	0.865483764	0.986882013	0.905453964	0.48364523	0.97731477
CPD06 VP32	-52.51959316	-60.9074	-65.381	-4.378745075	-6.81588	-50.0364	-56.9194	-3.70009	-2.59299	-54.71949658	0.450458821	0.390915858	0.643322824	0.226287217	0.78477295	0.634011655	0.25268582	0.270642446	0.098343494	0.007931488	0.621731531	0.585699018	0.455160611	0.495492247	0.251153881	0.168443651	0.776240986	0.277982007	0.551980835	0.517412964	0.451274384	0.426165179	0.403626787	0.011183381	0.775282074	0.251507103	0.502337823	0.800102118	0.33821964	0.403370087	0.454896471	0.880374377	0.563587589	0.396392454	0.813838546	0.328672297	0.783015068	0.621614518	0.889422944
CPD06 VP33	-39.50732889	-28.3131	-33.4627	-31.31623436	-32.0871	-37.0031	-38.6076	-25.6384	-24.6759	-39.05746445	0.282489785	0.320941033	0.63955217	0.364401368	0.522339908	0.208804361	0.162657425	0.866706272	0.775070711	0.019152292	0.635489936	0.099355969	0.522494877	0.30163095	0.606147698	0.520696307	0.092958706	0.949351482	0.68690684	0.520382939	0.591206883	0.966981853	0.074419581	0.062091204	0.421227926	0.592162836	0.555121596	0.658367233	0.745612457	0.536206205	0.743203457	0.551721825	0.324655799	0.408945309	0.550388022	0.74461099	0.80564602	0.568609422	0.706699074
CPD06 VP34	-41.47992036	-47.6979	-51.6159	-6.344208678	-7.45039	-41.2895	-45.5092	-3.57366	-3.29051	-43.49456018	0.292441559	0.08859594	0.815316008	0.083933716	0.640384692	0.625566127	0.158175722	0.744310821	0.443202765	0.104964304	0.628116453	0.388894445	0.485632678	0.362742093	0.980582474	0.110828802	0.487487114	0.209752621	0.572169582	0.335043836	0.739702745	0.549973702	0.355787792	0.558675265	0.497226856	0.104653105	0.589151183	0.081470947	0.739691137	0.44541499	0.982112996	0.854860382	0.23751056	0.674255494	0.852880703	0.737832492	0.401168631	0.981566247	0.799551972
CPD06 VP35	-19.91854634	-44.7519	-52.7133	-5.308992295	-11.9913	-18.5338	-19.5793	-5.34539	-2.39187	-19.74892317	0.151012875	0.169242999	0.429522906	0.399825915	0.92809379	0.662331081	0.93282941	0.744793698	0.330466176	0.438199833	0.812608723	0.425799405	0.391921374	0.596652601	0.575096898	0.518752342	0.653589869	0.549867894	0.266552839	0.792374049	0.200045942	0.91151476	0.214451272	0.99906826	0.722405462	0.234992012	0.329113584	0.441821732	0.53455084	0.243824214	0.398839984	0.707076903	0.391512707	0.00989314	0.83124594	0.294799981	0.317931361	0.669884084	0.782928051
CPD06 VP36	-48.85654648	-66.4445	-70.7128	-18.04693929	-16.2875	-45.1461	-49.5953	-4.98144	-4.82651	-49.22592324	0.259711934	0.417832055	0.471867179	0.697197719	0.006297798	0.774907885	0.580301264	0.276235972	0.753391638	0.459236681	0.329154839	0.178367031	0.284371547	0.122529088	0.869387658	0.218334562	0.073551929	0.827007283	0.513425008	0.538443677	0.326300213	0.449531777	0.406775223	0.794648644	0.419424832	0.155432589	0.335316477	0.289957493	0.422305007	0.480002666	0.398176875	0.373094941	0.538617244	0.207093719	0.756482014	0.932354292	0.136885883	0.87656587	0.895335576
CPD06 VP37	-74.52066836	-63.6684	-65.5573	-24.43947321	-22.6523	-73.803	-77.729	-15.862	-17.8957	-76.12483418	0.349837973	0.698409258	0.779565405	0.771669656	0.301067208	0.524736993	0.207685505	0.978273554	0.177007451	0.017495906	0.136485145	0.210101137	0.629209793	0.27498016	0.199068735	0.190622739	0.792026677	0.582515722	0.487316518	0.296488154	0.713302392	0.979024756	0.145004136	0.537757478	0.339679318	0.160667281	0.296508333	0.798265339	0.39142931	0.396111565	0.777437853	0.656306707	0.820923262	0.315962023	0.828788782	0.456256099	0.435178698	0.338586124	0.867253463
CPD06 VP38	-25.92178871	-61.8511	-67.9629	-8.594774745	-13.8819	-24.5499	-29.3969	-6.80773	-3.81107	-27.65934436	0.121032484	0.59293201	0.684585727	0.494382749	0.270706843	0.77262979	0.389440912	0.710616347	0.188636657	0.411722949	0.86060169	0.706702613	0.556836419	0.635019805	0.603228435	0.523534323	0.478562445	0.669410496	0.214925387	0.723126083	0.253783634	0.875783739	0.428182631	0.523819281	0.87082827	0.171890574	0.589981028	0.806611822	0.343347874	0.206534844	0.543938455	0.419067316	0.465298151	0.085743202	0.715792337	0.853170543	0.657795233	0.973493445	0.759325105
CPD06 VP39	-39.53014446	-34.3306	-38.7142	-3.73083803	-4.11574	-37.7487	-39.6835	-1.74601	-1.66525	-39.60682223	0.233765665	0.293909652	0.512281876	0.337456578	0.116891194	0.812307674	0.899175086	0.539806046	0.616430627	0.436399289	0.866710802	0.10549276	0.680283595	0.837612449	0.684718321	0.994797502	0.405969715	0.070346674	0.641071054	0.44950939	0.678421747	0.426049811	0.306536655	0.155149959	0.397497546	0.289556777	0.344559763	0.286316028	0.34451776	0.200882765	0.547048784	0.472172386	0.377002382	0.145941221	0.4882686	0.179236857	0.65532517	0.614706151	0.416478157
CPD06 VP40	-36.19658976	-48.0581	-51.1449	-24.69798803	-24.224	-34.1628	-38.4936	-14.0836	-14.5084	-37.34509488	0.421162085	0.206093844	0.426424931	0.456675716	0.673294947	0.004531002	0.745470334	0.341607027	0.233121365	0.171779134	0.69292802	0.25807226	0.252356211	0.999206841	0.388081949	0.415497466	0.472779611	0.288243072	0.88986594	0.656217075	0.729670463	0.872987726	0.141791654	0.120112438	0.540256486	0.440814918	0.267332637	0.057598417	0.250791172	0.334698341	0.657589746	0.699081536	0.394159068	0.479333635	0.504424668	0.785757234	0.821037648	0.495842458	0.727295255
CPD06 VP41	-42.73369784	-48.7122	-56.9885	-7.21575331	-9.0656	-44.1488	-53.5543	-4.76864	-3.11432	-48.14399892	0.02594861	0.66318087	0.802636629	0.279227164	0.27037147	0.79900453	0.508172545	0.533174664	0.074410303	0.116735277	0.815713233	0.457737796	0.645841169	0.23764101	0.511037654	0.723713001	0.367155209	0.83533891	0.906929142	0.361217603	0.516847475	0.409445651	0.285741141	0.280179251	0.731240816	0.599330697	0.415625427	0.553725505	0.648169057	0.765623941	0.626127127	0.360137907	0.645854283	0.042369353	0.486156462	0.919590692	0.95613794	0.421407746	0.271950279
CPD06 VP42	-18.88000314	-57.8857	-65.7831	-12.85066452	-19.6336	-16.2771	-21.8657	-8.22958	-5.65191	-20.37285157	0.028391244	0.259935802	0.574749656	0.958839694	0.400092158	0.625830744	0.878680394	0.47790883	0.573250795	0.660955439	0.598787648	0.239666125	0.274928436	0.593073799	0.120609863	0.459732451	0.756442864	0.544566256	0.01678453	0.552125734	0.579564744	0.838808105	0.318271622	0.499172757	0.549905476	0.074816674	0.270753709	0.211548273	0.744020655	0.633068718	0.567274369	0.497762748	0.729544349	0.45840189	0.606645555	0.548358109	0.216211672	0.919399158	0.567337405
CPD06 VP43	-41.89463474	-68.5557	-75.8962	-30.93700961	-30.3334	-41.3716	-42.1814	-18.6182	-18.0131	-42.03801737	0.26543214	0.430277845	0.385714451	0.221652754	0.896829007	0.849847674	0.644938448	0.02907682	0.159978307	0.195000056	0.775812455	0.186662767	0.33966445	0.152197387	0.492171222	0.257465988	0.770965949	0.847043241	0.515836026	0.268734938	0.370914391	0.974008946	0.439948607	0.250564844	0.642699612	0.207227396	0.411411896	0.279682545	0.196695634	0.972103064	0.679069589	0.969934953	0.746162707	0.601671893	0.47721857	0.392689861	0.29919298	0.273197288	0.402286998
CPD06 VP44	-36.62822715	-58.502	-66.2715	-1.854670411	-1.62143	-34.2053	-36.9265	-1.07841	-1.40949	-36.77736358	0.249843236	0.898040291	0.386772404	0.689211581	0.677514746	0.404819791	0.623861331	0.119452754	0.409594856	0.836982262	0.570585708	0.445007311	0.582073502	0.74057278	0.908450663	0.36949076	0.474138389	0.405805944	0.36042609	0.421095309	0.461310282	0.485363466	0.341254544	0.445358353	0.767790228	0.408394549	0.459629737	0.913342949	0.633519581	0.016706945	0.420548873	0.730698488	0.842735186	0.147122238	0.812021761	0.80336133	0.884899714	0.521844154	0.844422809
CPD06 VP45	-61.54077707	-69.6777	-72.6165	-8.571700614	-12.5424	-58.2049	-63.1403	-5.80427	-3.43543	-62.34053854	0.266024699	0.225791833	0.505558085	0.137236684	0.721442582	0.868285952	0.500774868	0.674624322	0.102538556	0.453441654	0.704803767	0.175705161	0.616557011	0.973486038	0.437296698	0.492590442	0.52852952	0.505941288	0.135641129	0.351148821	0.428642206	0.865615068	0.2843888	0.42545134	0.579563676	0.093472352	0.333676285	0.269920971	0.525731984	0.271890859	0.652940886	0.892285832	0.821384961	0.494694839	0.502365181	0.316076789	0.738768179	0.610167461	0.97800536
CPD06 VP46	-41.05731553	-41.5349	-47.562	-27.26410532	-31.3414	-38.478	-41.7809	-20.3398	-19.6487	-41.41910776	0.091379052	0.199773079	0.461425636	0.268221643	0.577070758	0.590513013	0.88793084	0.827639851	0.068356314	0.357335656	0.645500234	0.477178053	0.388557504	0.18625755	0.373603415	0.184484821	0.7823533	0.124759338	0.44973823	0.266960666	0.506791117	0.737473102	0.273379902	0.910110366	0.381613063	0.234882637	0.265212716	0.660315145	0.723680761	0.532639147	0.573793107	0.522654584	0.514504326	0.380938236	0.533691064	0.301919288	0.61113097	0.793431997	0.518640701
CPD06 VP47	-29.28926179	-60.1825	-64.5163	-48.78453043	-54.1115	-29.1071	-29.0777	-43.0455	-40.0707	-29.18348089	0.177510461	0.887006105	0.44791718	0.550494868	0.18529763	0.267855514	0.269924954	0.638558103	0.630468034	0.743238337	0.318000455	0.092182172	0.571999507	0.324918946	0.018577898	0.73850868	0.562649591	0.236233565	0.977794836	0.70986823	0.295022673	0.719127972	0.20712146	0.201960431	0.677551029	0.248178044	0.45561925	0.285576737	0.005045153	0.264357457	0.524467488	0.727077019	0.319027414	0.273453792	0.84459057	0.455766674	0.689483192	0.901442936	0.974115929
CPD06 VP48	-14.92971699	-68.3837	-73.769	-20.21764354	-26.1277	-12.4975	-15.2761	-14.7094	-8.54051	-15.10290849	0.063222774	0.846619893	0.51710496	0.672825196	0.00434481	0.621928973	0.353203521	0.441359762	0.68820943	0.747796632	0.89274061	0.689302502	0.390244435	0.189404356	0.516345711	0.061530093	0.118034066	0.010248792	0.659911782	0.675338969	0.778074712	0.705880793	0.333590567	0.15988277	0.771599558	0.267762287	0.494783979	0.890434654	0.191940899	0.488716866	0.847276304	0.492257608	0.932300153	0.667029183	0.764105516	0.247559168	0.462412252	0.582270267	0.501583677
CPD06 VP49	-38.11043784	-38.4224	-51.3484	-35.33227595	-36.1853	-35.5611	-41.3506	-27.9511	-26.1055	-39.73051892	0.405219475	0.240968627	0.655567237	0.067947302	0.585099389	0.246642124	0.188604066	0.35733746	0.367297038	0.238306088	0.612243887	0.426107306	0.609447003	0.019631454	0.081003225	0.843849418	0.119566088	0.591812007	0.813941024	0.727910771	0.547976797	0.637665399	0.159974427	0.339118004	0.645458407	0.147602812	0.264534268	0.929630255	0.216255459	0.044069354	0.98881521	0.464750427	0.423999597	0.578890414	0.833755926	0.376288211	0.909387853	0.991671291	0.508672283
CPD06 VP50	-39.43055456	-42.814	-45.1031	-0.502646426	-0.57366	-36.3034	-40.7987	0	0	-40.11462728	0.09560732	0.437032413	0.514735891	0.394483574	0.12675377	0.425872824	0.171403807	0.607847932	0.875816551	0.770646161	0.537964843	0.289111523	0.624531181	0.788904844	0.940958279	0.919690572	0.765265176	0.962629538	0.953742318	0.567524561	0.458746135	0.901782878	0.28133436	0.162120632	0.694172632	0.335076804	0.554741654	0.532488445	0.108957873	0.033831692	0.945824398	0.509704744	0.82516308	0.319700156	0.650199365	0.542484311	0.728295542	0.737314455	0.918548277
CPD06 VP51	-8.864052044	-70.8766	-74.9366	-16.35424712	-19.0233	-8.07377	-9.71986	-11.4969	-8.87074	-9.291956022	0.362645631	0.758510161	0.383334177	0.182259335	0.680392862	0.878316553	0.473204624	0.979024764	0.225646945	0.470398969	0.679504551	0.076962311	0.351204853	0.508345614	0.305138831	0.968866916	0.109260693	0.5311493	0.197909564	0.450883794	0.682179766	0.509670207	0.310501799	0.145585111	0.735390111	0.415294491	0.201028735	0.540791914	0.181080262	0.004484873	0.842782542	0.467822722	0.850736488	0.265603524	0.659113609	0.232929092	0.768217531	0.7021971	0.932090042
CPD06 VP52	-27.94676714	-45.6573	-56.9322	-9.917711798	-16.5205	-26.9313	-39.635	-7.69225	-4.8236	-33.79088357	0.248372576	0.347540883	0.829951531	0.626561466	0.664601467	0.846765094	0.816503121	0.765769049	0.181438074	0.362751188	0.804788173	0.64097276	0.447547519	0.449799307	0.161134214	0.47075483	0.771866553	0.574548859	0.258983823	0.752459295	0.704302144	0.426389994	0.161604134	0.030100844	0.437664788	0.59818467	0.514801452	0.340058721	0.340732795	0.791645819	0.745137793	0.869566929	0.407984329	0.349992891	0.850357609	0.552829441	0.05617816	0.655078128	0.490608712
CPD06 VP53	-41.86131458	-55.4718	-58.7344	-25.24207323	-25.3585	-44.8586	-52.3628	-13.6154	-11.7369	-47.11205729	0.45990267	0.522241642	0.809996195	0.415132275	0.95308365	0.21519749	0.108946519	0.361815698	0.044227657	0.289896002	0.649656587	0.047702263	0.602750048	0.811494703	0.034610048	0.898715196	0.352442601	0.350597594	0.264566737	0.769388964	0.291282467	0.648072446	0.063222511	0.204973705	0.571348318	0.034686091	0.353744487	0.805951037	0.500692027	0.439638942	0.594558495	0.741957914	0.484920639	0.575004559	0.776522953	0.271742244	0.553805304	0.322617291	0.578285381
CPD06 VP54	-22.43368927	-40.36	-44.2621	-4.240793856	-4.61313	-39.2122	-55.2414	-2.26133	-1.98492	-38.83754463	0.261715532	0.539713044	0.943395922	0.854308318	0.730121518	0.238540232	0.889519053	0.750033974	0.513307585	0.156789331	0.45295247	0.747458731	0.692710829	0.791027791	0.750189953	0.879341939	0.193818046	0.393329738	0.479767641	0.686729101	0.395150405	0.613001415	0.068738547	0.949477489	0.726174505	0.599500632	0.271552579	0.989704246	0.553859266	0.501722443	0.356525351	0.864626216	0.197183466	0.028333344	0.495745958	0.276929878	0.692936168	0.984146957	0.692180601
CPD06 VP55	-20.31196204	-33.405	-38.0849	-6.912185688	-8.64858	-16.4761	-26.6585	-3.6779	-3.31126	-23.48523102	0.09560732	0.437032413	0.780677945	0.239271737	0.222646006	0.425872824	0.171403807	0.715391953	0.685171608	0.770646161	0.639024026	0.252406035	0.264558959	0.127555226	0.332047882	0.15234296	0.703795552	0.962629538	0.932910316	0.712314415	0.458746135	0.57319603	0.27131395	0.162120632	0.949651389	0.335076804	0.396403915	0.532488445	0.108957873	0.033831692	0.723913857	0.456046179	0.85539209	0.319700156	0.633904016	0.746873881	0.728295542	0.801193074	0.618528033
CPD06 VP56	-20.97344636	-69.0492	-75.8078	-8.903327899	-11.3801	-18.6088	-22.0614	-5.9134	-4.56246	-21.51742318	0.22391894	0.674361033	0.428131955	0.849651063	0.302278208	0.821150495	0.91816401	0.936327075	0.18824974	0.036606858	0.650776782	0.380263098	0.345577243	0.23597075	0.252355378	0.260695131	0.773088505	0.59347715	0.665759113	0.572085039	0.486101271	0.89020478	0.46338945	0.153490122	0.372369129	0.545446613	0.375935636	0.210647364	0.739930494	0.105938318	0.744828233	0.925097017	0.457483707	0.582695725	0.840468145	0.290138039	0.999746062	0.696544804	0.27987433
CPD06 VP57	-5.669308292	-56.6349	-65.4953	-4.508619587	-7.35202	-5.51406	-5.472	-3.76149	-1.62697	-5.570654146	0.14599204	0.720855671	0.391554128	0.700892173	0.642449266	0.954086903	0.681255935	0.274817223	0.516393381	0.097263673	0.893393782	0.500623636	0.623699729	0.434759301	0.595471509	0.328839434	0.379643566	0.12588924	0.208462896	0.719806523	0.551052519	0.89262892	0.208045431	0.0180845	0.417520646	0.436002982	0.323437728	0.590922938	0.05147265	0.041420003	0.544814448	0.362196425	0.888134625	0.408371863	0.8641401	0.668882779	0.432396755	0.822787705	0.553145606
CPD06 VP58	-35.35252014	-56.7108	-62.118	-53.37280052	-55.2623	-32.3721	-34.7694	-49.2739	-46.7182	-35.06096007	0.42726897	0.352028043	0.542644425	0.634272815	0.445285693	0.934244687	0.628503846	0.428744238	0.882836555	0.586001035	0.845687551	0.745277743	0.656728052	0.418013013	0.335645504	0.204526058	0.047090371	0.282655419	0.023667139	0.203763957	0.497714792	0.999812147	0.387359504	0.893920305	0.955106226	0.182109589	0.277207003	0.343791452	0.311572705	0.752742619	0.360105917	0.836432631	0.603817758	0.663328439	0.430307005	0.774346885	0.156638349	0.936050344	0.666198201
CPD06 VP59	-31.08537857	-63.0917	-68.7814	-16.47674997	-17.6891	-50.5109	-61.4989	-8.71265	-6.95907	-46.29213929	0.010097384	0.580082349	0.961857543	0.365843224	0.506409432	0.084968655	0.860315297	0.351217735	0.88277855	0.254171715	0.518653618	0.115739942	0.249635709	0.291971123	0.438532694	0.565326107	0.21180148	0.335431855	0.519938062	0.466349434	0.612073799	0.522696577	0.480297926	0.047654528	0.896420854	0.08627127	0.202521776	0.217861842	0.456100629	0.186272146	0.591271078	0.488589137	0.885800516	0.122537605	0.821160374	0.908019283	0.850123332	0.316233301	0.845453118
CPD06 VP60	-28.41523387	-56.3816	-60.043	-51.1005178	-50.5615	-25.983	-27.9569	-39.6551	-38.3181	-28.18606693	0.001735459	0.860888699	0.520372663	0.709163496	0.620737196	0.373326277	0.756700591	0.612291766	0.939971246	0.481245058	0.462142887	0.74076758	0.313059457	0.373939036	0.459322879	0.07132999	0.076218369	0.61705736	0.795567835	0.388032109	0.210700298	0.691573475	0.457071152	0.899385444	0.988031328	0.505569354	0.599173558	0.593058241	0.060218863	0.218705342	0.725369761	0.434368394	0.614250967	0.253801137	0.885687041	0.749572656	0.105960915	0.330141449	0.601634379
CPD06 VP61	-60.77749363	-64.3585	-67.1686	-30.85295124	-29.5119	-60.8373	-63.5283	-14.4107	-12.071	-62.15289681	0.476728873	0.244984562	0.971032767	0.065214846	0.218358237	0.509121473	0.254455745	0.170610216	0.672057936	0.168352534	0.987847009	0.273688215	0.484223498	0.474669571	0.009570136	0.446642789	0.498064902	0.979767961	0.417728561	0.395134285	0.373329946	0.498123155	0.474258577	0.086120779	0.959364365	0.536124829	0.27230504	0.99775363	0.494646545	0.092707295	0.737927074	0.412212823	0.800318079	0.360642441	0.586917208	0.547724509	0.199536627	0.285985736	0.888642127
CPD06 VP62	-37.87954707	-72.6856	-75.5987	-2.596745381	-3.6207	-36.3441	-43.5611	-1.54025	-1.03067	-40.72032354	0.053884508	0.897865685	0.675301288	0.608160989	0.430452313	0.918950568	0.990832978	0.171435896	0.497022183	0.049685367	0.217436158	0.652476689	0.54373331	0.348293551	0.211408576	0.935416699	0.542782945	0.142253735	0.966800956	0.769180062	0.549464913	0.762872423	0.461254174	0.272785032	0.779319439	0.07181618	0.317567416	0.091348669	0.352387845	0.381517658	0.476966641	0.455890478	0.897740084	0.14997981	0.526530017	0.383188387	0.445557331	0.241226557	0.401471506
CPD06 VP63	-23.41327508	-69.4474	-69.3552	-4.182652068	-9.07545	-61.411	-71.4832	-3.67102	-1.79877	-47.44823754	0.046098287	0.863482352	0.892871064	0.134536646	0.906977974	0.399183961	0.328513768	0.851662887	0.742505571	0.225957582	0.238442645	0.630521364	0.607258029	0.425579457	0.059021063	0.712193054	0.63487925	0.075276349	0.943733132	0.716600443	0.786008302	0.84298317	0.351401473	0.894806818	0.947926122	0.408761312	0.252856239	0.522054845	0.749615974	0.058750862	0.563033649	0.910307952	0.342432751	0.265427378	0.739038352	0.944051205	0.013405715	0.754620151	0.835326557
CPD06 VP64	-19.4602619	-59.3424	-67.2181	-5.768339598	-7.60586	-18.0087	-22.2375	-4.40882	-2.95185	-20.84888095	0.460224983	0.259599585	0.490482983	0.598040925	0.387685609	0.347479445	0.280072713	0.380100992	0.514841422	0.251713745	0.480862598	0.391374677	0.220013647	0.273733863	0.671476384	0.566572143	0.077764262	0.561535773	0.845392776	0.794672342	0.380108704	0.475242723	0.454240187	0.42462119	0.730239736	0.073207627	0.579536915	0.462178085	0.707889928	0.19926469	0.467515187	0.569115878	0.602165187	0.596004381	0.572799348	0.36829617	0.26084137	0.68910387	0.652531965
CPD06 VP65	-64.88048362	-57.4094	-58.9891	-59.60821538	-32.2541	-63.6695	-64.9111	-15.0666	-29.7375	-64.89579181	0.261601874	0.950077218	0.527749641	0.765207394	0.967638943	0.616094338	0.999672094	0.212617723	0.156162662	0.31983218	0.384226394	0.287561987	0.297601058	0.331653146	0.54909032	0.991031717	0.01900676	0.647022192	0.904237066	0.776113495	0.359727858	0.675364448	0.022364952	0.260379442	0.781569692	0.555560651	0.280699288	0.872768173	0.333436886	0.563465202	0.402267158	0.561711094	0.511819429	0.637498169	0.556190619	0.343342188	0.980335151	0.542279773	0.722338284
CPD06 VP66	-28.20264154	-29.7703	-33.5761	-3.126239593	-5.27129	-28.4067	-38.2529	-1.69573	-1.05414	-33.22777077	0.045392147	0.188168819	0.7286533	0.845731847	0.122848491	0.629679132	0.768364734	0.524476203	0.435285909	0.579545904	0.245755656	0.540443514	0.255222592	0.132113644	0.50588225	0.365871355	0.588242081	0.181821945	0.493791392	0.259990524	0.235001968	0.993389574	0.194907089	0.516998949	0.419585067	0.121757832	0.263107298	0.81253136	0.694460679	0.316372303	0.778642182	0.492207685	0.806385786	0.404043302	0.670407357	0.211112902	0.195000954	0.510906441	0.621355303
CPD06 VP67	-22.62782908	-46.1852	-49.9363	-20.57121243	-22.4884	-21.8881	-23.5899	-15.4066	-14.8522	-23.10886454	0.054408969	0.043390472	0.38656348	0.11748938	0.387064314	0.947512643	0.84062101	0.014890008	0.336071153	0.144536857	0.465441547	0.025700741	0.586244009	0.393183301	0.125794699	0.777755524	0.729951268	0.570801383	0.013459955	0.26911162	0.513346697	0.487602828	0.433077642	0.280447872	0.55495641	0.125806373	0.21223578	0.798561756	0.346972547	0.667731328	0.956613475	0.898342453	0.215203277	0.224125899	0.643737636	0.047194918	0.285878026	0.448068851	0.737139277
CPD06 VP68	-40.69833213	-82.0815	-83.102	-79.12111853	-78.6598	-40.3636	-40.7895	-66.3427	-77.7189	-40.74391606	0.154752349	0.406373321	0.599438249	0.153068697	0.631622378	0.173954964	0.935583204	0.702409052	0.275059607	0.14446092	0.804842687	0.096334133	0.396588617	0.843501298	0.187689244	0.157648409	0.531438139	0.950183091	0.570212177	0.764551235	0.227507919	0.733641509	0.158130474	0.026270765	0.920626848	0.443801672	0.328499363	0.352292517	0.149787325	0.932452541	0.982830138	0.754548099	0.017499525	0.566359557	0.795065874	0.474362935	0.683874365	0.873280215	0.65491276
CPD06 VP69	-63.36543145	-64.4998	-62.5919	-9.330554423	-10.1381	-59.8217	-64.229	-5.76692	-4.10524	-63.79721573	0.223464477	0.185804617	0.495431278	0.461359897	0.74200549	0.448416594	0.98990384	0.304521205	0.738136444	0.059076041	0.326695705	0.122663637	0.605884724	0.570773978	0.126614947	0.137416816	0.159284594	0.560833462	0.011096084	0.621055613	0.620152244	0.481052697	0.434807536	0.373237336	0.516595179	0.657348168	0.49468943	0.778203879	0.061295448	0.31459681	0.521090191	0.811162017	0.814034127	0.648394587	0.41338572	0.950431874	0.473528081	0.36993157	0.528451426
CPD06 VP70	-66.59887545	-64.7743	-67.5114	-43.88675022	-36.3722	-64.8639	-67.0067	-16.4745	-12.3565	-66.80278773	0.273812973	0.66672888	0.692490323	0.797180209	0.331241194	0.953910377	0.967768012	0.087141157	0.024681402	0.575589285	0.838303406	0.489238592	0.429856214	0.670683297	0.614735381	0.12022385	0.269298511	0.996347414	0.465914646	0.571795203	0.351761391	0.404071078	0.193539415	0.172862551	0.634852917	0.175500767	0.215340601	0.191039915	0.420041557	0.483588045	0.393921771	0.771409882	0.47387494	0.445437789	0.575797982	0.995499964	0.971686901	0.836094628	0.780689743
CPD06 VP71	-33.31317806	-49.4437	-54.5737	-1.067904903	-2.83745	-32.2113	-41.7283	-0.988135	0	-37.52073903	0.317955726	0.903847475	0.991082714	0.832724598	0.712688548	0.774649615	0.775093991	0.273231071	0.296751708	0.322542138	0.809802544	0.391181205	0.31389852	0.501190539	0.864882977	0.793377946	0.739991643	0.58800588	0.807612446	0.788401666	0.255238739	0.516454797	0.079283736	0.323644839	0.781653519	0.526185818	0.227561204	0.062200622	0.564508269	0.821745287	0.934307074	0.759487593	0.358506711	0.218154496	0.614717257	0.035959806	0.010386665	0.49515232	0.756241651
CPD06 VP72	-49.35039016	-42.0358	-43.1109	-3.57649621	-6.70843	-46.889	-53.1228	-2.15838	-1.23301	-51.23659508	0.03000941	0.502200615	0.745684874	0.732216987	0.817176415	0.444545884	0.483280019	0.703676853	0.396724359	0.382064524	0.278375735	0.503327391	0.239311376	0.442680123	0.970343092	0.244993621	0.796367686	0.938512808	0.96841482	0.237958331	0.276591242	0.577061095	0.265179426	0.377371123	0.95438974	0.214840561	0.436241101	0.732915248	0.509212712	0.015940779	0.702364345	0.737041316	0.508594007	0.347577986	0.774091089	0.752029657	0.546908461	0.518388577	0.750943552
CPD06 VP73	-58.48622329	-49.9832	-48.534	-10.08294959	-10.7017	-72.3197	-79.7116	-6.97661	-6.50506	-69.09891164	0.285540054	0.654177477	0.691082825	0.036433625	0.091485892	0.818569617	0.662641317	0.501030155	0.628450917	0.162349933	0.779627298	0.51797373	0.427562296	0.947108716	0.833777013	0.188364868	0.01552753	0.423591322	0.525511553	0.419169361	0.311129026	0.669924425	0.089706855	0.55992122	0.469503848	0.50900676	0.502125452	0.89477484	0.729840099	0.67476148	0.634986011	0.568987812	0.321160332	0.128232743	0.89153564	0.26338223	0.802980206	0.626790399	0.728604563
CPD06 VP74	-25.24805716	-67.6122	-72.0909	-2.451750381	-3.38822	-21.9916	-26.2582	-1.49707	-0.959641	-25.75312858	0.046574335	0.415120528	0.529084841	0.567988596	0.588893892	0.966607114	0.161893852	0.728215173	0.381101932	0.474328966	0.52539775	0.171218632	0.669001095	0.745398989	0.84019873	0.927434915	0.057617338	0.638540986	0.423022298	0.435161369	0.760954222	0.648482667	0.314976097	0.724762253	0.691421771	0.130703521	0.29903624	0.002365078	0.306773992	0.28826288	0.945242333	0.601901511	0.702355751	0.339773192	0.63289043	0.676420842	0.762928911	0.808279934	0.806613632
CPD06 VP75	-37.54704133	-43.0202	-48.2413	-28.80245379	-31.0649	-37.1713	-37.9244	-24.5675	-25.44	-37.73572067	0.266024699	0.79455344	0.505558085	0.137236684	0.721442582	0.868285952	0.500774868	0.674624322	0.102538556	0.302593912	0.704803767	0.354227565	0.616557011	0.973486038	0.062224733	0.492590442	0.52852952	0.505941288	0.265013044	0.422502873	0.428642206	0.661500845	0.2843888	0.696247506	0.808555256	0.473667046	0.338059636	0.502987596	0.056523386	0.271890859	0.652940886	0.618342714	0.821384961	0.494694839	0.502365181	0.316076789	0.255342192	0.55716179	0.97800536
CPD06 VP76	-85.44303572	-89.4138	-90.6667	-32.50831287	-30.8472	-85.2796	-86.3068	-11.81	-6.27898	-85.87491786	0.097240605	0.436379858	0.528964829	0.629800217	0.250624258	0.933925035	0.437966259	0.500092585	0.711187147	0.569338724	0.110321591	0.542160566	0.688276571	0.27376254	0.012620578	0.685309751	0.470283245	0.213384511	0.419951936	0.328029161	0.683248534	0.475068929	0.204851804	0.185116774	0.935971046	0.454033242	0.324277858	0.851145758	0.551474729	0.844333061	0.351455908	0.932850178	0.598456118	0.218799073	0.811852612	0.687814377	0.362950858	0.309421642	0.747878957
CPD06 VP77	-23.93267347	-53.431	-63.1009	-17.19173089	-27.1508	-22.2282	-23.006	-13.2771	-6.08174	-23.46933674	0.411825259	0.079146083	0.495200675	0.250369654	0.628719249	0.631562896	0.901662727	0.739140608	0.643026133	0.875699145	0.861943848	0.727111181	0.407679599	0.350551231	0.337538026	0.724498021	0.474453823	0.484640605	0.17320444	0.334619017	0.741876109	0.979088554	0.316364868	0.848943753	0.862239502	0.073747186	0.571629828	0.781041283	0.271366292	0.567177465	0.333055424	0.335318474	0.979167799	0.141974434	0.810700241	0.93580498	0.672010506	0.239801098	0.391237521
CPD06 VP78	-28.91549821	-68.2393	-76.0273	-1.34227647	-2.13688	-25.0658	-32.3441	-0.897512	-0.571432	-30.62979911	0.205053293	0.347011755	0.358348372	0.955651615	0.459166081	0.964739604	0.285281913	0.833241231	0.106173109	0.603862036	0.494945598	0.446924455	0.64598786	0.515746486	0.200763255	0.786625334	0.782467952	0.118628786	0.873836774	0.371202767	0.330782883	0.586280777	0.463775463	0.824997583	0.846462012	0.612204274	0.439457437	0.450183925	0.737695707	0.613414082	0.904792997	0.910209331	0.739484888	0.693865924	0.662291437	0.056890923	0.216793161	0.688406241	0.969089702
[truncated: 516 more rows]
[truncated: 13 more columns]
