# Supplementary material for: Alternate virtual populations elucidate the type I interferon signature predictive of the response to rituximab in rheumatoid arthritis
Source: BMC Bioinformatics. 2013 Jul 10;14:221. doi: 10.1186/1471-2105-14-221 (PMC3717130; doi:10.1186/1471-2105-14-221)
Supplement: Additional file 2 — MAPEL archive. The archive contains: Virtual patient cohort - The spreadsheet includes the measures used to run the MAPEL algorithm. MAPEL - The MAPEL algorithm is run in the R environment. MAPEL bin targets - Discrete distribution response targets were calculated from published clinical trial data and used to guide the MAPEL algorithm. MAPEL mnsd targets - Mean and standard deviation targets were calculated from published clinical trial data and used to guide the MAPEL algorithm. MAPEL utilities - Utilities used for running the MAPEL algorithm. MAPEL packages - Install packages needed to run MAPEL algorithm. Sample MAPEL script - Simple script for running the MAPEL algorithm using the supplied virtual patient cohort and targets. [file 1471-2105-14-221-S2.zip › Additional file 2/Rutils.R]

"%+%" = function(x,y) { z = paste(x,y,sep=""); z}
"%!%" = function(x,y) { system(paste(deparse(substitute(x)),
								deparse(substitute(y))),wait=F) }
"%X%" = function(x,y) { z = rep(x,y); z}

loadas = function(filename)
{
	# This function allows us to use the load command
	# without having to use the same name as the saved
	# variable
	loaded = load(filename)
	assign("var",get(loaded))
	var
}

read_data = function(filename,...)
{
	# Read in a data table (means and standard deviations or dist data)
	# Must comply with the standard format
	a = read.table(filename,sep='\t',header=T,as.is=T,check.names=F,comment.char="",...)
	a	
}
write_data = function(dat,filename,...)
{
	write.table(dat,filename,sep='\t',row.names=F,quote=F,...)
}

read_PL_data_export_multi_expt = function(filename,outname=NULL)
{
	a = read.table(filename,
					fill=T,sep="\t",header=F,as.is=T,
					na.string=c("","No Value"),
					comment.char="")
	header_info = a[1:2,1:5]
	# Remove rows we don't need: Experiment path (we assume the msets are on 
	# only *one* SRT for this function, type of measurement, e.g. Value at 2Y, 
	# we're assuming definition of MSET allows one to go back and get that info
	# a = a[-c(1,2,3,4,6,7,9),]
	a = a[-c(1,2,4,6,7),]
	a = a[,-(2:6)] # remove PW column, protocol column and other empty columns

	filter = sapply(a[,1],identical,"Mean")
	a = a[!filter,]
	filter = sapply(a[,1],identical,"Standard Deviation")
	a = a[!filter,]
	d = dim(a)
	a = a[-d[1],] # remove units row at the bottom
	# Remove any remaining full columns of NAs, but ignore first row,
	# which is the experiment row.
	fullcolNAs = apply(is.na(a[-1,]),2,all)
	a = a[,!fullcolNAs]
	# Entry (1,1), (2,1) and (3,1) are blank, i.e. NAs, need to fill 
	# in something, because otherwise the next na.omit(a) statement 
	# will delete them
	a[1,1] = "Expt.Name"; a[2,1] = "Meas.Set"; a[3,1] = "Virtual.Patient"; a[4,1] = ""
	a = na.omit(a) # remove any other rows that have NA's, 
					# because experiments
					# have not run
	# Following contains names of measurement sets
	a1 = sapply(a[1,],function(x) {y = strsplit(x,"\\",fixed=T)[[1]];
									y[length(y)] })
	a2 = sapply(a[2,],function(x) {y = strsplit(x,"\\",fixed=T)[[1]];
									y[length(y)] })
	ident = paste(a1,a2,sep="_")
	mtype = a[1,]
	mtypes = unique(as.character(mtype)) # have to coerce the 
	# 1st row from a
	# data frame class to a character vector
	unique_ids = unique(as.character(ident))

	alldfs = list()
	#print(mtypes)
	for (m in setdiff(unique_ids,"Expt.Name_Meas.Set"))
	{
		subset = as.character(ident)==m
		subset[1] = T
		# Get rid of expt. name and mset name rows
		asub = a[-c(1,2),subset]
		asub[,1] = split_charvector(asub[,1],"::",1)

		# Amalgamate (the new) row 1 and 2 which contains the 
		# measurement and the measurement time
		colids = !is.na(asub[1,])
		newcolids = paste(asub[1,colids],asub[2,colids],sep=', ')

		asub = asub[-2,] # remove row that has been merged 
		asub[1,colids] = newcolids # replace row 1 with new merged row
		# Reset (1,1) entry to "Virtual.Patient"
		asub[1,1] = "Virtual.Patient"
		# Put the first row as col names
		atmp = asub[2:nrow(asub),]
		names(atmp) = asub[1,]
		# Turn back to numeric data frame
		atmp[,2:ncol(atmp)] = apply(atmp[,2:ncol(atmp)],2,as.numeric)
		asub = atmp
		alldfs[[m]] = asub
	}
	if (!is.null(outname))
	{
		for (id in names(alldfs))
			write.table(alldfs[[id]],file=paste(id,outname,".txt",sep=""),
						sep='\t',row.names=F,col.names=T,quote=F)
	}
	alldfs
}

read_PL_data_export = function(filename,outname=NULL)
{
	a = read.table(filename,
					fill=T,sep="\t",header=F,as.is=T,
					na.string=c("","No Value"),
					comment.char="")
	header_info = a[1:2,1:5]
	# Remove rows we don't need: Experiment path (we assume the msets are on 
	# only *one* SRT for this function, type of measurement, e.g. Value at 2Y, 
	# we're assuming definition of MSET allows one to go back and get that info
	# a = a[-c(1,2,3,4,6,7,9),]
	a = a[-c(1,2,3,4,6,7),]
	a = a[,-(2:6)] # remove PW column, protocol column and other empty columns

	filter = sapply(a[,1],identical,"Mean")
	a = a[!filter,]
	filter = sapply(a[,1],identical,"Standard Deviation")
	a = a[!filter,]
	d = dim(a)
	a = a[-d[1],] # remove units row at the bottom
	# Remove any remaining full columns of NAs
	fullcolNAs = apply(is.na(a),2,all)
	a = a[,!fullcolNAs]
	# Entry (1,1), (2,1) and (3,1) are blank, i.e. NAs, need to fill 
	# in something, because otherwise the next na.omit(a) statement 
	# will delete them
	a[1,1] = "Meas.Set"; a[2,1] = "Virtual.Patient"; a[3,1] = ""
	a = na.omit(a) # remove any other rows that have NA's, 
					# because experiments
					# have not run
	# Following contains names of measurement sets
	mtype = a[1,]
	mtypes = unique(as.character(mtype)) # have to coerce the 1st row from a
	# data frame class to a character vector

	alldfs = list()
	#print(mtypes)
	for (m in setdiff(mtypes,"Meas.Set"))
	{
		subset = as.character(a[1,])==m
		subset[1] = T
		asub = a[-1,subset]
		m_id = strsplit(m,"\\",fixed=T)[[1]]
		m_id = m_id[length(m_id)]
		asub[,1] = split_charvector(asub[,1],"::",1)

		# Amalgamate (the new) row 1 and 2 which contains the 
		# measurement and the measurement time
		colids = !is.na(asub[1,])
		newcolids = paste(asub[1,colids],asub[2,colids],sep=', ')

		asub = asub[-2,] # remove row that has been merged 
		asub[1,colids] = newcolids # replace row 1 with new merged row
		# Reset (1,1) entry to "Virtual.Patient"
		asub[1,1] = "Virtual.Patient"
		alldfs[[m_id]] = asub
	}
	if (!is.null(outname))
	{
		for (id in names(alldfs))
			write.table(alldfs[[id]],file=paste(id,outname,".txt",sep=""),
						sep='\t',row.names=F,col.names=F,quote=F)
	}
	alldfs
}

split_charvector = function(namevector,splitdelim,position)
{
	tmp = strsplit(namevector,splitdelim)
	split = c()
	for (entry in tmp) split = c(split,entry[position])
	split
}

plot_hists = function(df1,df2,ids,counts=F)
{
	counter = 0
	for (id in ids)
	{
		if ((counter %% 4) == 0) {x11(); par(mfrow=c(2,2))}
		samp1 = df1[,id]
		samp2 = df2[,id]
		combo = c(samp1,samp2)
		xlimits = range(combo)
		breaks = seq(min(combo),max(combo),length.out=20)
		h1 = hist(samp1,breaks=breaks,plot=F)
		h2 = hist(samp2,breaks=breaks,plot=F)
		if (counts){
			ylimits = range(c(h1$counts,h2$counts))
			plot(h1$mids,h1$counts,
			xlim=xlimits,
			ylim=ylimits,
			col="blue",type="l",lwd=2,xlab=id,ylab='')
			lines(h2$mids,h2$counts,col="red",type="l",lwd=2)
		} else
		{
			ylimits = range(c(h1$density,h2$density))
			plot(h1$mids,h1$density,
			xlim=xlimits,
			ylim=ylimits,
			col="blue",type="l",lwd=2,xlab=id,ylab='')
			lines(h2$mids,h2$density,col="red",type="l",lwd=2)
		}
		
		id1 = deparse(substitute(df1))
		id2 = deparse(substitute(df2))
		legend('topright',c(id1,id2),col=c('blue','red'),lwd=2)
		counter = counter + 1
	}
}

errorbar = function(meanval,sdval,color,yextent,ypos=0)
{
	points(meanval,ypos,col=color,pch=20,cex=2)
	lines(c(meanval-sdval,meanval+sdval),c(ypos,ypos),lwd=3,col=color)
	lines(c(meanval-sdval,meanval-sdval),
			c(ypos-yextent*.01,ypos+yextent*.01),lwd=3,col=color)
	lines(c(meanval+sdval,meanval+sdval),
			c(ypos-yextent*.01,ypos+yextent*.01),lwd=3,col=color)
}
plot_hists_data = function(df1,df2,ids,dat=NULL,type="density")
{
	counter = 0
	for (id in ids)
	{
		if ((counter %% 4) == 0) {x11(); par(mfrow=c(2,2))}
		samp1 = df1[,id]
		samp2 = df2[,id]
		xlimits = range(c(samp1,samp2))
		combo = c(samp1,samp2)
		breaks = seq(min(combo),max(combo),length.out=20)
		h1 = hist(samp1,breaks=breaks,plot=F)
		h2 = hist(samp2,breaks=breaks,plot=F)

		ylimits = range(c(h1[[type]],h2[[type]]))
		plot(h1$mids,h1[[type]],
			xlim=xlimits,
			ylim=ylimits,
			col="blue",type="l",lwd=2,xlab=id,ylab='')
		lines(h2$mids,h2[[type]],col="red",type="l",lwd=2)
		id1 = deparse(substitute(df1))
		id2 = deparse(substitute(df2))
		yextent = par('usr')[4] - par('usr')[3]
		errorbar(mean(samp1),sd(samp1),'blue',yextent,ypos=yextent*.07)
		errorbar(mean(samp2),sd(samp2),'red',yextent,ypos=yextent*.03)
		if (id %in% dat$measurements)
		{
			meandat = dat[dat$measurements==id,"Mean"]
			sddat = dat[dat$measurements==id,"SD"]
			# print(meandat)
			# print(sddat)
			errorbar(meandat,sddat,'black',yextent,ypos=-yextent*.01)
		}
		if (is.null(dat))
		{
			legend('topright',c(id1,id2),col=c('blue','red'),lwd=2)
		} else
		{
			legend('topright',c(id1,id2,'data'),col=c('blue','red','black'),lwd=2)
		}
		counter = counter + 1
	}
}
plot_hist_data = function(df1,ids,dat=NULL,type="density")
{
	# SINGLE HISTOGRAM
	counter = 0
	for (id in ids)
	{
		if ((counter %% 4) == 0) {x11(); par(mfrow=c(2,2))}
		samp1 = df1[,id]
		if (id %in% dat$measurements) { 
			meandat = dat[dat$measurements==id,"Mean"]
			sddat = dat[dat$measurements==id,"SD"]
			samprange = c(samp1,meandat-sddat,meandat+sddat) 
			xlimits = range(samprange)
		} else
		{
			xlimits = range(samp1)
		}
		breaks = seq(min(samp1),max(samp1),length.out=20)
		h1 = hist(samp1,breaks=breaks,plot=F)
		ylimits = c(0,max(h1[[type]])) #range(h1$density)
		plot(h1$mids,h1[[type]],
			xlim=xlimits,
			ylim=ylimits,
			col="blue",type="l",lwd=2,xlab=id,ylab='')
		id1 = deparse(substitute(df1))
		yextent = par('usr')[4] - par('usr')[3]
		errorbar(mean(samp1),sd(samp1),'blue',yextent,ypos=yextent*.07)
		if (id %in% dat$measurements)
		{
			errorbar(meandat,sddat,'black',yextent,ypos=-yextent*.01)
		}
		if ((counter %% 4 == 0))
		{
			if ((is.null(dat)) )
			{
				x1 = par('usr')[1]; y2 = par('usr')[4]
				legend(x1,y2,c(id1),col=c('blue'),
					lwd=2,yjust=0,xpd=NA)
			} else
			{
				x1 = par('usr')[1]; y2 = par('usr')[4]
				legend(x1,y2,c(id1,'data'),col=c('blue','black'),
					lwd=2,yjust=0,xpd=NA)
			}
		}
		counter = counter + 1
	}
}
