# Supplementary material for: Alternate virtual populations elucidate the type I interferon signature predictive of the response to rituximab in rheumatoid arthritis
Source: BMC Bioinformatics. 2013 Jul 10;14:221. doi: 10.1186/1471-2105-14-221 (PMC3717130; doi:10.1186/1471-2105-14-221)
Supplement: Additional file 2 — MAPEL archive. The archive contains: Virtual patient cohort - The spreadsheet includes the measures used to run the MAPEL algorithm. MAPEL - The MAPEL algorithm is run in the R environment. MAPEL bin targets - Discrete distribution response targets were calculated from published clinical trial data and used to guide the MAPEL algorithm. MAPEL mnsd targets - Mean and standard deviation targets were calculated from published clinical trial data and used to guide the MAPEL algorithm. MAPEL utilities - Utilities used for running the MAPEL algorithm. MAPEL packages - Install packages needed to run MAPEL algorithm. Sample MAPEL script - Simple script for running the MAPEL algorithm using the supplied virtual patient cohort and targets. [file 1471-2105-14-221-S2.zip › Additional file 2/sample MAPEL script.R]

# For reference the list returned by the function MAPEL, "ret", has the 
# following components
# "optpars"        "optprobs"       "optout"         "convcode"
# "optpws"         "mset_table"     "pred"           "dat"
# "optpws 1"       "RTcor_pred"     "predquantprobs" "dataquant"
# "dataquantprobs" "predquant"      "dist_dat"       "dist_pred"
# "optpws 2"       "binmids"        "SSE_dist"       "SSE_probs"
# "SSE_dat"        "RTcor_dat"      "SSE_corr"       "actual_probs"
# "index_table"    "bins"           "gof"            "effN"
# "effN 1"         "effN 2"

#################
# If not done yet, install the needed packages
source('install_MAPEL_packages.R')
# Load
source('MAPEL_b1.0.R')
root = "./" # Directory containing all input files and outputs
trans = trans_hyper; invtrans = invtrans_hyper
optimtype = "Nelder-Mead"
niters = 10000
nbins=2
#####

# First try an start "from scratch"
initial_probs=NULL

# Read in iles
data = "MTX-IR_Cohort.txt" # cohort responses and measures
weights_constraints = "MTX-IR_ACR_mnsd_targets.txt"
distribution = "MTX-IR_ACR_bin_targets.txt" # Distribution data (4 perentiles for NR, ACR20, ACR50, ACR70
correlation = ""# OPTIONAL impose a correlation between axes 
RTcorrelation = "" # OPTIONAL "Response Type" Measurement correlations data constraint
sourcefile = "" # source data 
inputfiles = c(data=data,weights_constraints=weights_constraints,
				distribution=distribution,correlation=correlation,
				RTcorrelation=RTcorrelation)

# Run MAPEL
t = system.time({ret = MAPEL(root,inputfiles,nbins,
		initial_probs=initial_probs,randomstart=0.01,niters=niters,
		sourcefile=sourcefile,traceval=5,spread_out=10,reltol=1e-3,
		optimtype=optimtype,equal_bin_breaks=F)})

# Save results
outfile = "my_MAPEL_population_ret.rda"	
save(ret,file = root %+% outfile)	

# Check the goodness-of-fit
comp_gof = fisher_pvals(c(ret$gof$pvals_dat[,"Mean"],
	ret$gof$pvals_dat[,"SD"],
	ret$gof$pvals_dist[,"Dist"]))	


#####
# Try running with a previous 
# solution as a starting point, with some
# randomization
ret_initial = loadas(file = "my_MAPEL_population_ret.rda")
initial_probs=ret_initial$optprobs

t = system.time({ret = MAPEL(root,inputfiles,nbins,
		initial_probs=initial_probs,randomstart=0.01,niters=niters,
		sourcefile=sourcefile,traceval=5,spread_out=10,reltol=1e-3,
		optimtype=optimtype,equal_bin_breaks=F)})	
outfile = "my_MAPEL_population_ret.rda"	
save(ret,file = root %+% outfile)	

comp_gof = fisher_pvals(c(ret$gof$pvals_dat[,"Mean"],
	ret$gof$pvals_dat[,"SD"],
	ret$gof$pvals_dist[,"Dist"]))	
