# Supplementary material for: Alternate virtual populations elucidate the type I interferon signature predictive of the response to rituximab in rheumatoid arthritis
Source: BMC Bioinformatics. 2013 Jul 10;14:221. doi: 10.1186/1471-2105-14-221 (PMC3717130; doi:10.1186/1471-2105-14-221)
Supplement: Additional file 6 — Frequency of occurrence of synovial mediators amongst the best five regressors for the alternate virtual populations. Multivariate linear regression was used to identify baseline synovial mediators most predictive of the response to rituximab. [file 1471-2105-14-221-S6.xlsx]

## Sheet: Sheet1
Synovial Marker	% of Populations
MIP-1 alpha	0.65
TGF-beta	0.484
IL-18	0.361
MMP-1	0.313
TIMP-1	0.301
sTNF-RII	0.272
IP-10	0.253
OPG	0.233
IL-12	0.203
sRANKL	0.197
IL-4	0.169
Ang-2	0.164
COMP	0.161
CXCL13	0.16
BAFF	0.133
PGE2	0.125
MCP-1	0.122
MMP-3	0.112
Ang-1	0.109
CXCL12	0.09
MIP-3 alpha	0.09
effective IL-17	0.078
IL-8	0.068
MMP-2	0.039
IL-2	0.038
FGF-2	0.025
MMP-9	0.017
GM-CSF	0.012
IFN-gamma	0.005
sTNF-RI	0.005
IL-1Ra	0.004
fractalkine	0.004
IL-10	0.003
sIL-6R	0.001
IL-1	0
IL-6	0
IL-23	0
IFN-beta	0
TNF-alpha	0
VEGF	0
